# Supplementary material for: A triclinic polymorph of tri­cyclo­hexyl­phosphane sulfide: crystal structure and Hirshfeld surface analysis
Source: Acta Crystallogr E Crystallogr Commun. 2017 Mar 10;73(Pt 4):493–9. doi: 10.1107/S205698901700353X (PMC5382606; doi:10.1107/S205698901700353X)
Supplement: Supplementary file 1 [file e-73-00493-sup1.cif]

##############################################################################
#                                                                            #
# This CIF contains the data in a paper accepted for publication in          #
# Acta Crystallographica Section E. It conforms to the requirements of       #
# Notes for Authors for Acta Crystallographica Section E, and has been       #
# peer reviewed under the auspices of the IUCr Commission on Journals.       #
#                                                                            #
# Full details of the Crystallographic Information File format               #
# are given in the paper "The Crystallographic Information File (CIF):       #
# a New Standard Archive File for Crystallography" by S. R. Hall, F. H.      #
# Allen and I. D. Brown [Acta Cryst. (1991), A47, 655-685].                  #
#                                                                            #
# The current version of the core CIF dictionary is obtainable from          #
# ftp://ftp.iucr.org/pub/cif_core.dic.                                       #
#                                                                            #
# Software is freely available for graphical display of the structure(s)     #
# in this CIF. For information consult the CIF software page                 #
# http://www.iucr.org/resources/cif/software.                                #
#                                                                            #
# This file may be used for bona fide research purposes within the           #
# scientific community so long as proper attribution is given to the journal # 
# article from which it was obtained.                                        #
#                                                                            #
##############################################################################
data_I
_database_code_depnum_ccdc_archive 'CCDC 1536014'
_audit_creation_method     'SHELXL-2014/7'
_chemical_name_systematic
;
Tricyclohexyl-\l^5^-phosphanethione
;
_chemical_name_common
;
Tricyclohexylphosphane sulfide
;
_chemical_formula_moiety     'C18 H33 P S'
_chemical_formula_sum     'C18 H33 P S'
_chemical_formula_weight     312.47
_chemical_melting_point     ?
_shelx_space_group_comment
;
The symmetry employed for this shelxl refinement is uniquely defined
by the following loop, which should always be used as a source of
symmetry information in preference to the above space-group names.
They are only intended as comments.
;
_space_group_crystal_system     triclinic
_space_group_name_H-M_alt     'P -1'
_space_group_name_Hall     '-P 1'
loop_
    _space_group_symop_operation_xyz
    'x, y, z'
    '-x, -y, -z'
_cell_length_a     6.6400(5)
_cell_length_b     10.8089(9)
_cell_length_c     12.8818(10)
_cell_angle_alpha     103.430(7)
_cell_angle_beta     98.467(7)
_cell_angle_gamma     91.912(7)
_cell_volume     887.26(12)
_cell_formula_units_Z     2
_cell_measurement_reflns_used     4800
_cell_measurement_theta_min     3.6660
_cell_measurement_theta_max     29.4950
_cell_measurement_temperature     100(2)
_exptl_crystal_description     prism
_exptl_crystal_colour     colourless
_exptl_crystal_size_max     0.397
_exptl_crystal_size_mid     0.204
_exptl_crystal_size_min     0.169
_exptl_crystal_density_diffrn     1.170
_exptl_crystal_density_meas     ?
_exptl_crystal_density_method     ?
_exptl_crystal_F_000     344
_exptl_absorpt_coefficient_mu     0.264
_exptl_absorpt_correction_type     multi-scan
_exptl_absorpt_process_details
;
(CrysAlis PRO; Rigaku Oxford Diffraction, 2015)
;
_shelx_estimated_absorpt_T_min     0.903
_shelx_estimated_absorpt_T_max     0.957
_exptl_absorpt_correction_T_min     0.92644
_exptl_absorpt_correction_T_max     1.00000
_diffrn_ambient_temperature     100
_diffrn_radiation_type     MoK\a
_diffrn_radiation_wavelength     0.71073
_diffrn_radiation_monochromator     mirror
_diffrn_measurement_device_type
                                  'Agilent SuperNova, Dual, Mo at zero, AtlasS2'
_diffrn_measurement_device     'four-circle diffractometer'
_diffrn_measurement_method     '\w scans'
_diffrn_detector_area_resol_mean     ?
_diffrn_reflns_number     8658
_diffrn_reflns_av_R_equivalents     0.0217
_diffrn_reflns_theta_min     2.832
_diffrn_reflns_theta_max     29.657
_diffrn_reflns_theta_full     25.242
_diffrn_measured_fraction_theta_max     0.840
_diffrn_measured_fraction_theta_full     0.999
_diffrn_reflns_limit_h_min     -8
_diffrn_reflns_limit_h_max     9
_diffrn_reflns_limit_k_min     -13
_diffrn_reflns_limit_k_max     12
_diffrn_reflns_limit_l_min     -16
_diffrn_reflns_limit_l_max     17
_diffrn_standards_number     0
_diffrn_standards_interval_count     0
_diffrn_standards_interval_time     ?
_diffrn_standards_decay_%     0
_refine_special_details     ?
_reflns_number_total     4208
_reflns_number_gt     3739
_reflns_threshold_expression     'I > 2\s(I)'
_refine_ls_structure_factor_coef     Fsqd
_refine_ls_matrix_type     full
_refine_ls_R_factor_all     0.0418
_refine_ls_R_factor_gt     0.0367
_refine_ls_wR_factor_gt     0.0929
_refine_ls_wR_factor_ref     0.0969
_refine_ls_goodness_of_fit_ref     1.009
_refine_ls_restrained_S_all     1.009
_refine_ls_number_reflns     4208
_refine_ls_number_parameters     181
_refine_ls_number_restraints     0
_refine_ls_hydrogen_treatment     constr
_refine_ls_weighting_scheme     calc
_refine_ls_weighting_details
              'w=1/[\s^2^(Fo^2^)+(0.0433P)^2^+0.4808P] where P=(Fo^2^+2Fc^2^)/3'
_atom_sites_solution_hydrogens     geom
_atom_sites_solution_primary     ?
_atom_sites_solution_secondary     ?
_refine_ls_shift/su_max     0.001
_refine_ls_shift/su_mean     0.000
_refine_diff_density_max     0.465
_refine_diff_density_min     -0.353
_refine_ls_extinction_method     none
_refine_ls_extinction_coef     .
loop_
    _atom_type_symbol
    _atom_type_description
    _atom_type_scat_dispersion_real
    _atom_type_scat_dispersion_imag
    _atom_type_scat_source
    'C' 'C' 0.0033 0.0016
                         'International Tables Vol C Tables 4.2.6.8 and 6.1.1.4'
    'H' 'H' 0.0000 0.0000
                         'International Tables Vol C Tables 4.2.6.8 and 6.1.1.4'
    'P' 'P' 0.1023 0.0942
                         'International Tables Vol C Tables 4.2.6.8 and 6.1.1.4'
    'S' 'S' 0.1246 0.1234
                         'International Tables Vol C Tables 4.2.6.8 and 6.1.1.4'
_computing_data_collection
;
CrysAlis PRO (Rigaku Oxford Diffraction, 2015)
;
_computing_cell_refinement
;
CrysAlis PRO (Rigaku Oxford Diffraction, 2015)
;
_computing_data_reduction
;
CrysAlis PRO (Rigaku Oxford Diffraction, 2015)
;
_computing_structure_solution
;
SHELXS97 (Sheldrick, 2008)
;
_computing_structure_refinement
;
SHELXL2014 (Sheldrick, 2015)
;
_computing_molecular_graphics
;
ORTEP-3 for Windows (Farrugia, 2012), <i>QMol</i> (Gans & Shalloway,
2001) and
DIAMOND (Brandenburg, 2006)
;
_computing_publication_material
;
publCIF (Westrip, 2010)
;
loop_
    _atom_site_type_symbol
    _atom_site_label
    _atom_site_fract_x
    _atom_site_fract_y
    _atom_site_fract_z
    _atom_site_U_iso_or_equiv
    _atom_site_adp_type
    _atom_site_calc_flag
    _atom_site_occupancy
    _atom_site_disorder_assembly
    _atom_site_disorder_group
    S S1 0.28983(5) 0.28303(4) 0.60522(3) 0.02266(11) Uani d 1 . .
    P P1 0.58024(5) 0.29616(3) 0.66467(3) 0.01328(10) Uani d 1 . .
    C C1 0.6361(2) 0.17062(13) 0.73806(11) 0.0155(3) Uani d 1 . .
    H H1 0.5711 0.0898 0.6877 0.019 Uiso calc 1 . .
    C C2 0.8619(2) 0.14502(14) 0.76697(12) 0.0176(3) Uani d 1 . .
    H H2A 0.9269 0.1300 0.7012 0.021 Uiso calc 1 . .
    H H2B 0.9347 0.2205 0.8197 0.021 Uiso calc 1 . .
    C C3 0.8780(2) 0.02835(15) 0.81546(12) 0.0215(3) Uani d 1 . .
    H H3A 0.8173 -0.0484 0.7599 0.026 Uiso calc 1 . .
    H H3B 1.0238 0.0157 0.8371 0.026 Uiso calc 1 . .
    C C4 0.7689(2) 0.04367(15) 0.91382(12) 0.0215(3) Uani d 1 . .
    H H4A 0.8396 0.1143 0.9727 0.026 Uiso calc 1 . .
    H H4B 0.7751 -0.0355 0.9400 0.026 Uiso calc 1 . .
    C C5 0.5457(2) 0.07171(15) 0.88609(12) 0.0210(3) Uani d 1 . .
    H H5A 0.4708 -0.0033 0.8337 0.025 Uiso calc 1 . .
    H H5B 0.4820 0.0873 0.9524 0.025 Uiso calc 1 . .
    C C6 0.5286(2) 0.18808(14) 0.83768(12) 0.0183(3) Uani d 1 . .
    H H6A 0.5910 0.2649 0.8927 0.022 Uiso calc 1 . .
    H H6B 0.3828 0.2012 0.8168 0.022 Uiso calc 1 . .
    C C7 0.7413(2) 0.27103(13) 0.55847(11) 0.0151(3) Uani d 1 . .
    H H7 0.8872 0.2799 0.5940 0.018 Uiso calc 1 . .
    C C8 0.7119(2) 0.37069(14) 0.49033(12) 0.0209(3) Uani d 1 . .
    H H8A 0.5663 0.3672 0.4581 0.025 Uiso calc 1 . .
    H H8B 0.7496 0.4570 0.5376 0.025 Uiso calc 1 . .
    C C9 0.8424(3) 0.34686(15) 0.40031(12) 0.0252(3) Uani d 1 . .
    H H9A 0.8170 0.4105 0.3565 0.030 Uiso calc 1 . .
    H H9B 0.9886 0.3571 0.4325 0.030 Uiso calc 1 . .
    C C10 0.7926(3) 0.21275(15) 0.32763(12) 0.0254(3) Uani d 1 . .
    H H10A 0.8810 0.1984 0.2710 0.030 Uiso calc 1 . .
    H H10B 0.6488 0.2042 0.2915 0.030 Uiso calc 1 . .
    C C11 0.8260(2) 0.11291(14) 0.39418(12) 0.0203(3) Uani d 1 . .
    H H11A 0.7889 0.0267 0.3465 0.024 Uiso calc 1 . .
    H H11B 0.9721 0.1172 0.4257 0.024 Uiso calc 1 . .
    C C12 0.6967(2) 0.13517(14) 0.48499(11) 0.0178(3) Uani d 1 . .
    H H12A 0.7261 0.0720 0.5290 0.021 Uiso calc 1 . .
    H H12B 0.5503 0.1224 0.4532 0.021 Uiso calc 1 . .
    C C13 0.6633(2) 0.45629(13) 0.75178(11) 0.0155(3) Uani d 1 . .
    H H13 0.6674 0.5136 0.7012 0.019 Uiso calc 1 . .
    C C14 0.5091(2) 0.51104(15) 0.82558(12) 0.0202(3) Uani d 1 . .
    H H14A 0.3716 0.5046 0.7820 0.024 Uiso calc 1 . .
    H H14B 0.5027 0.4609 0.8804 0.024 Uiso calc 1 . .
    C C15 0.5722(2) 0.65042(15) 0.88193(12) 0.0219(3) Uani d 1 . .
    H H15A 0.5689 0.7014 0.8271 0.026 Uiso calc 1 . .
    H H15B 0.4736 0.6838 0.9304 0.026 Uiso calc 1 . .
    C C16 0.7857(2) 0.66490(14) 0.94750(12) 0.0205(3) Uani d 1 . .
    H H16A 0.7863 0.6202 1.0064 0.025 Uiso calc 1 . .
    H H16B 0.8246 0.7563 0.9807 0.025 Uiso calc 1 . .
    C C17 0.9411(2) 0.60985(15) 0.87601(13) 0.0242(3) Uani d 1 . .
    H H17A 1.0768 0.6154 0.9212 0.029 Uiso calc 1 . .
    H H17B 0.9516 0.6609 0.8222 0.029 Uiso calc 1 . .
    C C18 0.8796(2) 0.47037(14) 0.81713(12) 0.0200(3) Uani d 1 . .
    H H18A 0.8846 0.4175 0.8706 0.024 Uiso calc 1 . .
    H H18B 0.9779 0.4392 0.7678 0.024 Uiso calc 1 . .
loop_
    _atom_site_aniso_label
    _atom_site_aniso_U_11
    _atom_site_aniso_U_22
    _atom_site_aniso_U_33
    _atom_site_aniso_U_12
    _atom_site_aniso_U_13
    _atom_site_aniso_U_23
    S1 0.01585(19) 0.0258(2) 0.0254(2) 0.00077(14) 0.00114(14) 0.00571(15)
    P1 0.01333(18) 0.01384(18) 0.01275(17) 0.00045(12) 0.00201(12) 0.00351(13)
    C1 0.0171(7) 0.0152(7) 0.0156(6) 0.0008(5) 0.0049(5) 0.0050(5)
    C2 0.0175(7) 0.0190(7) 0.0197(7) 0.0038(5) 0.0062(5) 0.0090(6)
    C3 0.0237(8) 0.0200(8) 0.0248(8) 0.0066(6) 0.0081(6) 0.0101(6)
    C4 0.0263(8) 0.0204(8) 0.0222(7) 0.0040(6) 0.0074(6) 0.0116(6)
    C5 0.0240(8) 0.0209(8) 0.0217(7) 0.0008(6) 0.0083(6) 0.0095(6)
    C6 0.0197(7) 0.0197(7) 0.0189(7) 0.0034(5) 0.0074(5) 0.0084(6)
    C7 0.0200(7) 0.0129(7) 0.0130(6) 0.0013(5) 0.0047(5) 0.0026(5)
    C8 0.0334(8) 0.0140(7) 0.0174(7) 0.0034(6) 0.0080(6) 0.0054(5)
    C9 0.0427(10) 0.0172(8) 0.0207(7) 0.0040(6) 0.0140(7) 0.0089(6)
    C10 0.0429(10) 0.0208(8) 0.0152(7) 0.0069(7) 0.0094(6) 0.0061(6)
    C11 0.0293(8) 0.0151(7) 0.0169(7) 0.0029(6) 0.0066(6) 0.0026(5)
    C12 0.0249(7) 0.0129(7) 0.0165(7) 0.0009(5) 0.0058(5) 0.0039(5)
    C13 0.0162(7) 0.0158(7) 0.0146(6) 0.0008(5) 0.0029(5) 0.0034(5)
    C14 0.0166(7) 0.0219(8) 0.0194(7) 0.0024(5) 0.0032(5) -0.0006(6)
    C15 0.0252(8) 0.0205(8) 0.0185(7) 0.0075(6) 0.0025(6) 0.0012(6)
    C16 0.0250(8) 0.0150(7) 0.0194(7) -0.0003(5) 0.0024(6) 0.0004(5)
    C17 0.0205(8) 0.0203(8) 0.0282(8) -0.0052(6) 0.0047(6) -0.0011(6)
    C18 0.0164(7) 0.0177(7) 0.0233(7) -0.0001(5) 0.0028(6) 0.0003(6)
_geom_special_details
;
 All esds (except the esd in the dihedral angle between two l.s. planes)
 are estimated using the full covariance matrix.  The cell esds are taken
 into account individually in the estimation of esds in distances, angles
 and torsion angles; correlations between esds in cell parameters are only
 used when they are defined by crystal symmetry.  An approximate (isotropic)
 treatment of cell esds is used for estimating esds involving l.s. planes.
;
loop_
    _geom_bond_atom_site_label_1
    _geom_bond_atom_site_label_2
    _geom_bond_site_symmetry_2
    _geom_bond_distance
    _geom_bond_publ_flag
    S1 P1 . 1.9548(5) ?
    P1 C1 . 1.8435(14) ?
    P1 C7 . 1.8350(14) ?
    P1 C13 . 1.8468(15) ?
    C1 C6 . 1.5356(18) ?
    C1 C2 . 1.5408(19) ?
    C1 H1 . 1.0000 ?
    C2 C3 . 1.532(2) ?
    C2 H2A . 0.9900 ?
    C2 H2B . 0.9900 ?
    C3 C4 . 1.530(2) ?
    C3 H3A . 0.9900 ?
    C3 H3B . 0.9900 ?
    C4 C5 . 1.530(2) ?
    C4 H4A . 0.9900 ?
    C4 H4B . 0.9900 ?
    C5 C6 . 1.529(2) ?
    C5 H5A . 0.9900 ?
    C5 H5B . 0.9900 ?
    C6 H6A . 0.9900 ?
    C6 H6B . 0.9900 ?
    C7 C8 . 1.540(2) ?
    C7 C12 . 1.5437(19) ?
    C7 H7 . 1.0000 ?
    C8 C9 . 1.528(2) ?
    C8 H8A . 0.9900 ?
    C8 H8B . 0.9900 ?
    C9 C10 . 1.528(2) ?
    C9 H9A . 0.9900 ?
    C9 H9B . 0.9900 ?
    C10 C11 . 1.529(2) ?
    C10 H10A . 0.9900 ?
    C10 H10B . 0.9900 ?
    C11 C12 . 1.5302(19) ?
    C11 H11A . 0.9900 ?
    C11 H11B . 0.9900 ?
    C12 H12A . 0.9900 ?
    C12 H12B . 0.9900 ?
    C13 C18 . 1.5376(19) ?
    C13 C14 . 1.5391(19) ?
    C13 H13 . 1.0000 ?
    C14 C15 . 1.527(2) ?
    C14 H14A . 0.9900 ?
    C14 H14B . 0.9900 ?
    C15 C16 . 1.523(2) ?
    C15 H15A . 0.9900 ?
    C15 H15B . 0.9900 ?
    C16 C17 . 1.527(2) ?
    C16 H16A . 0.9900 ?
    C16 H16B . 0.9900 ?
    C17 C18 . 1.533(2) ?
    C17 H17A . 0.9900 ?
    C17 H17B . 0.9900 ?
    C18 H18A . 0.9900 ?
    C18 H18B . 0.9900 ?
loop_
    _geom_angle_atom_site_label_1
    _geom_angle_atom_site_label_2
    _geom_angle_atom_site_label_3
    _geom_angle_site_symmetry_1
    _geom_angle_site_symmetry_3
    _geom_angle
    _geom_angle_publ_flag
    C7 P1 C1 . . 105.82(6) ?
    C7 P1 C13 . . 105.70(6) ?
    C1 P1 C13 . . 111.43(6) ?
    C7 P1 S1 . . 112.11(5) ?
    C1 P1 S1 . . 109.99(5) ?
    C13 P1 S1 . . 111.60(5) ?
    C6 C1 C2 . . 110.75(11) ?
    C6 C1 P1 . . 111.78(10) ?
    C2 C1 P1 . . 117.32(10) ?
    C6 C1 H1 . . 105.3 ?
    C2 C1 H1 . . 105.3 ?
    P1 C1 H1 . . 105.3 ?
    C3 C2 C1 . . 110.13(12) ?
    C3 C2 H2A . . 109.6 ?
    C1 C2 H2A . . 109.6 ?
    C3 C2 H2B . . 109.6 ?
    C1 C2 H2B . . 109.6 ?
    H2A C2 H2B . . 108.1 ?
    C4 C3 C2 . . 111.72(12) ?
    C4 C3 H3A . . 109.3 ?
    C2 C3 H3A . . 109.3 ?
    C4 C3 H3B . . 109.3 ?
    C2 C3 H3B . . 109.3 ?
    H3A C3 H3B . . 107.9 ?
    C3 C4 C5 . . 111.30(12) ?
    C3 C4 H4A . . 109.4 ?
    C5 C4 H4A . . 109.4 ?
    C3 C4 H4B . . 109.4 ?
    C5 C4 H4B . . 109.4 ?
    H4A C4 H4B . . 108.0 ?
    C6 C5 C4 . . 111.10(12) ?
    C6 C5 H5A . . 109.4 ?
    C4 C5 H5A . . 109.4 ?
    C6 C5 H5B . . 109.4 ?
    C4 C5 H5B . . 109.4 ?
    H5A C5 H5B . . 108.0 ?
    C5 C6 C1 . . 111.04(12) ?
    C5 C6 H6A . . 109.4 ?
    C1 C6 H6A . . 109.4 ?
    C5 C6 H6B . . 109.4 ?
    C1 C6 H6B . . 109.4 ?
    H6A C6 H6B . . 108.0 ?
    C8 C7 C12 . . 110.18(11) ?
    C8 C7 P1 . . 111.69(10) ?
    C12 C7 P1 . . 110.46(10) ?
    C8 C7 H7 . . 108.1 ?
    C12 C7 H7 . . 108.1 ?
    P1 C7 H7 . . 108.1 ?
    C9 C8 C7 . . 111.28(12) ?
    C9 C8 H8A . . 109.4 ?
    C7 C8 H8A . . 109.4 ?
    C9 C8 H8B . . 109.4 ?
    C7 C8 H8B . . 109.4 ?
    H8A C8 H8B . . 108.0 ?
    C10 C9 C8 . . 110.78(13) ?
    C10 C9 H9A . . 109.5 ?
    C8 C9 H9A . . 109.5 ?
    C10 C9 H9B . . 109.5 ?
    C8 C9 H9B . . 109.5 ?
    H9A C9 H9B . . 108.1 ?
    C9 C10 C11 . . 110.38(12) ?
    C9 C10 H10A . . 109.6 ?
    C11 C10 H10A . . 109.6 ?
    C9 C10 H10B . . 109.6 ?
    C11 C10 H10B . . 109.6 ?
    H10A C10 H10B . . 108.1 ?
    C12 C11 C10 . . 110.93(12) ?
    C12 C11 H11A . . 109.5 ?
    C10 C11 H11A . . 109.5 ?
    C12 C11 H11B . . 109.5 ?
    C10 C11 H11B . . 109.5 ?
    H11A C11 H11B . . 108.0 ?
    C11 C12 C7 . . 111.43(12) ?
    C11 C12 H12A . . 109.3 ?
    C7 C12 H12A . . 109.3 ?
    C11 C12 H12B . . 109.3 ?
    C7 C12 H12B . . 109.3 ?
    H12A C12 H12B . . 108.0 ?
    C18 C13 C14 . . 110.45(11) ?
    C18 C13 P1 . . 115.68(10) ?
    C14 C13 P1 . . 113.42(10) ?
    C18 C13 H13 . . 105.4 ?
    C14 C13 H13 . . 105.4 ?
    P1 C13 H13 . . 105.4 ?
    C15 C14 C13 . . 110.25(12) ?
    C15 C14 H14A . . 109.6 ?
    C13 C14 H14A . . 109.6 ?
    C15 C14 H14B . . 109.6 ?
    C13 C14 H14B . . 109.6 ?
    H14A C14 H14B . . 108.1 ?
    C16 C15 C14 . . 111.29(12) ?
    C16 C15 H15A . . 109.4 ?
    C14 C15 H15A . . 109.4 ?
    C16 C15 H15B . . 109.4 ?
    C14 C15 H15B . . 109.4 ?
    H15A C15 H15B . . 108.0 ?
    C15 C16 C17 . . 110.86(12) ?
    C15 C16 H16A . . 109.5 ?
    C17 C16 H16A . . 109.5 ?
    C15 C16 H16B . . 109.5 ?
    C17 C16 H16B . . 109.5 ?
    H16A C16 H16B . . 108.1 ?
    C16 C17 C18 . . 111.30(12) ?
    C16 C17 H17A . . 109.4 ?
    C18 C17 H17A . . 109.4 ?
    C16 C17 H17B . . 109.4 ?
    C18 C17 H17B . . 109.4 ?
    H17A C17 H17B . . 108.0 ?
    C17 C18 C13 . . 111.07(12) ?
    C17 C18 H18A . . 109.4 ?
    C13 C18 H18A . . 109.4 ?
    C17 C18 H18B . . 109.4 ?
    C13 C18 H18B . . 109.4 ?
    H18A C18 H18B . . 108.0 ?
loop_
    _geom_torsion_atom_site_label_1
    _geom_torsion_atom_site_label_2
    _geom_torsion_atom_site_label_3
    _geom_torsion_atom_site_label_4
    _geom_torsion_site_symmetry_1
    _geom_torsion_site_symmetry_2
    _geom_torsion_site_symmetry_3
    _geom_torsion_site_symmetry_4
    _geom_torsion
    _geom_torsion_publ_flag
    C7 P1 C1 C6 . . . . 173.93(10) ?
    C13 P1 C1 C6 . . . . 59.51(11) ?
    S1 P1 C1 C6 . . . . -64.79(10) ?
    C7 P1 C1 C2 . . . . 44.45(12) ?
    C13 P1 C1 C2 . . . . -69.97(12) ?
    S1 P1 C1 C2 . . . . 165.73(9) ?
    C6 C1 C2 C3 . . . . 56.61(16) ?
    P1 C1 C2 C3 . . . . -173.43(10) ?
    C1 C2 C3 C4 . . . . -56.03(16) ?
    C2 C3 C4 C5 . . . . 55.46(17) ?
    C3 C4 C5 C6 . . . . -54.99(17) ?
    C4 C5 C6 C1 . . . . 55.98(16) ?
    C2 C1 C6 C5 . . . . -57.02(16) ?
    P1 C1 C6 C5 . . . . 170.15(10) ?
    C1 P1 C7 C8 . . . . -179.57(10) ?
    C13 P1 C7 C8 . . . . -61.26(11) ?
    S1 P1 C7 C8 . . . . 60.53(11) ?
    C1 P1 C7 C12 . . . . 57.43(11) ?
    C13 P1 C7 C12 . . . . 175.73(9) ?
    S1 P1 C7 C12 . . . . -62.47(10) ?
    C12 C7 C8 C9 . . . . -55.35(16) ?
    P1 C7 C8 C9 . . . . -178.51(10) ?
    C7 C8 C9 C10 . . . . 57.32(17) ?
    C8 C9 C10 C11 . . . . -57.82(18) ?
    C9 C10 C11 C12 . . . . 57.32(17) ?
    C10 C11 C12 C7 . . . . -56.28(16) ?
    C8 C7 C12 C11 . . . . 54.86(16) ?
    P1 C7 C12 C11 . . . . 178.74(10) ?
    C7 P1 C13 C18 . . . . -67.43(12) ?
    C1 P1 C13 C18 . . . . 47.06(12) ?
    S1 P1 C13 C18 . . . . 170.45(9) ?
    C7 P1 C13 C14 . . . . 163.46(10) ?
    C1 P1 C13 C14 . . . . -82.05(11) ?
    S1 P1 C13 C14 . . . . 41.34(11) ?
    C18 C13 C14 C15 . . . . 56.93(16) ?
    P1 C13 C14 C15 . . . . -171.34(10) ?
    C13 C14 C15 C16 . . . . -57.70(16) ?
    C14 C15 C16 C17 . . . . 56.93(17) ?
    C15 C16 C17 C18 . . . . -55.49(18) ?
    C16 C17 C18 C13 . . . . 55.34(17) ?
    C14 C13 C18 C17 . . . . -55.97(16) ?
    P1 C13 C18 C17 . . . . 173.48(10) ?
loop_
    _geom_hbond_atom_site_label_D
    _geom_hbond_atom_site_label_H
    _geom_hbond_atom_site_label_A
    _geom_hbond_site_symmetry_A
    _geom_hbond_distance_DH
    _geom_hbond_distance_HA
    _geom_hbond_distance_DA
    _geom_hbond_angle_DHA
    C7 H7 S1 1_655 1.00 2.65 3.5961(14) 157
_shelx_hkl_file
;
   0   0  -2 32785.8 718.913   3
   0   0   3 62168.9 1120.46   1
   0   0  -3 63665.1 1315.56   3
   0   0  -3 66429.8 1113.20   1
   0   0   3 63292.5 1312.84   3
   0   0   4 164090. 2753.20   1
   0   0   4 169774. 3047.88   3
   0   0  -4 170689. 3046.90   3
   0   0  -5 4235.40 313.541   3
   0   0   5 4524.13 207.669   1
   0   0   5 5238.80 337.014   3
   0   0  -6 1578.47 239.722   3
   0   0   6 2407.20 159.407   1
   0   0   6 2306.62 246.157   3
   0   0   7 8284.75 505.759   3
   0   0   7 8433.44 335.537   1
   0   0  -7 8410.63 533.660   3
   0   0   8 3275.79 214.181   1
   0   0   8 3537.74 405.246   4
   0   0  -8 3485.92 356.571   3
   0   0   8 3919.27 369.091   3
   0   0   9 2821.16 338.902   3
   0   0   9 2509.94 198.688   1
   0   0  -9 2564.72 330.930   3
   0   0   9 2217.65 349.066   4
   0   0  10 2868.98 381.638   2
   0   0  10 3199.10 229.337   1
   0   0 -10 3354.31 395.530   3
   0   0  10 3357.30 395.547   3
   0   0  11 14871.5 895.402   3
   0   0  11 14994.6 545.828   1
   0   0  12 41914.7 1656.20   3
   0   0  12 40533.5 1010.67   1
   0   0  13 5912.51 625.267   3
   0   0  14 51310.8 2059.45   3
   0   0  15 14132.0 1069.19   3
   0   0  16 49.2743 183.666   3
   0  -1  16 20940.1 1382.04   3
   0  -1  15 130.013 147.319   3
   0  -1  14-39.0409 184.943   3
   0  -1  13 3330.81 464.824   3
   0  -1  12 1672.02 175.589   1
   0  -1  12 1598.76 305.704   3
   0  -1  11 35978.7 1454.42   3
   0  -1  11 35698.1 975.472   1
   0  -1  10 90.3172 42.6226   1
   0  -1  10 166.009 131.809   3
   0   1 -10 40.2083 62.0160   3
   0  -1   9 200.113 101.522   3
   0  -1   9 235.480 131.066   4
   0  -1   9 294.822 69.5760   1
   0   1  -9 240.613 111.327   3
   0   1  -8-4.04326 61.9486   3
   0  -1   8 64.2859 84.3514   4
   0   1  -8 109.677 49.4451   1
   0  -1   8-45.9212 81.2845   3
   0  -1   8 34.6685 36.8335   1
   0  -1   7 585.594 97.3578   1
   0  -1   7 810.488 163.318   3
   0   1  -7 396.664 146.612   3
   0   1  -7 812.915 95.9876   1
   0  -1   6 36308.1 869.706   1
   0   1  -6 35563.7 803.442   1
   0  -1   6 36485.5 1089.86   3
   0   1  -6 35845.5 1079.30   3
   0   1  -5 637.259 120.629   3
   0   1  -5 642.236 76.0261   1
   0  -1   5 553.505 110.535   3
   0  -1   5 625.140 84.8314   1
   0  -1   5 560.276 124.153   4
   0   1  -4 32431.5 869.659   3
   0  -1   4 31670.5 865.237   3
   0   1  -4 32814.7 707.682   1
   0   1  -4 32888.8 929.967   4
   0  -1   4 32258.5 734.630   1
   0  -1   4 31735.3 923.991   4
   0   1  -3 28945.6 640.552   1
   0  -1   3 29035.2 775.624   4
   0   1  -3 28166.9 729.031   3
   0  -1   3 28858.4 745.991   3
   0  -1   3 29764.8 659.229   1
   0   1  -3 30018.9 776.215   4
   0   1  -2 107359. 1936.82   4
   0  -1   2 108073. 1890.00   1
   0  -1   2 110515. 1946.38   4
   0   1  -2 113936. 1892.04   1
   0   1  -2 107470. 1941.21   3
   0   1   1 259197. 4202.72   2
   0   1   2 67939.3 1348.94   2
   0   1   3 5934.08 319.240   2
   0  -1  -3 6436.38 329.470   3
   0   1   3 6189.89 338.678   4
   0   1   3 6479.51 324.322   3
   0   1   4 1894.18 196.292   2
   0  -1  -4 1560.25 208.969   3
   0   1   4 1912.01 211.691   4
   0   1   4 2542.70 222.013   3
   0   1   5 29084.9 947.665   2
   0  -1  -5 25775.7 944.104   3
   0   1   5 30134.0 935.167   3
   0   1   5 30513.9 685.206   1
   0   1   5 29882.6 1022.05   4
   0   1   6 1469.54 204.916   3
   0   1   6 1343.32 198.650   2
   0   1   6 1278.74 118.486   1
   0  -1  -6 991.625 177.256   3
   0   1   7 4936.43 399.464   3
   0   1   7 4129.27 381.465   2
   0   1   7 4756.18 247.645   1
   0  -1  -7 2897.22 396.784   3
   0   1   8 133.511 111.905   2
   0   1   8 278.855 123.269   3
   0   1   8 127.142 115.053   4
   0   1   8 238.836 53.3734   1
   0  -1  -8 102.183 83.3417   3
   0   1   9 242.209 117.013   2
   0   1   9 237.821 110.344   3
   0   1   9 181.683 62.8783   1
   0  -1  -9 281.214 131.889   3
   0   1   9 318.715 146.116   4
   0   1  10 5836.65 315.704   1
   0   1  10 5634.90 519.742   3
   0   1  11 7777.42 650.774   3
   0   1  11 7978.77 380.507   1
   0   1  12 259.441 78.4472   1
   0   1  12 55.6954 87.0175   3
   0   1  13 22725.5 1261.94   3
   0   1  14 4089.00 550.465   3
   0   1  15 1908.53 411.674   3
   0   1  16 3827.79 596.988   3
   0  -2  16 37979.5 1927.15   3
   0  -2  15 14421.8 1095.34   3
   0  -2  14 286.263 168.715   3
   0  -2  13 5150.32 577.975   3
   0  -2  13 4310.92 298.514   1
   0  -2  12 11746.6 833.317   3
   0  -2  12 11078.7 513.462   1
   0  -2  11 18643.1 694.428   1
   0  -2  11 18272.2 1010.19   3
   0  -2  10 3630.32 285.334   1
   0   2 -10 3235.00 389.857   3
   0  -2  10 3962.04 481.065   4
   0  -2  10 2835.94 364.978   3
   0   2 -10 3435.87 233.747   1
   0  -2   9 7035.07 547.780   3
   0   2  -9 7247.62 539.264   3
   0  -2   9 7154.66 604.294   4
   0   2  -9 7231.32 342.785   1
   0  -2   9 7328.86 400.122   1
   0  -2   8 3353.87 257.335   1
   0   2  -8 3065.43 216.952   1
   0   2  -8 3158.93 330.751   3
   0  -2   8 3464.23 397.274   4
   0  -2   8 3771.48 370.515   3
   0   2  -7 4579.85 263.454   1
   0  -2   7 5179.57 443.442   4
   0  -2   7 4656.72 378.586   3
   0  -2   7 4416.88 286.861   1
   0   2  -7 4266.79 359.548   3
   0   2  -6 11689.7 569.453   3
   0   2  -6 11665.8 446.649   1
   0  -2   6 12759.3 606.061   3
   0  -2   6 12384.3 641.177   4
   0  -2   6 11680.9 474.320   1
   0   2  -5 23395.5 810.940   4
   0  -2   5 23476.5 835.305   4
   0   2  -5 22211.7 766.656   3
   0  -2   5 22544.9 792.041   3
   0   2  -5 22927.0 664.042   1
   0  -2   5 23324.2 686.666   1
   0   2  -4 37620.4 943.797   1
   0  -2   4 40919.6 969.810   1
   0   2  -4 41346.6 1051.02   3
   0   2  -4 38984.6 1027.30   4
   0  -2   4 41328.5 1067.97   4
   0  -2   4 40912.0 1069.35   3
   0   2  -3 440496. 7069.97   4
   0   2  -3 437181. 7080.59   1
   0  -2   3 430941. 7172.75   3
   0  -2   3 439551. 7076.52   1
   0   2  -3 428099. 7146.40   3
   0  -2   2 819368. 12814.4   2
   0   2  -2 794291. 12646.4   4
   0  -2   2 818289. 12792.5   1
   0   2  -2 813366. 12829.6   3
   0   2  -2 809597. 12797.1   1
   0   2  -1 147438. 2619.56   2
   0   2   0 106287. 1969.25   2
   0   2   1 620250. 9891.04   2
   0   2   2 282147. 4789.12   2
   0   2   3 171497. 3246.42   2
   0  -2  -3 179951. 3277.92   2
   0   2   3 175459. 3263.53   3
   0   2   3 179066. 3259.39   4
   0   2   4 46074.2 1284.39   4
   0   2   4 48657.4 1267.28   3
   0   2   4 47337.4 1261.83   2
   0  -2  -4 48717.0 1286.42   2
   0   2   5 3858.65 343.029   4
   0   2   5 3706.24 326.319   2
   0   2   5 3549.26 310.842   3
   0   2   6 12866.5 669.097   2
   0   2   6 13307.7 656.787   3
   0   2   7 11603.0 662.481   3
   0   2   7 12018.7 446.018   1
   0   2   7 11426.7 722.475   4
   0   2   7 11438.0 668.957   2
   0   2   8 958.877 126.458   1
   0   2   8 1061.10 205.692   3
   0   2   8 873.560 205.589   2
   0   2   8 1025.31 236.468   4
   0   2   9 306.575 131.515   2
   0   2   9 208.345 142.636   3
   0   2   9 27.6469 35.1935   1
   0   2  10 903.297 209.298   3
   0   2  10 1223.05 154.365   1
   0   2  11 40607.2 1611.84   3
   0   2  11 37952.8 1015.05   1
   0   2  12 311.891 82.8318   1
   0   2  12 510.914 212.220   3
   0   2  13 6738.02 683.428   3
   0   2  14 2786.84 464.220   3
   0   2  15 21777.1 1366.67   3
   0  -3  16 575.263 233.952   3
   0  -3  15 17989.5 1233.56   3
   0  -3  14 9876.65 855.328   3
   0  -3  13 306.153 109.126   1
   0  -3  13 261.139 176.516   3
   0  -3  12 16549.8 702.974   1
   0  -3  12 16805.2 1036.34   3
   0   3 -12 16804.9 604.357   1
   0  -3  11 4378.40 346.304   1
   0  -3  11 5001.13 522.936   3
   0   3 -11 4317.03 293.020   1
   0  -3  10 8254.36 641.732   3
   0  -3  10 9746.19 518.571   1
   0   3 -10 9694.13 662.515   3
   0   3 -10 8541.90 426.150   1
   0  -3   9 8406.96 605.838   3
   0  -3   9 8557.54 475.803   1
   0   3  -9 8671.12 596.633   3
   0   3  -9 8195.82 414.936   1
   0   3  -8 2945.39 245.695   1
   0   3  -8 3031.04 337.100   3
   0  -3   8 2862.52 336.447   3
   0  -3   8 2969.30 272.229   1
   0  -3   7 18045.5 697.258   1
   0   3  -7 18640.5 672.657   1
   0  -3   7 19888.2 858.018   3
   0   3  -7 19293.3 814.816   3
   0   3  -6 629.469 154.197   3
   0  -3   6 922.003 163.750   1
   0   3  -6 878.754 168.639   4
   0  -3   6 783.042 185.085   3
   0   3  -6 694.465 128.798   1
   0  -3   5 38939.4 1179.78   3
   0   3  -5 38823.9 1146.84   3
   0   3  -5 39161.5 1096.28   4
   0  -3   5 38865.1 1078.37   1
   0   3  -5 40932.4 1079.65   1
   0  -3   4 490657. 8284.26   1
   0   3  -4 499891. 8287.86   1
   0  -3   4 511590. 8403.18   3
   0   3  -4 501498. 8364.71   3
   0   3  -4 502543. 8184.95   4
   0   3  -3 487314. 7710.10   4
   0  -3   3 465416. 7953.29   2
   0   3  -3 477628. 7930.39   1
   0  -3   3 471195. 7926.68   1
   0  -3   3 489515. 8001.43   3
   0   3  -3 477778. 7976.77   3
   0   3  -2 2597.86 227.184   1
   0   3  -2 2884.65 239.490   2
   0   3  -2 2528.01 228.879   3
   0  -3   2 2605.14 227.266   2
   0   3  -1 9350.83 434.786   2
   0   3   0 60650.6 1386.03   2
   0   3   1 30176.2 872.164   2
   0   3   2 766597. 12371.3   2
   0   3   3 26067.2 871.317   2
   0  -3  -3 25987.4 869.858   2
   0   3   4 63691.7 1590.18   4
   0   3   4 57825.8 1572.95   3
   0   3   4 60917.5 1581.65   2
   0  -3  -4 60330.3 1583.05   2
   0   3   5 3411.32 331.475   2
   0   3   5 3594.26 336.609   3
   0   3   6 5207.96 449.958   4
   0   3   6 5584.43 449.981   2
   0   3   6 4770.92 421.794   3
   0   3   7 2099.11 298.025   2
   0   3   7 1941.63 280.035   3
   0   3   7 1434.53 259.863   4
   0   3   8 7850.97 593.994   3
   0   3   8 9211.03 699.647   4
   0   3   8 7977.14 402.701   1
   0   3   8 7371.81 585.516   2
   0   3   9 4158.73 291.284   1
   0   3   9 3951.48 445.441   3
   0   3  10 2311.95 360.308   3
   0   3  10 2401.78 228.502   1
   0   3  11 15985.6 992.528   3
   0   3  11 15203.5 612.258   1
   0   3  12 3521.57 488.003   3
   0   3  13 11235.9 915.254   3
   0   3  14 4042.58 575.503   3
   0   3  15 7744.34 828.708   3
   0  -4  16 18866.6 1360.53   3
   0  -4  15 274.844 193.698   3
   0  -4  14 90.3623 160.521   3
   0  -4  13 4754.35 594.915   3
   0   4 -13 4856.98 336.685   1
   0   4 -12 7242.55 429.132   1
   0  -4  12 7654.62 515.531   1
   0  -4  12 6939.46 690.417   3
   0  -4  11 10813.9 609.943   1
   0   4 -11 10502.9 531.185   1
   0  -4  11 9771.91 755.416   3
   0  -4  10 22557.5 903.332   1
   0   4 -10 22219.5 1054.22   3
   0   4 -10 22543.2 826.701   1
   0  -4  10 22711.3 1139.10   3
   0  -4   9 15300.8 874.357   3
   0   4  -9 15952.3 687.714   1
   0   4  -9 16302.2 854.572   3
   0  -4   9 15767.0 729.113   1
   0  -4   8 6084.30 433.913   1
   0   4  -8 5329.21 450.905   3
   0  -4   8 5727.65 502.320   3
   0   4  -8 5483.14 391.274   1
   0  -4   7 6643.32 444.819   1
   0  -4   7 6251.26 495.965   3
   0   4  -7 5875.62 401.555   1
   0   4  -7 6204.54 472.033   3
   0  -4   6 28842.4 1073.48   3
   0   4  -6 28515.8 953.781   4
   0   4  -6 29213.1 981.044   1
   0  -4   6 27384.5 972.612   1
   0   4  -6 27721.6 1028.87   3
   0  -4   5 298941. 5450.26   2
   0  -4   5 294805. 5368.50   1
   0  -4   5 285723. 5503.96   3
   0   4  -5 305701. 5471.28   3
   0   4  -5 307495. 5388.53   1
   0   4  -5 300376. 5201.72   4
   0   4  -4 173964. 3171.58   4
   0   4  -4 179840. 3467.63   1
   0   4  -4 179326. 3522.61   3
   0  -4   4 177019. 3497.69   2
   0  -4   4 177471. 3451.22   1
   0   4  -3 36380.6 1118.78   2
   0   4  -3 36244.5 1133.29   3
   0   4  -3 38347.5 869.021   4
   0  -4   3 37998.2 1127.43   2
   0   4  -3 35532.4 1115.19   1
   0   4  -2 3590.45 306.138   2
   0  -4   2 3749.07 304.379   2
   0   4  -2 3535.89 307.847   1
   0   4  -1 5008.97 352.713   2
   0   4   0 1599.87 212.857   1
   0   4   0 1473.69 190.191   2
   0   4   1 7502.54 446.382   2
   0   4   2 356406. 6255.29   2
   0   4   3 138110. 2903.22   2
   0   4   4 808.819 166.258   4
   0   4   4 556.643 146.294   2
   0   4   5 1627.65 246.323   2
   0   4   5 1696.13 250.332   3
   0  -4  -5 2097.52 281.351   2
   0   4   6 6004.37 500.324   2
   0  -4  -6 6107.61 513.993   2
   0   4   6 6009.10 501.663   4
   0   4   6 6931.64 522.450   3
   0   4   7 5963.80 520.122   2
   0   4   7 6154.74 549.456   4
   0   4   7 5514.79 503.231   3
   0   4   8 123164. 3040.32   3
   0   4   8 120738. 3172.86   4
   0   4   9 4453.44 328.697   1
   0   4   9 4829.25 505.991   3
   0   4  10 3983.01 482.977   3
   0   4  10 3539.74 297.484   1
   0   4  11 11799.7 561.389   1
   0   4  11 12186.0 892.227   3
   0   4  12 7149.88 718.100   3
   0   4  13 9693.63 860.403   3
   0   4  14 12737.8 1036.02   3
   0  -5  16 3217.17 613.785   3
   0  -5  15 2222.74 471.865   3
   0  -5  14 42221.7 1949.82   3
   0   5 -13 6249.29 427.701   1
   0  -5  13 5598.04 662.127   3
   0  -5  12 344.319 194.615   3
   0   5 -12 250.202 92.2329   1
   0  -5  11 1493.87 331.978   3
   0  -5  11 1090.23 224.033   1
   0  -5  10 151.671 133.012   1
   0  -5  10 88.0920 127.120   3
   0  -5   9 2176.47 330.563   3
   0  -5   9 1361.68 227.670   1
   0   5  -9 1470.69 253.417   3
   0  -5   8 1646.07 301.759   3
   0  -5   8 3010.05 341.308   1
   0   5  -8 2338.61 311.804   3
   0   5  -7 32002.0 1210.86   3
   0   5  -7 30467.2 1064.15   4
   0  -5   7 32294.0 1148.16   1
   0  -5   7 30676.0 1206.42   2
   0  -5   7 32154.5 1254.38   3
   0  -5   6 6175.77 489.777   2
   0  -5   6 6512.38 513.837   3
   0  -5   6 6790.05 486.837   1
   0   5  -6 6574.60 502.931   3
   0   5  -6 7035.44 428.893   4
   0   5  -5 55485.9 1594.04   1
   0   5  -5 53455.6 1618.00   3
   0   5  -5 54847.9 1321.43   4
   0  -5   5 52990.0 1595.65   2
   0   5  -4 147565. 2676.58   4
   0   5  -4 148090. 3133.32   1
   0   5  -4 144877. 3150.47   3
   0  -5   4 143648. 3104.74   2
   0   5  -3 529010. 9125.67   2
   0   5  -3 531739. 9144.07   1
   0  -5   3 537197. 9077.70   2
   0   5  -3 531795. 9176.36   3
   0   5  -2 13511.3 685.204   2
   0   5  -1-1.10156 69.9934   2
   0   5   0 123553. 2711.27   2
   0   5   1 286043. 5385.69   1
   0   5   1 290378. 5329.72   2
   0   5   2 843.700 165.689   2
   0   5   3 32916.9 1055.05   4
   0   5   3 34783.1 1212.49   2
   0  -5  -4 6516.27 506.673   2
   0   5   4 6335.92 499.020   2
   0   5   4 6371.42 453.303   4
   0   5   5 14205.4 796.710   2
   0  -5  -5 15378.3 833.768   2
   0   5   5 15591.8 833.763   3
   0   5   6 118.908 133.365   2
   0   5   6 139.977 118.962   4
   0  -5  -6 94.3954 107.545   2
   0   5   6 185.201 113.553   3
   0   5   7 379.442 143.409   4
   0   5   7 243.085 145.627   3
   0   5   8 930.196 237.339   3
   0   5   9 3242.75 445.128   3
   0   5  10 2440.64 269.261   1
   0   5  10 3345.12 472.341   3
   0   5  11 19560.0 809.013   1
   0   5  11 21924.2 1261.55   3
   0   5  12 6637.37 709.400   3
   0   5  13 2945.21 492.996   3
   0  -6  16 7559.93 885.470   3
   0  -6  15 5100.59 698.828   3
   0  -6  14 17313.3 1267.68   3
   0  -6  13 3312.10 511.520   3
   0  -6  12 443.537 206.678   3
   0   6 -12 160.540 114.373   1
   0  -6  11 2698.54 431.670   3
   0   6 -11 2549.87 329.513   1
   0   6 -10 21837.6 983.852   1
   0  -6  10 21975.4 1158.44   2
   0  -6  10 21281.4 1174.59   3
   0   6  -9 3095.93 367.400   1
   0  -6   9 3856.40 475.533   3
   0  -6   9 3893.09 464.403   2
   0   6  -8 25417.7 1078.07   1
   0  -6   8 24734.3 1150.45   2
   0  -6   8 23008.8 1149.76   3
   0   6  -8 24333.8 1110.55   3
   0   6  -7 11139.9 594.730   4
   0   6  -7 10739.0 681.857   1
   0   6  -7 12356.1 762.041   3
   0  -6   7 10697.7 713.764   2
   0  -6   6 26758.9 1125.30   2
   0   6  -6 25757.8 1118.39   3
   0   6  -6 23688.5 1046.28   1
   0   6  -6 23468.9 830.842   4
   0   6  -5 1253.85 246.706   3
   0  -6   5 998.223 210.157   2
   0   6  -5 1061.81 145.999   4
   0   6  -5 964.145 199.137   1
   0   6  -4 49005.7 1598.82   1
   0   6  -4 49327.4 1631.57   3
   0  -6   4 48173.0 1549.35   2
   0   6  -4 54016.9 1648.02   2
   0   6  -4 52803.8 1155.98   4
   0  -6   3 1880.10 277.025   2
   0   6  -3 1743.26 275.052   3
   0   6  -3 1781.12 278.865   2
   0   6  -2 274468. 5319.77   2
   0   6  -1 182527. 3826.16   2
   0   6   0 38264.6 1360.85   1
   0   6   0 33759.3 1254.42   2
   0   6   1 56490.4 1802.51   1
   0   6   1 58402.2 1740.95   2
   0   6   2 38316.0 1372.38   2
   0   6   2 40100.0 1426.43   1
   0  -6  -2 36738.0 1305.38   2
   0   6   3 23915.2 893.644   4
   0   6   3 22933.9 1047.81   2
   0  -6  -3 24948.4 1057.30   2
   0   6   4 6.44749 66.6360   2
   0  -6  -4 73.1402 77.4373   2
   0   6   5 8343.75 651.307   2
   0   6   5 9221.15 618.774   4
   0  -6  -5 8524.89 651.576   2
   0   6   6 2174.35 343.939   3
   0  -6  -6 1634.75 310.549   2
   0   6   6 1789.02 297.205   4
   0   6   7 8.01612 117.438   3
   0   6   7 220.284 109.341   4
   0  -6  -7 120.304 139.237   2
   0   6   8 180.330 126.872   1
   0   6   8 439.490 185.918   3
   0   6   9 12972.3 930.970   3
   0   6   9 10564.1 753.906   1
   0   6  10 43141.5 1835.31   3
   0   6  10 40289.8 1319.22   1
   0   6  11 4160.28 557.806   3
   0   6  12 9311.32 876.852   3
   0  -7  16 7862.42 887.031   2
   0  -7  16 6826.77 853.993   3
   0  -7  15 6820.17 792.300   2
   0  -7  15 6587.79 828.500   3
   0  -7  14 106.002 122.562   2
   0  -7  14 24.9002 198.106   3
   0  -7  13 7348.59 873.302   3
   0  -7  13 10104.7 892.344   2
   0   7 -12 1941.15 317.906   1
   0  -7  12 1244.09 382.577   3
   0   7 -11 59.3794 80.7619   1
   0  -7  11 29.6672 133.422   2
   0  -7  11-8.58128 142.251   3
   0   7 -10-65.7651 87.6857   1
   0  -7  10 146.683 153.432   2
   0  -7  10 192.419 177.400   3
   0  -7   9 145.771 92.2984   2
   0   7  -9-27.2979 100.737   1
   0   7  -8 14245.9 856.961   1
   0  -7   8 14397.0 899.932   2
   0   7  -7 7308.39 623.151   3
   0   7  -7 7408.62 614.931   1
   0  -7   7 8318.31 667.688   2
   0   7  -6 99.4793 91.1177   3
   0  -7   6 135.362 101.793   2
   0   7  -6 258.871 86.6649   4
   0   7  -6 385.703 150.989   1
   0  -7   5 51826.3 1734.42   2
   0   7  -5 54868.5 1810.89   1
   0   7  -5 56184.9 1281.36   4
   0   7  -5 55090.4 1841.45   3
   0   7  -4 590.850 187.839   1
   0  -7   4 637.208 180.025   2
   0   7  -4 634.628 183.747   3
   0   7  -4 539.106 85.0448   4
   0   7  -4 724.001 173.993   2
   0   7  -3 64383.1 2006.25   1
   0  -7   3 65502.5 1918.48   2
   0   7  -3 66677.7 2016.51   2
   0  -7   2 13180.9 747.865   2
   0   7  -2 12857.4 807.126   1
   0   7  -2 11869.6 764.666   2
   0   7  -1 269505. 5358.30   1
   0   7  -1 255945. 5239.36   2
   0  -7   1 258272. 5084.78   2
   0  -7   0 16500.3 848.662   2
   0   7   0 18105.6 974.815   1
   0   7   0 18071.6 946.532   2
   0  -7  -1 3524.60 388.530   2
   0   7   1 3813.17 441.301   1
   0   7   1 4458.25 468.633   2
   0  -7  -2 204.165 114.298   2
   0   7   2 223.309 87.8806   4
   0   7   2 236.995 148.670   2
   0   7   2 205.709 96.0070   1
   0  -7  -3 14340.2 835.453   2
   0   7   3 13966.6 670.143   4
   0   7   3 12987.7 872.850   1
   0   7   3 12935.9 831.213   2
   0  -7  -4 3290.88 406.763   2
   0   7   4 3898.91 454.858   1
   0   7   5 2799.99 398.175   1
   0   7   5 1737.74 280.735   4
   0  -7  -5 2285.60 361.287   2
   0   7   6 1167.00 262.523   1
   0   7   6 1581.10 314.512   3
   0   7   6 1486.51 284.259   4
   0  -7  -6 1801.74 336.005   2
   0   7   7 3481.79 491.767   3
   0  -7  -7 3841.68 517.604   2
   0   7   7 3611.29 462.402   1
   0   7   8 386.857 185.610   3
   0   7   9 3520.62 525.275   3
   0   7  10 4400.43 589.419   3
   0   7  11 4526.91 611.823   3
   0  -8  16 4280.84 678.913   2
   0  -8  15 481.460 277.508   2
   0  -8  15 2024.24 472.868   3
   0  -8  14 12751.0 1104.31   3
   0  -8  14 14130.6 1131.32   2
   0  -8  13 10354.0 958.767   3
   0  -8  13 10945.5 955.569   2
   0  -8  12 102.312 110.953   2
   0  -8  11 311.801 178.658   2
   0  -8  10 5382.12 611.366   2
   0  -8   9 221.857 166.083   2
   0  -8   8 1871.54 348.362   2
   0   8  -8 1250.91 288.200   1
   0   8  -7 6746.74 624.568   1
   0  -8   7 7539.60 650.328   2
   0   8  -6 18044.0 1031.21   1
   0  -8   6 16598.1 967.699   2
   0  -8   5 14533.9 880.862   2
   0   8  -5 15007.3 945.814   3
   0   8  -5 15435.9 530.628   4
   0   8  -5 14640.3 933.032   1
   0   8  -4 4472.22 514.296   1
   0   8  -4 4506.42 226.176   4
   0   8  -4 4484.76 508.219   3
   0   8  -4 3770.67 458.346   2
   0  -8   4 4583.27 482.630   2
   0   8  -3 147092. 3604.48   1
   0   8  -3 142232. 2438.37   4
   0   8  -3 150011. 3576.08   2
   0  -8   3 139896. 3349.93   2
   0   8  -2 148967. 3708.96   2
   0  -8   2 156959. 3525.91   2
   0   8  -2 151859. 3717.17   1
   0   8  -1 117337. 3187.41   1
   0   8  -1 125030. 3187.25   2
   0  -8   1 124984. 3032.02   2
   0   8   0 1723.87 332.888   1
   0   8   0 1576.50 302.789   2
   0  -8   0 1668.48 290.332   2
   0   8   1 36465.3 1575.88   1
   0   8   1 35998.2 1019.59   4
   0  -8  -1 39717.9 1478.22   2
   0  -8  -2 10595.2 742.612   2
   0   8   2 10306.3 801.278   1
   0   8   2 10950.4 548.911   4
   0  -8  -3 582.721 191.471   2
   0  -8  -4 10358.7 776.576   2
   0   8   4 8639.89 590.565   4
   0  -8  -5 58.3745 119.914   2
   0   8   5 198.117 130.688   4
   0  -8  -6 6684.04 678.241   2
   0   8   6 6149.20 570.079   4
   0   8   6 6644.32 667.753   3
   0  -8  -7 294.738 176.099   2
   0   8   7-31.4103 104.814   3
   0   8   8 4063.19 554.528   3
   0  -8  -8 3292.37 521.827   2
   0   8   9 13938.0 1050.11   3
   0   8  10 14228.2 1098.97   3
   0  -9  15 987.903 303.586   2
   0  -9  14 11918.7 1085.20   2
   0  -9  13 8909.18 905.189   2
   0  -9  12 13335.9 1062.91   2
   0  -9  11 583.349 220.539   2
   0  -9  10 264.364 151.416   2
   0  -9   9 3145.03 465.238   2
   0  -9   8 5555.09 605.659   2
   0  -9   7 1968.68 364.135   2
   0  -9   6 1161.63 279.970   2
   0  -9   5 17721.3 1027.44   2
   0  -9   4 26943.5 1268.61   2
   0  -9   3 25114.7 1205.24   2
   0  -9   2 12171.7 812.919   2
   0  -9   1 22844.1 1140.69   2
   0   9  -1 20743.3 543.162   4
   0   9   0 30061.6 814.181   4
   0  -9   0 33612.1 1401.84   2
   0   9   1 32.3731 44.8423   4
   0  -9  -1 212.803 126.642   2
   0  -9  -2 15619.2 975.512   2
   0   9   2 16852.5 718.379   4
   0  -9  -3 14168.7 953.866   2
   0  -9  -4 892.636 279.399   2
   0   9   4 995.905 212.992   4
   0   9   5 7398.26 602.772   4
   0  -9  -5 9265.75 806.922   2
   0  -9  -6 2401.94 441.523   2
   0   9   6 2212.08 416.569   3
   0   9   7 2475.12 461.870   3
   0  -9  -7 2206.18 448.888   2
   0  -9  -8 49.8365 157.406   2
   0   9   8 217.998 178.787   3
   0   9   9 3740.38 568.312   3
   0 -10  14 9980.30 1005.59   2
   0 -10  13 2396.28 491.676   2
   0 -10  12 330.489 204.020   2
   0 -10  11 1378.45 349.595   2
   0 -10  10 1778.40 391.549   2
   0 -10   9 1651.80 348.988   2
   0 -10   8 350.351 217.387   2
   0 -10   7 4907.87 588.961   2
   0 -10   6 59180.1 2148.58   2
   0 -10   5 2218.72 372.750   2
   0 -10   4 31547.7 1462.94   2
   0 -10   3 73519.1 2372.77   2
   0 -10   2 50027.4 1874.71   2
   0 -10   1 3826.30 484.498   2
   0  10   0 3064.16 213.482   4
   0 -10   0 3777.73 477.391   2
   0 -10  -1 55668.9 2010.52   2
   0  10   1 49288.8 1266.84   4
   0  10   2 4510.47 361.860   4
   0 -10  -2 6076.55 638.508   2
   0 -10  -3 715.803 256.439   2
   0 -10  -4 18201.8 1183.63   2
   0 -10  -5 26.2111 101.627   2
   0  10   6 12496.7 1045.50   3
   0 -10  -6 12474.4 1027.39   2
   0  10   7 1811.00 431.414   3
   0 -10  -7 1531.61 400.732   2
   0 -10  -8 10178.7 991.499   2
   0  10   8 7438.57 836.108   3
   0 -11  13 4785.05 691.214   2
   0 -11  12 118.593 112.894   2
   0 -11  11 2806.36 520.646   2
   0 -11  10 63.9234 147.328   2
   0 -11   9 93.0556 137.711   2
   0 -11   8 5109.89 634.318   2
   0 -11   7-18.8970 145.123   2
   0 -11   6 35857.9 1690.04   2
   0 -11   5 34149.4 1621.80   2
   0 -11   4 5349.27 611.603   2
   0 -11   3 6492.87 667.575   2
   0 -11   2 10763.4 863.628   2
   0 -11   1 32295.0 1553.27   2
   0 -11   0 8039.98 766.991   2
   0 -11  -1 273.160 196.310   2
   0 -11  -2 6379.52 697.283   2
   0 -11  -3 2461.96 458.683   2
   0 -11  -4 86.2516 148.373   2
   0 -11  -5-38.8044 161.298   2
   0  11   6 366.634 200.648   3
   0 -11  -6 548.152 285.137   2
   0 -12  12 20078.9 1430.89   2
   0 -12  11 5154.11 700.873   2
   0 -12  10 1049.38 310.379   2
   0 -12   9 834.392 291.398   2
   0 -12   8 4702.13 631.996   2
   0 -12   7 1875.36 395.734   2
   0 -12   6 7340.18 780.093   2
   0 -12   5 342.277 211.857   2
   0 -12   4 21572.8 1311.23   2
   0 -12   3 6728.69 732.169   2
   0 -12   2 295.071 197.327   2
   0 -12   1 20454.9 1292.46   2
   0 -12   0 38398.2 1824.44   2
   0 -12  -1 18190.0 1237.59   2
   0 -12  -2 588.064 242.980   2
   0 -12  -3 647.024 240.783   2
   0 -12  -4-56.6698 181.377   2
   0 -13   9 10523.9 998.363   2
   0 -13   8 1889.84 435.705   2
   0 -13   7 13723.5 1110.38   2
   0 -13   6 23398.0 1453.19   2
   0 -13   5 23041.0 1433.91   2
   0 -13   4 15460.1 1161.81   2
   0 -13   3 12536.3 1033.56   2
   0 -13   2 22899.8 1425.33   2
   0 -13   1 6951.18 777.698   2
   0 -13   0 468.849 195.601   2
   0 -13  -1 3587.83 582.768   2
   1 -13  -1 21778.0 1431.72   2
   1 -13   0 258.266 173.791   2
   1 -13   1 6038.76 728.044   2
   1 -13   2 25002.7 1479.64   2
   1 -13   3 5303.35 653.659   2
   1 -13   4 3835.78 577.721   2
   1 -13   5 396.832 207.484   2
   1 -13   6 17.0294 146.767   2
   1 -13   7 463.453 242.375   2
   1 -13   8 659.731 251.416   2
   1 -13   9 4619.24 655.103   2
   1 -13  10 10690.9 1002.28   2
   1 -12  -4 1415.44 404.400   2
   1 -12  -3 36139.4 1855.21   2
   1 -12  -2 1517.97 369.693   2
   1 -12  -1 6291.53 723.694   2
   1 -12   0 4152.28 581.686   2
   1 -12   1 4428.17 585.110   2
   1 -12   2 404.613 206.259   2
   1 -12   3 1642.90 368.040   2
   1 -12   4 6079.02 681.936   2
   1 -12   5 1590.81 357.779   2
   1 -12   6 13073.4 1001.76   2
   1 -12   7 5513.27 658.438   2
   1 -12   8 656.669 245.092   2
   1 -12   9 244.738 150.048   2
   1 -12  10 3566.34 560.931   2
   1 -12  11 43231.5 2074.51   2
   1 -12  12 9008.17 924.859   2
   1 -11  -6 13092.7 1115.64   2
  -1  11   6 15173.4 1199.33   3
   1 -11  -5 24471.1 1511.09   2
   1 -11  -4 7350.77 791.458   2
   1 -11  -3 13045.3 1043.15   2
   1 -11  -2 21280.0 1301.79   2
   1 -11  -1 12228.4 957.351   2
   1 -11   0 15419.5 1056.88   2
   1 -11   1 1166.44 273.930   2
   1 -11   2 4954.47 577.721   2
   1 -11   3 7955.69 735.394   2
   1 -11   4 9216.96 790.436   2
   1 -11   5 1358.21 305.791   2
   1 -11   6 349.226 194.559   2
   1 -11   7-34.0622 126.428   2
   1 -11   8-31.0384 114.030   2
   1 -11   9 5309.87 641.703   2
   1 -11  10 20601.6 1302.71   2
   1 -11  11 188.125 181.413   2
   1 -11  12 30341.0 1689.51   2
   1 -11  13 10902.5 1013.91   2
   1 -11  14 143.870 217.780   2
  -1  10   8-66.8455 160.425   3
   1 -10  -8-76.4488 145.001   2
  -1  10   7 8792.97 885.251   3
   1 -10  -7 9517.71 938.247   2
  -1  10   6 22303.1 1385.10   3
   1 -10  -6 21796.1 1392.39   2
   1 -10  -5 39844.3 1848.68   2
   1 -10  -4 27532.6 1475.66   2
   1 -10  -3 13527.9 990.346   2
   1 -10  -2 1841.38 354.129   2
   1 -10  -1 14696.5 992.787   2
   1 -10   0 19449.4 1118.58   2
   1 -10   1 10575.6 797.836   2
   1 -10   2 6639.28 623.833   2
   1 -10   3 15760.2 979.303   2
   1 -10   4 18237.1 1063.13   2
   1 -10   5 2439.81 390.540   2
   1 -10   6 109.295 142.479   2
   1 -10   7-100.717 87.4855   2
   1 -10   8 13508.1 961.218   2
   1 -10   9 122.136 124.037   2
   1 -10  10 13751.0 1024.81   2
   1 -10  11 5290.25 644.161   2
   1 -10  12 20355.9 1320.04   2
   1 -10  13 10720.6 975.856   2
   1 -10  14 23724.7 1516.91   2
   1 -10  15 14736.3 1214.34   2
  -1   9   9 4203.11 616.885   3
  -1   9   8 5699.86 695.810   3
  -1   9   7 2255.50 419.006   3
   1  -9  -7 1920.68 413.969   2
   1  -9  -6 31788.3 1613.45   2
  -1   9   6 31560.4 1591.58   3
   1  -9  -5 11687.3 917.745   2
   1  -9  -4 13700.5 967.156   2
   1  -9  -3 48158.6 1865.69   2
   1  -9  -2 3374.41 449.271   2
   1  -9  -1 16066.8 969.496   2
   1  -9   0 627.066 182.363   2
   1  -9   1 24573.9 1170.09   2
   1  -9   2 14650.3 880.429   2
   1  -9   3 28335.2 1261.29   2
   1  -9   4 10503.2 745.829   2
   1  -9   5 8170.27 677.327   2
   1  -9   6 794.221 211.248   2
   1  -9   7 1512.39 300.342   2
   1  -9   8 9409.68 760.987   2
   1  -9   9 1828.59 341.327   2
   1  -9  10 4195.49 536.374   2
   1  -9  11 1876.29 391.721   2
   1  -9  12 8663.97 827.915   2
   1  -9  13 17334.1 1227.26   2
   1  -9  14 560.367 251.417   2
   1  -9  15 17157.1 1294.14   2
  -1   8  10 6856.94 787.034   3
  -1   8   9 7903.89 806.933   3
  -1   8   8 28497.6 1509.96   3
  -1   8   7-35.0202 113.817   3
   1  -8  -7-126.800 154.189   2
  -1   8   6 573.320 221.127   3
   1  -8  -6-10.5839 109.623   2
   1  -8  -5 41460.2 1712.39   2
  -1   8   4 63399.7 2162.41   1
   1  -8  -4 69469.4 2231.45   2
   1  -8  -3 2360.87 356.895   2
  -1   8   3 1891.88 323.096   1
  -1   8   2 198.202 136.409   1
   1  -8  -2-20.6117 110.299   2
   1  -8  -1 69288.1 2081.30   2
  -1   8   1 68924.5 2219.64   1
  -1   8   0 34915.7 1445.47   2
  -1   8   0 33413.9 1468.04   1
   1  -8   0 31857.0 1293.32   2
  -1   8  -1 156.596 137.160   1
  -1   8  -1 136.285 81.4115   2
  -1   8  -2 20149.7 1122.02   1
   1  -8   2 20995.7 1006.41   2
  -1   8  -2 22551.2 1120.62   2
  -1   8  -3 36363.9 1481.41   2
  -1   8  -3 36299.6 1531.37   1
   1  -8   3 38549.8 1408.45   2
  -1   8  -4 9569.36 752.575   1
  -1   8  -4 10575.8 779.726   3
   1  -8   4 11609.5 745.245   2
  -1   8  -4 12562.4 829.595   2
  -1   8  -5 1912.57 322.679   3
  -1   8  -5 2615.34 402.241   1
  -1   8  -5 2402.00 360.315   2
   1  -8   5 2259.42 337.790   2
   1  -8   6 5940.43 550.892   2
   1  -8   6 5278.84 577.847   1
  -1   8  -6 5384.24 559.729   3
   1  -8   7 13749.5 944.511   1
   1  -8   7 13052.5 846.432   2
   1  -8   8 751.091 234.435   1
   1  -8   8 643.836 198.176   2
   1  -8   9-26.2078 145.603   1
   1  -8   9 51.3944 84.3171   2
   1  -8  10 7165.53 679.031   2
   1  -8  10 6137.86 636.763   1
   1  -8  11 22217.7 1263.12   2
   1  -8  11 23020.8 1298.34   1
   1  -8  12 2540.87 441.108   2
   1  -8  12 1775.85 379.780   1
   1  -8  13 21852.4 1346.25   2
   1  -8  14 70750.8 2644.84   2
   1  -8  15 19007.4 1332.61   2
   1  -8  16-359.343 279.819   2
  -1   7  11 2723.02 481.643   3
  -1   7  10 13953.5 1052.02   3
  -1   7   9 7591.91 747.459   3
  -1   7   8 2337.43 407.151   3
  -1   7   8 3008.25 404.214   1
   1  -7  -7 23201.1 1277.94   2
  -1   7   7 23140.7 1132.04   1
  -1   7   7 25184.8 1297.44   3
  -1   7   6 11415.4 771.352   1
   1  -7  -6 12006.8 864.025   2
  -1   7   6 11353.1 836.353   3
   1  -7  -5 1123.23 265.038   2
  -1   7   5 932.657 230.399   1
  -1   7   5 1093.35 249.813   3
  -1   7   4 882.894 227.663   1
   1  -7  -4 1184.53 252.899   2
  -1   7   3 87041.9 2452.51   1
   1  -7  -3 85380.0 2400.76   2
  -1   7   3 91196.8 2505.79   2
   1  -7  -2 47986.4 1612.31   2
  -1   7   2 49419.3 1700.99   2
  -1   7   2 49714.5 1718.91   1
   1  -7  -1 17645.4 882.992   2
  -1   7   1 17634.6 932.623   2
  -1   7   1 17375.1 967.223   1
   1  -7   0 19565.7 918.601   2
  -1   7   0 21874.5 1072.67   1
  -1   7   0 20051.8 991.831   2
  -1   7  -1 4669.94 461.572   2
  -1   7  -1 4199.97 467.279   1
   1  -7   1 4426.39 412.893   2
   1  -7   2 10710.8 657.326   2
  -1   7  -2 11076.4 752.222   1
  -1   7  -2 11347.3 723.271   2
   1  -7   3 11411.6 680.375   2
   1  -7   3 10799.1 756.578   1
  -1   7  -3 11634.9 774.005   1
  -1   7  -3 12591.9 764.795   2
  -1   7  -4 5809.42 515.529   2
   1  -7   4 6249.98 585.171   1
  -1   7  -4 6373.99 554.265   3
  -1   7  -4 6753.31 582.234   1
   1  -7   4 6402.44 511.681   2
   1  -7   5 38.3176 91.2277   2
  -1   7  -5 132.336 119.573   1
  -1   7  -5-42.0913 71.6241   3
   1  -7   5 125.776 141.492   1
   1  -7   6 17.0431 70.1407   2
  -1   7  -6-14.1231 113.271   3
  -1   7  -6 100.956 109.008   1
   1  -7   6 21.3660 119.828   1
   1  -7   7 2523.12 349.824   2
  -1   7  -7 2173.18 330.368   3
   1  -7   7 2305.12 360.410   1
  -1   7  -7 2004.33 322.354   1
  -1   7  -8 22809.1 1113.60   1
   1  -7   8 23049.3 1122.65   2
  -1   7  -8 23297.7 1140.93   3
   1  -7   8 21106.3 1141.42   1
   1  -7   9 650.569 227.633   2
  -1   7  -9 815.138 216.477   1
   1  -7   9 772.816 212.942   1
   1  -7  10 2309.47 372.184   2
   1  -7  10 2414.55 375.648   1
   1  -7  11 2024.51 365.259   1
   1  -7  11 1021.52 280.800   3
   1  -7  11 2295.32 391.383   2
   1  -7  12 75542.6 2501.89   2
   1  -7  12 68035.5 2537.30   3
   1  -7  12 74375.4 2409.17   1
   1  -7  13 3955.59 591.214   3
   1  -7  13 3687.63 494.550   1
   1  -7  13 4491.23 582.947   2
   1  -7  14 2828.63 544.424   3
   1  -7  14 3110.38 517.849   2
   1  -7  14 2951.94 449.778   1
   1  -7  15 13847.2 1161.70   3
   1  -7  15 16170.6 1194.77   2
   1  -7  16 5787.16 736.530   2
   1  -7  16 6621.91 831.910   3
  -1   6  12 2741.29 494.667   3
  -1   6  11 3323.01 520.327   3
  -1   6  10 3423.66 499.205   3
  -1   6   9 21266.3 1205.17   3
  -1   6   9 18858.2 946.525   1
  -1   6   8 4463.34 443.495   1
  -1   6   8 4260.83 511.973   3
  -1   6   7 823.682 234.823   3
  -1   6   7 546.681 173.374   1
  -1   6   6 12819.8 766.415   1
  -1   6   6 11440.6 822.395   3
   1  -6  -6 14334.0 892.413   2
  -1   6   5 6350.56 533.591   1
   1  -6  -5 6588.98 578.581   2
  -1   6   5 6335.84 570.089   3
  -1   6   4 90307.9 2378.53   1
  -1   6   4 94688.2 2480.60   2
   1  -6  -4 90026.7 2427.18   2
   1  -6  -3 232.717 130.406   2
  -1   6   3 70.9792 73.4870   2
  -1   6   3-29.9623 79.2673   1
  -1   6   2 42607.3 1475.60   1
  -1   6   2 46088.7 1498.03   2
   1  -6  -2 44064.9 1439.72   2
   1  -6  -1 30479.1 1121.95   2
  -1   6   1 31902.5 1224.28   1
  -1   6   1 31436.6 1191.51   2
  -1   6   0 7029.93 551.816   1
   1  -6   0 7109.76 491.539   2
  -1   6   0 6465.16 498.882   2
  -1   6  -1 22441.0 957.337   2
   1  -6   1 22266.4 901.645   2
  -1   6  -2 32143.4 1182.26   2
   1  -6   2 31598.3 1114.48   2
   1  -6   2 33968.9 1287.41   1
   1  -6   3 282.671 148.289   1
   1  -6   3 285.587 107.277   2
  -1   6  -3 440.591 148.345   2
   1  -6   4 209.384 101.000   2
  -1   6  -4 281.419 123.093   1
  -1   6  -4 53.5009 78.8516   3
   1  -6   4 282.294 130.103   1
  -1   6  -4 196.290 82.4988   2
  -1   6  -5 6652.97 533.362   1
   1  -6   5 6506.39 493.609   2
  -1   6  -5 5779.05 487.158   3
   1  -6   5 5490.49 504.821   1
   1  -6   6 33490.6 1247.06   2
  -1   6  -6 32884.5 1281.46   1
   1  -6   6 33211.5 1323.05   1
  -1   6  -6 35806.6 1316.50   3
  -1   6  -7 1672.57 273.967   3
   1  -6   7 1637.23 281.744   1
   1  -6   7 2037.80 304.963   2
  -1   6  -7 2031.08 297.972   1
   1  -6   8 286.290 137.150   2
   1  -6   8-22.0158 127.558   1
  -1   6  -8 366.518 141.263   3
  -1   6  -8 479.943 166.348   1
  -1   6  -9 32715.8 1319.91   3
   1  -6   9 31049.9 1328.08   1
   1  -6   9 30589.1 1308.24   2
  -1   6  -9 34119.1 1303.57   1
   1  -6   9 28457.5 1352.26   3
   1  -6  10 25927.5 1245.25   2
   1  -6  10 27073.9 1240.86   1
   1  -6  10 27679.1 1326.24   3
  -1   6 -10 28915.0 1188.65   1
   1  -6  11 3368.68 425.383   1
   1  -6  11 3075.08 458.119   3
   1  -6  11 3392.49 454.408   2
  -1   6 -11 3477.82 390.216   1
   1  -6  12 101.545 135.028   1
   1  -6  12 171.225 113.475   2
  -1   6 -12 197.830 114.952   1
   1  -6  12 200.734 148.154   3
   1  -6  13 16136.2 1120.02   3
   1  -6  13 15506.6 974.418   1
   1  -6  13 17514.1 1123.19   2
   1  -6  14 18922.1 1083.59   1
   1  -6  14 20263.5 1266.00   2
   1  -6  14 18677.4 1283.55   3
   1  -6  15 59.2272 191.371   3
   1  -6  16 2147.42 451.868   3
  -1   5  13 214.972 192.775   3
  -1   5  12 385.781 209.819   3
  -1   5  11 162.353 153.175   3
  -1   5  10 10743.0 849.284   3
  -1   5   9 5570.48 444.004   1
  -1   5   9 5549.50 582.513   3
  -1   5   8 144495. 3100.36   1
  -1   5   8 137051. 3476.55   3
  -1   5   7 50000.0 1495.08   1
  -1   5   7 49249.7 1736.29   3
  -1   5   6 65339.1 1999.32   2
  -1   5   6 60788.4 1755.61   1
  -1   5   6 67795.4 2001.27   3
   1  -5  -6 64335.7 2007.14   2
  -1   5   6 65616.8 1924.78   4
  -1   5   5 130.046 81.4300   1
   1  -5  -5-21.9086 76.7688   2
  -1   5   5-17.1439 61.6997   2
  -1   5   5-2.04192 130.776   3
  -1   5   4 134863. 2989.99   2
  -1   5   4 124695. 2827.29   1
  -1   5   4 120330. 2690.31   4
   1  -5  -4 133420. 2969.63   2
  -1   5   3 42443.6 1373.84   2
  -1   5   3 42068.1 1350.49   1
  -1   5   2 249.037 123.067   1
  -1   5   2 224.717 104.370   2
   1  -5  -1 88188.3 2093.44   2
  -1   5   1 89920.1 2151.56   2
  -1   5   1 90551.6 2215.27   1
  -1   5   0 76398.4 1877.89   2
   1  -5   0 73964.0 1938.95   1
  -1   5   0 74291.2 1951.85   1
   1  -5   0 72537.7 1790.23   2
   1  -5   1 75453.1 1817.91   2
   1  -5   1 79363.6 2019.22   1
  -1   5  -1 75596.5 1890.58   2
   1  -5   2 110.347 79.2202   2
   1  -5   2 31.0602 75.9090   1
  -1   5  -2 104.200 82.3556   2
   1  -5   3 1907.63 267.710   1
   1  -5   3 2552.03 268.342   2
  -1   5  -3 2078.09 262.457   2
  -1   5  -3 1618.45 233.883   3
   1  -5   4 41324.2 1266.48   2
  -1   5  -4 43196.6 1339.48   3
   1  -5   4 40607.9 1370.54   1
   1  -5   5 65.4837 58.5531   2
   1  -5   5-80.2183 108.340   1
  -1   5  -5 209.275 103.061   3
  -1   5  -6 6633.18 487.032   3
   1  -5   6 6897.56 431.715   4
   1  -5   6 6288.70 504.952   1
   1  -5   6 6071.04 471.690   2
   1  -5   7 8633.70 601.862   1
   1  -5   7 8739.74 607.713   3
   1  -5   7 8475.85 575.880   2
   1  -5   7 8274.94 526.667   4
  -1   5  -7 8709.50 571.750   1
  -1   5  -7 8788.73 575.649   3
  -1   5  -8 28920.2 1147.13   3
   1  -5   8 29199.9 1205.02   1
   1  -5   8 30612.4 1203.19   2
  -1   5  -8 29021.0 1124.85   1
   1  -5   8 30267.9 1245.88   3
   1  -5   8 31244.7 1187.69   4
   1  -5   9 17362.3 903.559   1
   1  -5   9 14908.2 889.818   3
  -1   5  -9 17526.2 887.449   3
   1  -5   9 16613.6 904.525   4
  -1   5  -9 15171.0 787.921   1
   1  -5   9 16307.7 888.138   2
  -1   5 -10 100409. 2479.20   1
   1  -5  10 96596.6 2742.51   3
   1  -5  10 101852. 2628.39   1
  -1   5 -10 106658. 2671.42   3
   1  -5  10 105006. 2813.20   4
   1  -5  11 77661.7 2189.13   1
  -1   5 -11 72352.1 1967.32   1
   1  -5  11 70016.8 2322.65   3
   1  -5  12 16558.9 1069.55   3
  -1   5 -12 16351.5 810.127   1
   1  -5  12 17824.3 965.079   1
   1  -5  13 4831.61 505.284   1
   1  -5  13 4596.08 584.627   3
   1  -5  14 7647.48 769.829   3
   1  -5  14 8252.93 660.796   1
   1  -5  15 13967.4 1107.72   3
   1  -5  16 14008.0 1158.85   3
  -1   4  14 474.570 255.397   3
  -1   4  13 443.507 229.623   3
  -1   4  12 72.6187 142.228   3
  -1   4  11 74.7234 94.0034   3
  -1   4  11 9.15460 49.0532   1
  -1   4  10 12651.2 588.707   1
  -1   4  10 11391.2 855.769   3
  -1   4  10 11001.2 465.073   1
  -1   4   9 15058.8 665.357   1
  -1   4   9 14281.9 899.359   3
  -1   4   8 14755.6 661.914   1
  -1   4   8 13878.3 844.326   3
  -1   4   7 5963.39 518.160   3
  -1   4   7 5224.73 516.229   4
  -1   4   7 4904.78 372.996   1
  -1   4   7 5386.49 508.691   2
  -1   4   6 44434.5 1474.74   4
  -1   4   6 42377.7 1245.83   1
  -1   4   6 43672.8 1494.20   2
  -1   4   6 41789.3 1452.57   3
  -1   4   5 23056.4 995.253   2
  -1   4   5 25089.5 883.309   1
  -1   4   4 424.443 116.160   4
  -1   4   4 255.352 102.327   1
  -1   4   4 308.719 117.223   2
  -1   4   3 11336.0 594.122   2
  -1   4   3 10562.7 547.404   1
  -1   4   2 21715.0 816.776   2
  -1   4   2 20743.0 799.777   1
  -1   4   1 2897.97 283.353   1
   1  -4  -1 2272.60 250.485   1
  -1   4   1 2557.63 250.120   2
   1  -4  -1 2631.20 255.017   2
   1  -4   0 44.1782 58.5171   2
   1  -4   0 191.170 99.9753   1
  -1   4   0-22.4554 60.2552   1
  -1   4   0 39.7978 66.6733   2
   1  -4   1 13971.5 645.035   1
  -1   4  -1 12513.2 560.909   2
   1  -4   1 12900.1 545.821   2
   1  -4   2 65893.6 1158.29   4
   1  -4   2 64291.9 1682.73   1
  -1   4  -2 64928.6 1574.24   2
   1  -4   2 67301.1 1544.65   2
   1  -4   3 1587.94 194.122   2
   1  -4   3 1500.77 129.308   4
  -1   4  -3 1440.71 209.964   1
   1  -4   3 1432.78 214.809   1
  -1   4  -3 1407.65 184.051   2
  -1   4  -3 1292.46 181.322   3
   1  -4   4 245180. 4508.02   2
   1  -4   4 249131. 4269.68   4
  -1   4  -4 248774. 4574.94   3
  -1   4  -4 259325. 4652.71   1
   1  -4   4 235564. 4649.05   1
   1  -4   5 20237.8 794.849   2
  -1   4  -5 20771.3 814.386   3
   1  -4   5 20450.3 852.887   1
   1  -4   5 20184.6 841.500   3
   1  -4   5 20230.4 724.542   4
  -1   4  -5 20423.7 823.135   1
  -1   4  -6 5224.56 398.230   1
   1  -4   6 4703.58 416.876   3
   1  -4   6 5033.63 413.111   1
   1  -4   6 5069.32 381.405   4
  -1   4  -6 5418.46 406.621   3
   1  -4   6 5394.33 406.643   2
   1  -4   7 6270.38 463.336   4
  -1   4  -7 6016.18 447.586   3
   1  -4   7 6177.90 480.412   3
   1  -4   7 5391.87 452.831   1
   1  -4   8 3238.12 370.663   3
  -1   4  -8 4161.61 382.354   3
   1  -4   8 3722.34 381.224   1
   1  -4   8 3543.30 381.605   4
   1  -4   9 35761.4 1287.07   1
   1  -4   9 35268.6 1398.22   4
   1  -4   9 36041.3 1390.44   3
  -1   4  -9 37567.9 1312.54   3
   1  -4  10 38945.9 1380.11   1
  -1   4 -10 39046.9 1255.24   1
  -1   4 -10 40359.5 1449.85   3
   1  -4  10 41341.5 1620.89   4
   1  -4  10 37637.8 1488.55   3
  -1   4 -11 245.556 121.787   1
   1  -4  11 461.283 198.339   3
   1  -4  11 121.191 121.844   1
   1  -4  12 19246.1 1121.91   3
   1  -4  12 19369.1 960.005   1
  -1   4 -12 19503.5 828.743   1
   1  -4  13 300.895 128.520   1
  -1   4 -13 503.321 144.082   1
   1  -4  13 257.645 118.914   3
   1  -4  14 10750.1 921.663   3
   1  -4  15 1913.58 438.893   3
   1  -4  16 13480.3 1144.80   3
   1  -4  17 9564.13 994.577   3
  -1   3  14 390.379 207.720   3
  -1   3  13 9.91033 112.399   3
  -1   3  12 702.566 235.655   3
  -1   3  11 413.278 66.7371   1
  -1   3  11 392.314 74.3918   1
  -1   3  11 652.413 214.262   3
  -1   3  10 13515.7 438.274   1
  -1   3  10 14505.6 903.361   3
  -1   3  10 13190.3 509.072   1
  -1   3   9 19.0558 33.7153   1
  -1   3   9 35.0527 46.5385   1
  -1   3   9-102.970 128.711   3
  -1   3   8 123708. 3100.65   2
  -1   3   8 124311. 3041.20   3
  -1   3   8 129441. 2493.01   1
  -1   3   7 292377. 5680.73   2
  -1   3   7 290885. 5623.02   3
  -1   3   7 295674. 5078.34   1
  -1   3   6 9741.95 615.059   2
  -1   3   6 8595.08 431.242   1
  -1   3   5 48438.4 1448.93   2
  -1   3   5 47664.5 1207.17   1
  -1   3   5 47782.2 1444.69   4
  -1   3   4 107879. 2173.16   1
  -1   3   4 104762. 2362.06   2
   1  -3  -3 3002.76 242.412   4
  -1   3   3 3027.68 278.364   2
  -1   3   3 2774.31 243.323   1
  -1   3   2 14520.6 575.831   1
  -1   3   2 14270.2 582.365   2
   1  -3  -2 13808.5 485.900   4
   1  -3  -2 13688.2 578.227   2
  -1   3   1 112872. 2238.57   1
  -1   3   1 109375. 2181.70   2
   1  -3  -1 107352. 1937.20   4
   1  -3  -1 107783. 2171.59   2
   1  -3  -1 112218. 2240.61   1
  -1   3   0 118921. 2363.37   1
  -1   3   0 116040. 2241.34   2
   1  -3   0 111886. 2210.88   2
   1  -3   0 119058. 2360.79   1
  -1   3  -1 29807.0 823.278   2
   1  -3   1 32443.8 950.689   1
   1  -3   1 29016.7 796.356   2
   1  -3   2 28121.4 790.796   2
  -1   3  -2 28234.6 807.078   2
   1  -3   2 29076.7 918.638   1
   1  -3   3 37418.8 986.691   2
  -1   3  -3 37983.7 1070.10   1
   1  -3   3 37022.2 1089.43   1
  -1   3  -3 37342.1 1017.12   3
   1  -3   4 7699.74 418.698   3
  -1   3  -4 7131.38 392.711   3
   1  -3   4 6793.83 382.491   2
   1  -3   4 6909.39 364.251   4
   1  -3   4 6771.11 425.420   1
  -1   3  -4 6598.77 401.355   1
  -1   3  -5 15923.3 652.639   1
   1  -3   5 15619.8 681.031   1
  -1   3  -5 15387.1 625.453   3
   1  -3   5 15080.9 640.213   4
   1  -3   5 15351.9 655.912   3
  -1   3  -6 14354.7 633.608   3
  -1   3  -6 14502.5 634.287   1
   1  -3   6 14850.0 689.422   4
   1  -3   6 14934.0 692.819   3
   1  -3   6 13082.5 642.320   1
   1  -3   7 50041.1 1513.82   4
  -1   3  -7 47614.0 1305.22   1
  -1   3  -7 48557.1 1376.97   3
   1  -3   7 48675.9 1389.96   1
   1  -3   7 47631.5 1433.25   3
   1  -3   8 1253.31 218.790   3
  -1   3  -8 786.215 160.330   3
   1  -3   8 1060.74 220.038   4
   1  -3   8 1010.32 196.235   1
  -1   3  -8 1076.35 169.162   1
  -1   3  -9 7703.88 545.990   3
   1  -3   9 7924.47 631.236   4
   1  -3   9 9300.23 624.801   3
   1  -3   9 9084.45 563.341   1
   1  -3  10 59335.6 1711.33   1
  -1   3 -10 59759.3 1803.60   3
   1  -3  10 60385.3 2030.09   4
   1  -3  10 61410.1 1896.24   3
   1  -3  11 62462.4 2061.72   3
   1  -3  11 66812.4 1853.07   1
   1  -3  12 4553.88 434.759   1
   1  -3  12 3793.79 491.249   3
  -1   3 -12 3519.26 317.246   1
   1  -3  13 3506.06 473.296   3
   1  -3  13 3763.16 396.092   1
   1  -3  14 22123.2 1304.85   3
   1  -3  15 11417.6 995.185   3
   1  -3  16 72.5924 183.978   3
   1  -3  17 1059.48 352.024   3
  -1   2  15 2194.92 440.912   3
  -1   2  14 322.163 212.292   3
  -1   2  13 2173.77 393.888   3
  -1   2  12 754.980 253.994   3
  -1   2  11 8311.94 708.395   3
  -1   2  10 10200.9 737.421   3
  -1   2   9 505.797 75.7332   1
  -1   2   9 331.320 55.0978   1
  -1   2   9 703.003 205.500   3
   1  -2  -8 9158.91 667.117   3
  -1   2   8 9113.10 307.108   1
  -1   2   8 10017.3 365.677   1
  -1   2   8 10086.8 683.780   2
  -1   2   8 8879.76 613.988   3
  -1   2   7 27725.8 1113.48   2
  -1   2   7 27314.6 696.984   1
   1  -2  -7 22551.6 1092.45   3
  -1   2   7 27079.5 1069.83   3
   1  -2  -6 192673. 3888.83   3
   1  -2  -6 191782. 3884.95   4
  -1   2   6 193075. 3898.69   2
  -1   2   6 192840. 3325.81   1
  -1   2   5 2768.76 196.122   1
  -1   2   5 2639.85 280.897   2
   1  -2  -5 2968.84 300.543   3
   1  -2  -5 2476.69 275.290   4
  -1   2   4 14397.1 477.929   1
   1  -2  -4 14097.3 604.639   4
  -1   2   4 14009.2 619.454   2
   1  -2  -3 12559.7 513.152   4
  -1   2   3 13287.9 556.322   2
  -1   2   3 12697.0 448.728   1
  -1   2   2 106764. 2042.92   1
   1  -2  -2 110050. 2057.37   4
  -1   2   2 108208. 2110.09   3
   1  -2  -2 109602. 2041.92   1
  -1   2   2 106873. 2105.77   2
   1  -2  -2 103863. 2105.87   2
  -1   2   1 3808.88 227.957   2
  -1   2   1 3491.07 228.982   1
   1  -2  -1 3849.82 234.363   2
   1  -2  -1 3487.48 234.706   1
   1  -2   0 16593.3 560.757   1
   1  -2   0 16509.2 482.017   2
  -1   2   0 17292.3 490.964   2
  -1   2   0 16514.2 557.015   1
   1  -2   1 294574. 4964.53   1
  -1   2  -1 291102. 4775.92   2
   1  -2   1 291304. 4758.05   2
  -1   2  -2 15426.2 552.295   1
  -1   2  -2 15602.6 470.818   2
  -1   2  -2 15857.8 501.466   3
   1  -2   2 15497.4 567.384   1
   1  -2   2 15996.7 475.546   2
   1  -2   3 1243.45 140.592   3
   1  -2   3 1119.80 151.854   1
  -1   2  -3 1367.53 154.975   1
  -1   2  -3 1149.02 131.067   3
  -1   2  -4 3202.31 244.489   1
   1  -2   4 3395.01 250.824   3
   1  -2   4 2936.01 248.543   1
  -1   2  -4 3096.73 226.993   3
  -1   2  -5 1224.82 155.327   1
  -1   2  -5 996.112 137.726   3
   1  -2   5 1467.44 179.835   1
   1  -2   5 1010.19 147.344   3
   1  -2   6 5524.12 419.066   4
   1  -2   6 4937.36 346.515   1
  -1   2  -6 5289.20 331.307   1
  -1   2  -6 4881.29 344.372   3
   1  -2   6 5036.13 359.995   3
  -1   2  -7 3192.63 295.832   3
   1  -2   7 3335.16 355.316   4
   1  -2   7 3131.76 282.739   1
   1  -2   7 3343.65 310.574   3
  -1   2  -7 3109.70 253.946   1
  -1   2  -8 17732.8 806.526   3
   1  -2   8 18337.5 754.781   1
   1  -2   8 19469.7 850.242   3
   1  -2   8 19677.2 965.056   4
  -1   2  -8 18307.2 685.438   1
   1  -2   9 38748.6 1214.97   1
  -1   2  -9 39651.6 1328.34   3
  -1   2  -9 38691.3 1110.01   1
   1  -2   9 39718.9 1363.94   3
   1  -2   9 38598.3 1502.09   4
  -1   2 -10 1344.47 239.800   3
   1  -2  10 1453.38 210.811   1
   1  -2  10 1737.31 286.354   3
   1  -2  11 3302.63 410.072   3
   1  -2  11 2930.32 315.692   1
   1  -2  12 64325.0 2130.34   3
   1  -2  12 65808.3 1816.22   1
   1  -2  13 49013.6 1875.14   3
   1  -2  13 44843.4 1454.76   1
   1  -2  14 2802.25 438.222   3
   1  -2  15 5214.81 658.556   3
   1  -2  16 9410.88 911.443   3
  -1   1  15 4406.22 619.084   3
  -1   1  14 5339.38 642.390   3
  -1   1  13 35.3524 157.104   3
  -1   1  12 5431.65 578.313   3
  -1   1  11 14726.8 924.213   3
  -1   1  10 886.824 248.712   3
  -1   1   9 52481.4 1678.84   3
  -1   1   9 52501.9 1748.19   2
   1  -1  -8-21.2787 83.0555   3
  -1   1   8 136.996 81.5620   3
  -1   1   8-66.3066 92.4242   2
   1  -1  -7 15934.2 779.159   3
  -1   1   7 14006.5 745.165   2
   1  -1  -7 14800.3 784.365   4
   1  -1  -6 7805.12 518.389   4
   1  -1  -6 8574.36 525.330   3
   1  -1  -5 331001. 5808.87   3
   1  -1  -5 327077. 5845.94   4
   1  -1  -4 87859.4 1875.00   4
  -1   1   4 79267.0 1437.72   1
   1  -1  -4 86944.7 1836.74   3
   1  -1  -3 1263.11 162.902   4
  -1   1   3 887.665 130.171   2
   1  -1  -3 1077.06 134.905   3
   1  -1  -3 962.316 87.5691   1
  -1   1   3 820.096 76.2637   1
  -1   1   2 101347. 1922.53   3
   1  -1  -2 99331.2 1933.49   3
  -1   1   2 106099. 1783.48   1
   1  -1  -2 97800.5 1802.67   1
  -1   1   2 103237. 1939.70   2
   1  -1  -1 21320.7 552.784   2
  -1   1   1 21705.1 538.075   1
  -1   1   1 21737.2 548.052   3
   1  -1  -1 20746.3 539.858   1
  -1   1   1 22390.6 552.150   2
  -1   1   0 140782. 2343.14   2
   1  -1   0 142815. 2476.04   1
   1  -1   0 143700. 2342.64   2
   1  -1   1 455921. 7258.50   1
  -1   1  -1 448592. 7069.61   3
  -1   1  -2 111131. 1882.87   3
   1  -1   2 104499. 1903.24   3
  -1   1  -2 112043. 2034.98   1
   1  -1   2 112112. 2049.53   1
  -1   1  -3 49980.7 1046.81   3
   1  -1   3 50563.0 1069.10   3
   1  -1   3 52157.3 1152.93   1
  -1   1  -3 49700.7 1116.73   1
   1  -1   4 389.928 83.5648   1
  -1   1  -4 367.871 76.5187   1
  -1   1  -4 375.647 76.5252   3
   1  -1   4 350.291 77.3376   3
  -1   1  -5 6491.77 330.460   1
   1  -1   5 6283.04 348.850   1
   1  -1   5 6657.01 361.005   3
  -1   1  -5 5916.52 337.981   3
  -1   1  -6 15142.0 618.773   3
   1  -1   6 13988.6 603.473   3
   1  -1   6 14555.1 587.979   1
  -1   1  -6 14560.7 539.982   1
   1  -1   7 14957.8 792.449   4
   1  -1   7 14931.7 612.784   1
  -1   1  -7 14113.8 648.279   3
   1  -1   7 14100.5 652.706   3
  -1   1  -7 13694.4 540.251   1
   1  -1   8 360.814 111.521   1
   1  -1   8 236.301 107.393   3
   1  -1   8 328.431 140.104   4
  -1   1  -8 282.457 87.1625   1
  -1   1  -8 281.828 125.034   3
   1  -1   9 7843.38 469.046   1
  -1   1  -9 8053.24 428.840   1
  -1   1  -9 8756.50 581.747   3
   1  -1   9 7584.16 540.786   3
   1  -1   9 8870.30 693.759   4
   1  -1  10 35177.6 1334.42   3
  -1   1 -10 37231.4 1359.19   3
   1  -1  10 36518.3 1150.81   1
   1  -1  11 24399.9 1152.51   2
   1  -1  11 24637.8 1146.68   3
   1  -1  11 23291.5 912.066   1
   1  -1  12 6798.23 482.818   1
   1  -1  12 6755.14 619.352   3
   1  -1  13 28511.2 1059.47   1
   1  -1  13 28382.7 1386.82   3
   1  -1  14 30347.6 1514.83   3
   1  -1  15 994.300 298.482   3
   1  -1  16 3180.67 546.845   3
  -1   0  16-174.165 189.254   3
  -1   0  15 8573.94 848.165   3
  -1   0  14 8509.53 788.859   3
  -1   0  13 282.896 189.047   3
  -1   0  12 10340.9 790.924   3
  -1   0  11 57012.0 1930.90   3
  -1   0  10 34714.3 1371.74   3
   1   0  -9 581.503 184.920   3
  -1   0   9 499.449 156.933   3
  -1   0   8 52468.0 1581.59   3
   1   0  -8 52141.3 1597.99   3
   1   0  -8 52825.2 1703.51   4
   1   0  -7 33572.1 1221.38   4
   1   0  -7 35024.8 1179.60   3
   1   0  -6 109947. 2498.45   4
   1   0  -6 107972. 2397.43   3
   1   0  -5 229425. 4259.19   3
   1   0  -5 240806. 4382.38   4
   1   0  -4 86429.1 1895.55   4
   1   0  -4 83394.8 1787.71   3
   1   0  -3 100534. 1941.61   3
  -1   0   2 733767. 11470.9   3
  -1   0   2 734511. 11284.3   1
   1   0  -2 722029. 11468.6   3
   1   0  -2 723526. 11291.4   1
   1   0  -1 159360. 2610.37   3
   1   0  -1 165563. 2612.75   1
  -1   0   1 160028. 2609.33   1
   1   0   0 160970. 2688.39   1
   1   0   1 85324.3 1567.71   1
  -1   0  -2 398645. 6231.95   3
   1   0   2 399434. 6223.89   3
   1   0   2 387113. 6350.96   1
  -1   0  -2 394616. 6346.29   1
   1   0   2 386144. 6218.99   2
   1   0   3 57168.8 1157.65   2
   1   0   3 57732.1 1155.64   3
  -1   0  -3 56124.1 1193.16   1
  -1   0  -3 57287.7 1166.83   3
   1   0   3 55851.3 1202.43   1
   1   0   4 1896.62 171.330   1
  -1   0  -4 2059.70 175.240   3
   1   0   4 2179.42 179.949   3
  -1   0  -4 1837.20 161.186   1
   1   0   4 1980.88 176.966   2
   1   0   5 4696.23 310.786   2
   1   0   5 5153.52 315.606   3
  -1   0  -5 3978.75 304.697   3
  -1   0  -5 4522.66 268.699   1
   1   0   5 4318.08 271.215   1
   1   0   6 1113.73 169.190   2
   1   0   6 1138.28 166.200   3
   1   0   6 971.010 137.450   1
  -1   0  -6 863.678 154.274   3
   1   0   7 20649.1 812.069   3
   1   0   7 20401.7 715.401   1
  -1   0  -7 21095.8 834.514   3
   1   0   7 21427.1 847.882   2
   1   0   8 21473.4 759.296   1
   1   0   8 21537.3 886.366   3
   1   0   8 20603.8 1039.06   4
  -1   0  -8 20086.1 899.584   3
   1   0   8 21457.0 911.352   2
   1   0   9 16619.6 828.556   3
  -1   0  -9 17773.0 870.296   3
   1   0   9 17703.2 709.026   1
   1   0   9 16446.7 847.861   2
   1   0   9 18809.1 1040.36   4
   1   0  10 69.8979 74.4659   1
  -1   0 -10-49.8212 97.0187   3
   1   0  10 10.8214 83.5108   2
   1   0  10-52.2252 109.240   3
   1   0  11 55672.3 1516.64   1
   1   0  11 57402.4 1871.05   3
   1   0  12 104640. 2867.15   3
   1   0  12 103625. 2367.59   1
   1   0  13 21579.2 1184.07   3
   1   0  13 19096.4 839.255   1
   1   0  14 765.167 256.624   3
   1   0  15 232.602 136.876   3
   1   0  16 6629.86 757.364   3
  -1  -1  16 11085.2 1007.09   3
  -1  -1  15 734.956 258.656   3
  -1  -1  14 2860.78 466.953   3
  -1  -1  13 3592.04 500.713   3
  -1  -1  12 42786.1 1707.48   3
  -1  -1  11 3605.07 446.912   3
  -1  -1  10 10714.4 717.386   3
   1   1  -9 18644.7 905.642   3
  -1  -1   9 18475.5 904.549   3
   1   1  -9 16419.3 923.580   4
   1   1  -8 9197.30 589.122   3
   1   1  -8 10143.5 662.452   4
  -1  -1   8 10157.0 616.725   3
   1   1  -7 37777.1 1206.90   3
   1   1  -7 33867.5 1236.19   4
   1   1  -6 72418.1 1789.75   3
   1   1  -6 73780.8 1871.94   4
   1   1  -5 101773. 2251.54   4
   1   1  -5 98781.4 2133.35   3
   1   1  -4 180507. 2955.89   1
   1   1  -4 179426. 3289.74   3
   1   1  -3 37776.0 930.795   3
  -1  -1   2 249874. 4104.50   3
   1   1  -2 239240. 4069.40   3
  -1  -1   1 6682.92 267.015   3
   1   1  -1 7408.12 273.577   3
  -1  -1   0 318605. 5127.21   2
   1   1   0 320345. 5138.34   2
  -1  -1  -1 613800. 9610.37   2
   1   1   1 611248. 9624.33   2
   1   1   2 10789.5 388.478   1
   1   1   2 11005.5 364.485   2
   1   1   2 10851.3 371.815   3
  -1  -1  -2 10608.8 366.293   2
   1   1   3 37838.8 920.624   3
   1   1   3 39040.9 918.724   2
  -1  -1  -3 37098.6 921.861   2
   1   1   3 37136.3 903.660   1
   1   1   4 17053.1 603.826   2
   1   1   4 17502.6 600.905   3
   1   1   4 17306.0 569.345   1
   1   1   5 86.3513 54.7192   2
  -1  -1  -5 185.095 73.2960   3
   1   1   5 427.078 109.710   3
   1   1   5 225.918 70.9635   1
   1   1   6 16849.9 699.418   3
  -1  -1  -6 17279.6 731.871   3
   1   1   6 16212.6 701.128   2
   1   1   6 18056.7 626.950   1
  -1  -1  -7 5847.25 479.462   3
   1   1   7 6367.04 455.732   2
   1   1   7 6848.70 385.433   1
   1   1   7 7028.11 476.500   3
   1   1   8 8266.54 557.937   2
   1   1   8 7305.31 419.768   1
   1   1   8 8213.30 646.376   4
  -1  -1  -8 8696.22 579.474   3
   1   1   8 8504.76 556.983   3
   1   1   9 46849.3 1519.94   3
   1   1   9 47305.9 1272.99   1
   1   1   9 45853.2 1540.09   2
  -1  -1  -9 41301.8 1512.18   3
  -1  -1 -10 20102.6 1029.27   3
   1   1  10 20603.9 801.466   1
   1   1  10 20721.9 1025.22   2
   1   1  10 21708.8 1029.35   3
   1   1  11 7868.58 488.097   1
   1   1  11 8116.48 651.053   3
   1   1  12 36986.3 1543.87   3
   1   1  12 37486.5 1218.94   1
   1   1  13 20758.3 1181.30   3
   1   1  14 1474.46 340.851   3
   1   1  15 2424.24 437.135   3
   1   1  16 7849.54 829.315   3
  -1  -2  16 1911.33 426.806   3
  -1  -2  15 2431.89 472.991   3
  -1  -2  14 1200.85 302.176   3
  -1  -2  13 9012.12 787.482   3
  -1  -2  12 771.471 225.295   3
  -1  -2  11 20249.4 1085.91   3
  -1  -2  10 26344.3 1177.40   3
   1   2 -10 26498.5 1159.79   3
   1   2 -10 25077.2 1208.87   4
   1   2  -9 19982.4 489.889   1
   1   2  -9 19518.2 999.650   4
   1   2  -9 22356.2 994.106   3
  -1  -2   9 21890.4 998.510   3
   1   2  -8 34200.5 749.090   1
  -1  -2   8 35101.7 1255.40   3
   1   2  -8 33710.9 1280.82   4
   1   2  -8 36223.8 1251.27   3
   1   2  -7 76274.1 1461.23   1
   1   2  -7 78325.4 1952.17   3
   1   2  -7 79704.6 2043.10   4
   1   2  -6 4529.68 357.705   3
   1   2  -6 4885.31 396.599   4
   1   2  -6 4752.32 240.693   1
   1   2  -5 1571.89 139.216   1
   1   2  -5 1150.07 172.542   3
   1   2  -4 137605. 2672.25   3
   1   2  -3 54351.3 1275.89   3
  -1  -2   2 11107.6 462.352   3
   1   2  -2 12073.2 467.944   3
   1   2  -1 84335.5 1686.50   2
  -1  -2   1 81305.4 1673.60   2
   1   2  -1 85969.8 1685.37   3
  -1  -2   0 408949. 6695.52   2
   1   2   0 413825. 6717.35   2
   1   2   1 23698.2 673.936   2
  -1  -2  -1 24077.3 667.307   2
   1   2   2 55506.5 1267.00   2
  -1  -2  -2 59089.6 1281.03   2
   1   2   3-8.25958 45.5092   2
  -1  -2  -3 34.9774 48.4320   2
   1   2   3 6.70490 44.1147   3
   1   2   4 848.716 133.436   2
  -1  -2  -4 922.565 143.806   2
   1   2   4 887.967 154.815   3
   1   2   5 3315.26 255.146   1
   1   2   5 3318.30 303.770   3
   1   2   5 3404.04 296.306   2
   1   2   6 414.098 120.845   3
   1   2   6 633.724 121.677   1
   1   2   6 537.013 128.960   2
   1   2   7 22299.0 775.486   1
   1   2   7 22157.0 920.040   3
   1   2   7 21983.4 922.788   2
   1   2   8 26040.4 863.049   1
   1   2   8 25221.0 1036.11   3
   1   2   8 24989.7 1203.51   4
   1   2   8 23406.6 1019.17   2
   1   2   9 4394.60 449.269   2
   1   2   9 3629.33 309.891   1
   1   2   9 3688.55 396.896   3
   1   2  10 31260.6 1035.30   1
   1   2  10 32253.4 1322.67   3
   1   2  11 39863.4 1560.27   3
   1   2  11 37777.5 1202.64   1
   1   2  12 3781.74 479.114   3
   1   2  12 4147.20 363.493   1
   1   2  13 8619.60 758.895   3
   1   2  14 9408.12 840.238   3
   1   2  15 19201.6 1282.37   3
  -1  -3  16 411.429 253.243   3
  -1  -3  15 4078.07 627.461   3
  -1  -3  14 6426.24 708.703   3
  -1  -3  13 103.886 139.312   3
   1   3 -12 4085.84 184.178   1
  -1  -3  12 4291.91 518.855   3
   1   3 -11 5243.77 247.146   1
  -1  -3  11 5248.90 545.847   3
   1   3 -10 68584.3 1417.87   1
   1   3 -10 70355.6 2175.87   4
  -1  -3  10 72937.2 2170.78   3
   1   3  -9 214798. 3764.23   1
   1   3  -9 216392. 4451.79   3
   1   3  -9 220223. 4564.94   4
  -1  -3   9 219305. 4541.12   3
   1   3  -8 3352.06 353.663   3
  -1  -3   8 3114.20 362.845   3
   1   3  -8 3348.41 368.144   4
   1   3  -8 3260.59 237.629   1
   1   3  -7 4351.63 381.683   3
   1   3  -7 4714.54 407.675   4
   1   3  -7 4066.03 276.277   1
   1   3  -6 143070. 2714.69   1
   1   3  -6 140180. 3017.01   4
   1   3  -6 143118. 2984.22   3
   1   3  -5 104781. 2281.16   3
   1   3  -5 101189. 2087.41   1
   1   3  -4 106316. 2153.82   1
   1   3  -4 104163. 2261.76   3
   1   3  -3 13886.9 598.196   3
   1   3  -2 163400. 3069.31   3
   1   3  -2 156703. 3065.19   2
  -1  -3   1 28631.1 867.942   2
   1   3  -1 30417.9 909.504   2
  -1  -3   0 127518. 2428.45   2
   1   3   0 120719. 2440.41   2
  -1  -3  -1 25371.8 781.544   2
   1   3   1 26237.8 819.823   2
  -1  -3  -2 35098.0 984.328   2
   1   3   2 34580.6 997.016   2
   1   3   3 284515. 5094.04   2
  -1  -3  -3 289654. 5074.83   2
   1   3   4 20319.6 781.768   3
  -1  -3  -4 19825.1 779.998   2
   1   3   4 19865.3 780.362   2
   1   3   5 47585.6 1378.00   3
   1   3   5 46564.7 1371.54   2
   1   3   6 1217.82 208.139   2
   1   3   6 1670.73 237.449   3
   1   3   7 141.698 80.1377   1
   1   3   7 96.2582 63.5024   2
   1   3   7 145.568 101.229   3
   1   3   8 47902.9 1585.00   3
   1   3   8 48436.7 1615.86   2
   1   3   8 48360.3 1339.91   1
   1   3   9 128162. 3100.54   3
   1   3   9 126500. 2695.38   1
   1   3  10 8012.41 651.906   3
   1   3  10 7890.54 492.836   1
   1   3  11 305.454 111.780   1
   1   3  11 453.329 179.242   3
   1   3  12 2339.74 398.328   3
   1   3  12 1721.04 242.729   1
   1   3  13 38842.3 1741.75   3
   1   3  14 2161.24 415.557   3
   1   3  15 218.151 155.510   3
  -1  -4  16 154.537 155.827   3
  -1  -4  15 173.443 201.192   3
  -1  -4  14 186.115 125.746   3
   1   4 -13 277.506 69.4641   1
  -1  -4  13 407.829 221.257   3
  -1  -4  12 809.248 261.599   3
   1   4 -12 289.955 78.7749   1
   1   4 -11 10258.8 470.533   1
   1   4 -11 11117.2 802.032   4
  -1  -4  11 11337.5 866.525   3
  -1  -4  10 5107.52 531.188   3
   1   4 -10 5556.15 537.642   4
   1   4 -10 5659.50 358.188   1
   1   4  -9 5831.37 376.297   1
   1   4  -9 7166.55 564.817   3
  -1  -4   9 6506.87 593.286   3
   1   4  -9 6061.48 528.415   4
   1   4  -8 109968. 2309.21   1
   1   4  -8 104024. 2597.52   4
   1   4  -8 107681. 2621.61   3
  -1  -4   8 103988. 2702.22   3
   1   4  -7 35849.2 1243.65   3
   1   4  -7 32582.1 1184.72   4
   1   4  -7 34936.2 1072.62   1
   1   4  -6 30891.9 1115.78   3
   1   4  -6 30322.5 996.137   1
   1   4  -6 29403.0 1053.45   4
   1   4  -5 58702.9 1625.71   3
   1   4  -5 58407.5 1518.84   1
   1   4  -4 1575.23 203.742   1
   1   4  -4 1275.71 197.063   3
   1   4  -3 3125.13 301.500   3
   1   4  -2 4102.78 340.698   3
   1   4  -2 3789.30 331.423   2
   1   4  -1 23677.5 875.157   2
  -1  -4   1 23805.8 840.979   2
   1   4   0 125591. 2646.10   2
  -1  -4   0 128333. 2601.90   2
   1   4   1 2281.99 246.922   2
  -1  -4  -1 2195.17 232.642   2
   1   4   2 163658. 3295.40   2
  -1  -4  -2 168111. 3257.44   2
   1   4   3 54966.6 1519.30   2
   1   4   4 1055.95 199.885   2
   1   4   5 12624.9 687.451   3
  -1  -4  -5 12384.5 691.255   2
   1   4   5 13114.2 699.097   2
  -1  -4  -6 13824.1 774.008   2
   1   4   6 13526.5 746.822   3
   1   4   6 14210.5 773.301   2
   1   4   7 37904.4 1411.11   3
   1   4   7 40760.3 1454.66   2
   1   4   8 6473.80 559.815   3
   1   4   8 6334.58 438.212   1
   1   4   9 25385.7 962.697   1
   1   4   9 26083.1 1208.28   3
   1   4  10-109.016 139.724   3
   1   4  10-34.3274 81.1567   1
   1   4  11 19029.9 1115.28   3
   1   4  11 18420.0 837.212   1
   1   4  12 1981.22 431.385   3
   1   4  13 19157.3 1217.15   3
   1   4  14 19391.2 1291.16   3
  -1  -5  16 2909.62 546.276   3
  -1  -5  15 608.328 307.518   3
  -1  -5  14 869.430 336.387   3
  -1  -5  13 12612.1 1027.47   3
  -1  -5  12 5819.26 645.823   3
   1   5 -12 5010.45 371.569   1
   1   5 -11 77549.3 1870.48   1
   1   5 -11 73416.4 2327.11   4
  -1  -5  11 76852.3 2484.60   3
  -1  -5  10 23264.9 1228.70   3
   1   5 -10 26037.9 1203.81   4
   1   5 -10 25567.4 946.882   1
   1   5  -9 149911. 3466.47   3
  -1  -5   9 146978. 3576.98   3
   1   5  -9 151413. 3424.65   4
   1   5  -9 145583. 3106.18   1
   1   5  -8 22214.4 905.408   1
   1   5  -8 22162.8 1025.16   3
   1   5  -8 21102.5 957.509   4
  -1  -5   8 21083.1 1063.48   3
  -1  -5   7 228782. 4694.88   3
  -1  -5   7 225013. 4681.48   2
   1   5  -7 223400. 4446.60   4
   1   5  -7 226200. 4414.40   1
   1   5  -7 233100. 4641.96   3
   1   5  -6 33494.7 1234.27   3
   1   5  -6 31558.5 1128.44   1
   1   5  -5 23543.4 940.690   1
   1   5  -5 22489.1 976.100   3
   1   5  -4 101994. 2478.99   3
   1   5  -4 103978. 2440.83   1
   1   5  -3 64659.9 1786.82   2
   1   5  -3 65520.4 1804.95   3
   1   5  -2 24876.1 990.603   2
   1   5  -1 53915.4 1568.47   2
   1   5   0 85807.8 2121.85   2
   1   5   1 67799.1 1823.67   2
   1   5   2 4374.40 398.797   2
  -1  -5  -3 3490.81 352.095   2
   1   5   3 3511.23 358.854   2
  -1  -5  -4 16561.6 819.770   2
   1   5   4 17553.6 857.827   2
  -1  -5  -5 44436.4 1513.83   2
   1   5   5 45789.3 1537.94   2
   1   5   5 45112.6 1514.13   3
   1   5   6 11777.1 749.811   3
  -1  -5  -6 12017.0 762.755   2
   1   5   6 12312.4 770.266   2
   1   5   7 52078.3 1753.40   3
  -1  -5  -7 50579.3 1775.77   2
   1   5   8 53487.0 1857.29   3
   1   5   9 42325.4 1643.99   3
   1   5   9 37398.1 1292.32   1
   1   5  10 9406.39 594.929   1
   1   5  10 8956.48 756.121   3
   1   5  11 13163.0 956.094   3
   1   5  11 11449.7 676.792   1
   1   5  12 15460.4 1088.11   3
   1   5  13 12961.2 1031.61   3
  -1  -6  16 10232.5 1084.50   3
  -1  -6  15 800.724 317.634   3
  -1  -6  14 540.599 249.325   3
  -1  -6  13 1147.14 293.166   3
   1   6 -12 5459.03 444.636   1
  -1  -6  12 6375.52 690.450   3
  -1  -6  11 133.395 154.369   3
   1   6 -11-52.6174 84.8576   1
   1   6 -11-53.1790 116.062   4
  -1  -6  10 20087.8 1148.96   3
   1   6 -10 18750.1 1000.99   4
   1   6 -10 18736.6 892.026   1
  -1  -6   9 23088.9 1204.61   3
   1   6  -9 22864.4 1011.69   1
  -1  -6   9 21177.7 1145.71   2
   1   6  -9 23455.4 1062.49   4
   1   6  -8 22345.5 1093.74   3
   1   6  -8 22115.2 1007.39   1
  -1  -6   8 22563.6 1135.03   3
   1   6  -8 20968.8 955.054   4
  -1  -6   8 21315.7 1101.87   2
   1   6  -7 7354.91 521.374   4
  -1  -6   7 7656.32 619.449   2
  -1  -6   7 7463.27 634.877   3
   1   6  -7 7947.79 577.364   1
   1   6  -7 8918.90 650.025   3
   1   6  -6 7269.17 552.785   1
   1   6  -6 6956.68 563.960   3
  -1  -6   6 7119.73 587.337   2
  -1  -6   5 26164.9 1141.81   2
   1   6  -5 27762.5 1131.08   1
   1   6  -5 26814.2 1165.71   3
   1   6  -4 39111.2 1415.74   3
   1   6  -4 39157.1 1392.06   1
   1   6  -3 160.344 78.1317   2
   1   6  -3 53.7068 88.6891   3
   1   6  -3 99.5788 95.6696   1
   1   6  -2 138491. 3180.95   2
   1   6  -1 334.138 135.078   2
   1   6   0 4622.33 441.605   2
  -1  -6   0 3948.14 380.996   2
   1   6   1 12624.3 751.902   2
  -1  -6  -1 13229.0 706.788   2
   1   6   2 9832.54 664.315   2
  -1  -6  -2 10434.7 638.537   2
   1   6   3 14598.2 830.474   2
  -1  -6  -3 14620.5 788.257   2
   1   6   4 991.750 231.933   2
  -1  -6  -4 830.583 196.695   2
   1   6   5 334.859 145.026   2
  -1  -6  -5 480.456 171.036   2
   1   6   6 27427.4 1246.49   3
  -1  -6  -6 26190.4 1237.02   2
   1   6   7 323.492 157.964   3
  -1  -6  -7 519.886 196.545   2
   1   6   8 11639.8 837.122   3
   1   6   9 12793.0 920.935   3
   1   6   9 13914.6 770.435   1
   1   6  10 54260.5 2071.32   3
   1   6  10 52227.9 1670.37   1
   1   6  11 4679.87 596.120   3
   1   6  12 378.733 219.283   3
  -1  -7  16 6311.14 826.084   2
  -1  -7  15 657.142 303.090   3
  -1  -7  15 1457.93 396.631   2
  -1  -7  14 3173.08 537.305   3
  -1  -7  14 3531.02 570.020   2
  -1  -7  13 3810.54 551.031   2
  -1  -7  13 4268.42 614.399   3
  -1  -7  12 1823.41 376.731   2
  -1  -7  12 1594.02 364.096   3
   1   7 -12 723.055 196.280   1
  -1  -7  11 19888.6 1223.19   2
   1   7 -11 21777.8 1052.43   1
   1   7 -11 22093.5 1134.62   4
  -1  -7  11 22729.4 1358.99   3
  -1  -7  10 34856.4 1600.44   2
  -1  -7  10 34904.7 1634.73   3
   1   7 -10 37835.7 1436.97   1
   1   7 -10 34718.5 1392.99   4
  -1  -7   9 11958.2 886.143   3
   1   7  -9 12632.9 759.482   4
  -1  -7   9 10729.9 818.177   2
   1   7  -9 10727.6 737.283   1
  -1  -7   8 7668.03 672.587   2
   1   7  -8 8701.19 669.501   1
   1   7  -8 8594.63 585.917   4
   1   7  -7 57506.0 1652.47   4
   1   7  -7 56409.6 1867.07   1
  -1  -7   7 57546.8 1951.29   2
  -1  -7   6 28763.5 1283.96   2
   1   7  -6 28419.3 1242.50   1
   1   7  -6 30498.6 1332.04   3
   1   7  -5 1369.32 273.377   3
   1   7  -5 1406.82 266.864   1
  -1  -7   5 1687.64 292.159   2
   1   7  -4 25337.4 1188.80   3
  -1  -7   4 25344.0 1133.25   2
   1   7  -4 25942.1 1186.24   1
   1   7  -4 27113.4 1220.34   2
   1   7  -3 200409. 4468.15   1
   1   7  -3 204683. 4449.89   2
  -1  -7   3 211448. 4346.36   2
   1   7  -3 199654. 4414.33   3
   1   7  -2 95567.3 2615.71   2
  -1  -7   2 100003. 2527.30   2
  -1  -7   1 79622.5 2178.31   2
   1   7  -1 79867.1 2307.81   2
   1   7   0 1245.75 250.070   2
  -1  -7   0 1082.61 217.375   2
   1   7   1 25978.9 1191.08   2
  -1  -7  -1 25691.2 1109.28   2
   1   7   2 18.7190 109.859   2
  -1  -7  -2 122.017 94.0404   2
  -1  -7  -3 848.241 206.872   2
  -1  -7  -4 11199.4 761.855   2
  -1  -7  -5 295.849 149.600   2
   1   7   6 9.83318 102.933   3
  -1  -7  -6 213.667 153.660   2
  -1  -7  -7 6720.12 669.856   2
   1   7   7 7350.82 683.848   3
   1   7   8 30026.7 1465.80   3
  -1  -7  -8 29044.4 1486.85   2
   1   7   9 4485.02 578.810   3
   1   7  10 4242.38 582.489   3
   1   7  10 4432.11 457.216   1
   1   7  11 72327.4 2638.37   3
  -1  -8  15 4817.84 700.864   2
  -1  -8  15 2860.06 634.383   3
  -1  -8  14 3537.60 585.328   2
  -1  -8  14 1907.59 449.933   3
  -1  -8  13 27732.9 1627.51   3
  -1  -8  13 26765.8 1572.89   2
  -1  -8  12 24634.3 1448.55   2
  -1  -8  12 21672.6 1451.17   3
  -1  -8  11 42.3201 127.040   2
  -1  -8  11 606.152 240.044   3
   1   8 -11 613.950 194.486   4
  -1  -8  10 14499.7 1027.53   2
   1   8 -10 13777.0 832.643   4
   1   8 -10 12915.9 876.393   1
  -1  -8   9 36761.4 1649.05   2
   1   8  -9 36050.7 1529.16   1
   1   8  -9 34351.9 1312.84   4
   1   8  -8 5545.98 470.085   4
  -1  -8   8 6354.69 645.641   2
   1   8  -8 6134.32 605.099   1
   1   8  -7 517.257 204.610   1
   1   8  -7 191.229 112.434   4
  -1  -8   7 309.209 185.157   2
   1   8  -6 4022.75 484.246   1
  -1  -8   6 3945.22 477.243   2
   1   8  -5 117148. 3105.59   1
  -1  -8   5 114365. 3019.03   2
  -1  -8   4 2233.57 346.429   2
   1   8  -4 2135.85 349.430   1
   1   8  -3 666.850 241.430   1
   1   8  -3 217.594 145.098   2
   1   8  -3 242.567 142.060   3
  -1  -8   3 216.416 143.559   2
   1   8  -2 8818.62 756.008   1
   1   8  -2 8696.81 714.796   2
  -1  -8   2 8827.28 666.630   2
  -1  -8   1 17672.7 956.488   2
   1   8  -1 19858.9 1121.55   1
  -1  -8   0 15736.2 900.156   2
  -1  -8  -1 11741.7 773.242   2
  -1  -8  -2 3333.52 407.972   2
  -1  -8  -3 736.654 211.092   2
  -1  -8  -4 379.234 168.851   2
  -1  -8  -5 2292.83 387.159   2
   1   8   5 1854.88 322.421   4
   1   8   6 8089.04 751.550   3
  -1  -8  -6 8345.49 758.604   2
   1   8   7 3663.54 535.590   3
  -1  -8  -7 3569.79 514.622   2
   1   8   8 2570.35 450.803   3
  -1  -8  -8 2672.08 451.047   2
   1   8   9 32080.7 1642.45   3
   1   8  10 38373.3 1872.68   3
  -1  -9  15 120.553 183.708   2
  -1  -9  14 453.509 246.117   2
  -1  -9  13 6466.25 787.911   2
  -1  -9  12 708.981 241.498   2
  -1  -9  11 18257.6 1245.44   2
  -1  -9  10 53.0724 155.931   2
   1   9 -10 104.445 115.619   4
  -1  -9   9 19515.9 1215.35   2
   1   9  -9 18094.6 911.669   4
   1   9  -8 34780.6 1240.77   4
  -1  -9   8 33582.3 1592.67   2
   1   9  -7 50672.4 1485.40   4
  -1  -9   7 48338.6 1912.64   2
  -1  -9   6 9685.97 786.947   2
   1   9  -6 9319.47 538.313   4
  -1  -9   5 77950.1 2452.91   2
  -1  -9   4 1524.92 307.906   2
  -1  -9   3 2384.49 373.660   2
  -1  -9   2 310.655 162.705   2
  -1  -9   1 125821. 3246.21   2
  -1  -9   0 50259.8 1809.81   2
  -1  -9  -1 7279.77 644.592   2
  -1  -9  -2 244.465 151.253   2
  -1  -9  -3 6086.51 621.203   2
  -1  -9  -4 3398.71 481.232   2
  -1  -9  -5 582.711 225.901   2
  -1  -9  -6 7425.00 765.120   2
   1   9   6 9563.39 849.524   3
   1   9   7 7429.80 777.516   3
  -1  -9  -7 7703.10 791.854   2
   1   9   8 15111.9 1128.14   3
  -1  -9  -8 16757.0 1229.74   2
   1   9   9 14691.1 1148.57   3
  -1 -10  14 5744.78 771.799   2
  -1 -10  13 1174.24 354.937   2
  -1 -10  12 11135.8 1037.91   2
  -1 -10  11 1208.85 324.570   2
   1  10 -10 33279.4 1317.13   4
  -1 -10  10 32732.4 1714.24   2
   1  10  -9 7863.00 565.534   4
  -1 -10   9 8323.47 816.168   2
   1  10  -8 16182.3 781.303   4
  -1 -10   8 16498.9 1131.29   2
   1  10  -7 45116.1 1353.66   4
  -1 -10   7 44353.5 1891.24   2
   1  10  -6 22802.3 863.714   4
  -1 -10   6 23253.1 1299.72   2
  -1 -10   5 842.994 238.402   2
  -1 -10   4 5935.04 622.753   2
  -1 -10   3 5031.53 567.051   2
  -1 -10   2 204.512 100.748   2
  -1 -10   1 21500.6 1193.45   2
  -1 -10   0 6291.38 636.974   2
  -1 -10  -1 14264.3 975.637   2
  -1 -10  -2 13348.4 961.443   2
  -1 -10  -3-2.51838 135.836   2
   1  10   3 7.94621 90.4859   4
  -1 -10  -4 3242.66 498.566   2
  -1 -10  -5 6419.42 712.840   2
  -1 -10  -6 12547.9 1037.21   2
   1  10   6 11492.4 996.586   3
   1  10   7 5128.65 686.535   3
  -1 -10  -7 4856.42 663.144   2
   1  10   8 19784.2 1361.28   3
  -1 -11  12 3056.85 552.793   2
  -1 -11  11 13147.3 1113.57   2
  -1 -11  10 13099.5 1093.60   2
  -1 -11   9 21215.9 1364.33   2
   1  11  -8 68527.1 1778.79   4
  -1 -11   8 66993.5 2533.16   2
   1  11  -7 167.400 82.7373   4
  -1 -11   7 262.038 197.361   2
  -1 -11   6 5283.69 642.505   2
   1  11  -6 6276.24 392.663   4
  -1 -11   5 14240.0 1042.05   2
   1  11  -5 15158.9 611.887   4
  -1 -11   4 9712.07 842.396   2
  -1 -11   3 187.701 110.144   2
  -1 -11   2 5804.89 651.356   2
  -1 -11   1 3062.75 465.367   2
  -1 -11   0 140.219 112.576   2
  -1 -11  -1 2274.02 411.088   2
  -1 -11  -2 6700.43 724.711   2
  -1 -11  -3 4166.01 578.011   2
  -1 -11  -4 3952.38 576.593   2
  -1 -11  -5-121.914 157.692   2
  -1 -11  -6 48510.3 2228.09   2
   1  11   6 43198.9 2108.29   3
  -1 -12  11 2328.47 494.732   2
  -1 -12  10 28705.0 1693.67   2
  -1 -12   9 2110.90 456.290   2
  -1 -12   8 10489.7 972.634   2
  -1 -12   7 2254.17 447.004   2
  -1 -12   6 12688.9 1043.85   2
  -1 -12   5 6137.30 726.745   2
  -1 -12   4 11692.1 979.817   2
  -1 -12   3 14608.2 1079.84   2
  -1 -12   2 3368.70 529.655   2
  -1 -12   1 5258.90 654.778   2
  -1 -12   0-114.728 147.924   2
  -1 -12  -1 8048.68 834.759   2
  -1 -12  -2 6525.64 745.485   2
  -1 -12  -3 737.643 283.257   2
  -1 -13   8 8461.73 900.766   2
  -1 -13   7 844.398 302.981   2
  -1 -13   6 2643.30 494.680   2
  -1 -13   5 39241.7 1948.74   2
  -1 -13   4 8471.13 864.344   2
  -1 -13   3 13120.0 1077.43   2
  -1 -13   2 2429.40 472.043   2
  -1 -13   1 3252.28 538.705   2
  -1 -13   0 3440.28 566.860   2
   2 -13  -1 1496.72 383.238   2
   2 -13   0 2749.90 507.787   2
   2 -13   1 249.874 162.486   2
   2 -13   2 230.427 170.339   2
   2 -13   3 233.153 194.298   2
   2 -13   4 1396.62 366.852   2
   2 -13   5 185.712 152.863   2
   2 -13   6 54090.0 2225.43   2
   2 -13   7 29951.6 1615.68   2
   2 -13   8 10229.7 925.549   2
   2 -13   9 1292.95 337.140   2
   2 -13  10 4741.57 651.557   2
   2 -12  -4 20947.3 1438.78   2
   2 -12  -3 19294.2 1327.05   2
   2 -12  -2-171.366 204.542   2
   2 -12  -1 180.570 153.734   2
   2 -12   0 45.9275 145.938   2
   2 -12   1 11.8121 123.258   2
   2 -12   2 149.962 132.821   2
   2 -12   3 80.6241 113.814   2
   2 -12   4 216.984 186.938   2
   2 -12   5 5693.98 642.681   2
   2 -12   6 6981.65 718.878   2
   2 -12   7 12346.9 970.169   2
   2 -12   8 7976.26 784.053   2
   2 -12   9 6888.83 733.137   2
   2 -12  10 112.763 148.324   2
   2 -12  11 19696.0 1316.01   2
   2 -12  12 2676.58 494.991   2
  -2  11   6 6796.79 796.843   3
   2 -11  -6 6717.90 816.223   2
   2 -11  -5 60388.0 2485.78   2
  -2  11   5 60970.2 2469.87   3
   2 -11  -4 713.334 270.501   2
   2 -11  -3 873.131 323.620   2
   2 -11  -2 14159.2 1063.74   2
   2 -11  -1 435.386 192.687   2
   2 -11   0 646.736 230.379   2
   2 -11   1 10377.9 850.756   2
   2 -11   2 6583.96 656.744   2
   2 -11   3 5664.62 601.604   2
   2 -11   4 5336.93 594.287   2
   2 -11   5 4341.36 533.165   2
   2 -11   6 13273.3 943.924   2
   2 -11   7 41554.4 1769.46   2
   2 -11   8 2429.75 426.104   2
   2 -11   9 37844.4 1724.28   2
   2 -11  10 14976.1 1081.03   2
   2 -11  11 105.438 143.650   2
   2 -11  12 3422.69 534.080   2
   2 -11  13 798.968 275.958   2
   2 -10  -7 37425.3 1931.42   2
  -2  10   7 39245.1 1936.72   3
  -2  10   6 4487.01 618.453   3
   2 -10  -6 4688.15 643.315   2
   2 -10  -5 8054.22 817.618   2
  -2  10   5 8922.70 850.374   3
   2 -10  -4 9049.50 842.341   2
   2 -10  -3 5959.83 652.472   2
   2 -10  -2-69.3123 124.529   2
   2 -10  -1 644.068 227.357   2
   2 -10   0 1083.06 274.087   2
   2 -10   1 333.571 173.075   2
   2 -10   2 8053.73 681.599   2
   2 -10   3 20148.4 1099.19   2
   2 -10   4 20835.6 1117.01   2
   2 -10   5 13091.3 879.678   2
   2 -10   6 1529.25 377.633   1
   2 -10   6 1249.11 273.273   2
   2 -10   7 16737.7 1022.82   2
   2 -10   7 16627.6 1218.53   1
   2 -10   8 63407.1 2516.74   1
   2 -10   8 67035.7 2273.44   2
   2 -10   9 261.659 247.304   1
   2 -10   9 26.8221 156.385   2
   2 -10  10-142.236 119.922   2
   2 -10  10 320.548 258.281   1
   2 -10  11 11780.8 934.031   2
   2 -10  11 10897.6 1028.55   1
   2 -10  12 6589.11 813.265   1
   2 -10  12 7522.57 767.251   2
   2 -10  13 3298.35 520.747   2
   2 -10  14 917.062 311.240   2
  -2   9   9 3642.79 584.460   3
  -2   9   8 8209.03 835.910   3
  -2   9   7 14656.5 1093.80   3
   2  -9  -7 13051.7 1067.01   2
   2  -9  -6 21737.1 1336.68   2
  -2   9   6 24874.6 1404.54   3
   2  -9  -5 9587.63 847.537   2
  -2   9   5 9505.55 829.811   3
   2  -9  -4 11094.1 872.658   2
   2  -9  -3 10930.0 839.143   2
   2  -9  -2 27572.7 1318.61   2
   2  -9  -1 56948.9 1965.61   2
   2  -9   0 22275.4 1123.79   2
   2  -9   1-50.4179 115.453   2
   2  -9   2 37275.9 1456.88   2
   2  -9   3 1236.93 256.130   2
   2  -9   3 459.917 197.762   1
   2  -9   4 3122.36 391.788   2
   2  -9   4 2668.71 447.932   1
   2  -9   5 420.837 194.216   1
   2  -9   5 498.354 185.723   2
   2  -9   6 33591.8 1403.56   2
   2  -9   6 32431.4 1607.85   1
   2  -9   7 1437.57 334.192   1
   2  -9   7 1305.54 270.761   2
   2  -9   8 11312.9 928.502   1
   2  -9   8 11989.5 838.972   2
   2  -9   9 27104.1 1493.14   1
   2  -9   9 27070.8 1324.57   2
   2  -9  10 26560.3 1519.92   1
   2  -9  10 29452.1 1415.05   2
   2  -9  11-20.1838 129.073   2
   2  -9  11 254.855 179.119   1
   2  -9  12 9815.53 841.014   2
   2  -9  12 8441.71 868.675   1
   2  -9  13 23087.7 1465.02   1
   2  -9  13 23559.5 1375.63   2
   2  -9  14 15277.2 1176.80   1
   2  -9  14 14537.2 1102.78   2
  -2   8  10 551.661 227.899   3
  -2   8   9 26452.7 1511.40   3
  -2   8   8 39174.8 1835.95   3
  -2   8   7 34955.6 1646.01   3
  -2   8   6 3505.10 488.458   3
   2  -8  -6 3844.03 522.631   2
   2  -8  -5 16776.2 1055.66   2
  -2   8   5 16073.9 980.606   1
  -2   8   5 16294.2 1038.79   3
   2  -8  -4 144.863 154.214   2
  -2   8   4 66.2058 102.601   1
  -2   8   3 25699.2 1275.15   1
   2  -8  -3 27002.2 1264.49   2
  -2   8   2 177.239 150.180   1
   2  -8  -2 254.263 152.830   2
   2  -8  -1 11706.7 760.567   2
  -2   8   1 12279.1 855.634   1
  -2   8   0-11.1948 83.7736   2
   2  -8   0-88.4756 117.461   2
  -2   8  -1-18.2767 89.4952   2
   2  -8   1 1.04465 108.024   2
   2  -8   1 35.1655 109.828   1
   2  -8   2 12519.3 890.380   1
  -2   8  -2 11829.9 793.439   2
   2  -8   2 12650.4 752.381   2
  -2   8  -3 101978. 2714.46   2
   2  -8   3 99504.9 2534.10   2
   2  -8   3 97421.6 2879.89   1
  -2   8  -4 25532.2 1246.81   3
   2  -8   4 24957.9 1295.32   1
   2  -8   4 27865.7 1151.92   2
  -2   8  -4 26693.9 1219.12   2
   2  -8   5 679.095 254.033   1
  -2   8  -5 712.660 208.539   3
   2  -8   5 822.742 202.871   2
  -2   8  -5 860.432 220.512   2
  -2   8  -6 16508.5 980.757   3
   2  -8   6 15720.2 878.152   2
   2  -8   6 14885.8 1011.81   1
   2  -8   7 22189.7 1266.28   1
   2  -8   7 22589.5 1089.21   2
   2  -8   8 16751.6 1104.45   1
   2  -8   8 17499.4 970.458   2
   2  -8   9 5886.59 662.206   1
   2  -8   9 6564.77 602.403   2
   2  -8  10 8763.91 818.595   1
   2  -8  10 8882.21 726.745   2
   2  -8  11 27902.2 1506.86   1
   2  -8  11 27724.3 1371.13   2
   2  -8  12 5122.12 634.004   1
   2  -8  12 6494.39 666.104   2
   2  -8  13 11696.1 976.303   1
   2  -8  13 14080.2 1011.68   2
   2  -8  14 2549.74 454.204   2
   2  -8  14 2304.38 459.351   1
  -2   7  11 230.405 151.033   3
  -2   7  10 13643.1 1055.64   3
  -2   7   9 4920.03 615.441   3
  -2   7   8 2637.06 359.009   1
  -2   7   8 3696.42 504.587   3
  -2   7   7 30241.6 1451.23   3
  -2   7   7 27909.0 1231.12   1
  -2   7   6 4502.64 483.194   1
   2  -7  -6 3836.47 505.513   2
  -2   7   6 4292.18 512.610   3
  -2   7   5 20661.6 1109.51   3
  -2   7   5 20092.3 1042.78   1
   2  -7  -5 20378.0 1111.74   2
   2  -7  -4 43.1242 111.640   2
  -2   7   4 57.4651 106.987   1
   2  -7  -3 153350. 3592.32   2
  -2   7   3 154890. 3628.64   1
  -2   7   3 155853. 3651.01   2
   2  -7  -2 6116.86 519.920   2
  -2   7   2 4504.29 478.244   1
  -2   7   2 4410.01 463.609   2
  -2   7   1 445.062 157.501   2
   2  -7  -1 131.058 94.2569   2
  -2   7   1 313.161 125.294   1
   2  -7   0 6781.20 595.793   1
  -2   7   0 6515.85 542.166   2
  -2   7   0 7028.57 594.687   1
   2  -7   0 6828.93 519.496   2
   2  -7   1 6153.81 574.874   1
   2  -7   1 6217.99 487.829   2
  -2   7  -1 7080.45 558.009   2
  -2   7  -1 6280.33 563.460   1
  -2   7  -2 13550.3 852.429   1
   2  -7   2 12742.0 841.236   1
  -2   7  -2 13727.8 785.147   2
   2  -7   2 14444.0 746.951   2
   2  -7   3 29776.3 1337.86   1
  -2   7  -3 30661.2 1319.53   1
   2  -7   3 28595.0 1102.40   2
  -2   7  -3 28713.0 1179.85   2
  -2   7  -4 62457.2 1944.44   3
   2  -7   4 63509.3 2097.88   1
  -2   7  -4 64395.5 1900.55   2
   2  -7   4 64711.3 1822.31   2
  -2   7  -4 64901.7 2039.52   1
   2  -7   5 29183.6 1137.01   2
  -2   7  -5 28658.5 1215.63   3
   2  -7   5 29049.1 1346.52   1
  -2   7  -5 27512.1 1243.83   1
  -2   7  -6 5042.29 488.976   3
  -2   7  -6 4862.92 502.685   1
   2  -7   6 4656.72 529.642   1
   2  -7   6 5139.67 457.835   2
   2  -7   7 287.855 154.260   2
  -2   7  -7 216.559 135.125   3
   2  -7   7 161.149 133.948   1
   2  -7   8 30987.1 1148.62   4
  -2   7  -8 30020.6 1286.53   3
   2  -7   8 30806.3 1447.09   1
   2  -7   8 30708.9 1266.87   2
   2  -7   9 16409.0 1050.93   1
   2  -7   9 15134.1 889.177   2
   2  -7  10 50014.3 1937.87   1
   2  -7  10 48308.2 1772.43   2
   2  -7  11 23488.8 1309.47   1
   2  -7  11 23841.7 1225.71   2
   2  -7  12 36677.2 1678.86   1
   2  -7  12 37791.0 1641.63   2
   2  -7  13-81.4906 120.695   1
   2  -7  13 177.043 135.617   2
   2  -7  14 186.444 205.937   1
   2  -7  14 134.454 183.484   2
   2  -7  14 414.343 235.765   3
   2  -7  15 13204.3 1123.08   3
   2  -7  15 14672.6 1102.82   2
  -2   6  12 11780.3 1008.04   3
  -2   6  11 4925.56 629.683   3
  -2   6  10 1719.67 364.924   3
  -2   6   9 36829.3 1654.54   3
  -2   6   8 14020.3 949.102   3
  -2   6   8 13915.7 764.737   1
  -2   6   7 18640.2 1071.82   3
  -2   6   7 17468.7 861.442   1
   2  -6  -6 481.118 187.820   2
  -2   6   6 479.520 142.476   1
  -2   6   6 792.264 207.855   3
   2  -6  -5 93248.4 2549.88   2
  -2   6   5 94089.3 2538.74   3
  -2   6   5 85847.9 2317.81   1
   2  -6  -4 63372.6 1964.86   2
  -2   6   4 66152.5 1984.30   2
  -2   6   4 64128.8 1889.03   1
  -2   6   4 65385.1 1970.23   3
  -2   6   3 21630.9 1008.91   2
  -2   6   3 22941.0 1025.36   1
   2  -6  -3 20071.4 963.839   2
   2  -6  -2-24.1891 78.3720   1
  -2   6   2 131.091 110.815   2
   2  -6  -2-7.28155 67.1792   2
  -2   6   2 17.4527 71.4222   1
   2  -6  -1 88.8977 76.3288   1
  -2   6   1 54.5551 78.5477   1
  -2   6   1 105.047 93.1801   2
   2  -6  -1 129.974 102.498   2
  -2   6   0 794.633 173.473   2
   2  -6   0 745.513 157.763   2
   2  -6   0 584.375 164.936   1
  -2   6   0 857.289 199.848   1
   2  -6   1 5932.96 432.069   2
   2  -6   1 5376.30 499.012   1
  -2   6  -1 6643.68 487.303   2
  -2   6  -1 6100.75 518.214   1
   2  -6   2 3430.67 405.109   1
  -2   6  -2 4110.88 388.326   2
   2  -6   2 4127.03 352.564   2
  -2   6  -2 4235.07 427.174   1
  -2   6  -3 27585.2 1067.31   2
  -2   6  -3 27154.9 1164.38   1
   2  -6   3 28466.3 1235.77   1
   2  -6   3 28984.1 660.596   4
   2  -6   3 26658.3 987.802   2
   2  -6   4 19225.1 589.588   4
  -2   6  -4 18126.8 835.336   2
   2  -6   4 18665.4 992.429   1
  -2   6  -4 18218.7 881.106   3
   2  -6   4 17142.7 779.425   2
  -2   6  -4 18411.1 931.418   1
  -2   6  -5 30151.9 1163.19   3
   2  -6   5 27352.4 1245.68   1
   2  -6   5 31439.2 1109.08   2
  -2   6  -5 30194.4 1238.83   1
   2  -6   5 30109.6 894.810   4
  -2   6  -6 51762.5 1702.73   1
   2  -6   6 48762.9 1764.21   1
  -2   6  -6 52091.3 1609.88   3
   2  -6   6 50717.4 1533.95   2
   2  -6   6 50599.6 1382.19   4
  -2   6  -7 15618.0 825.057   3
  -2   6  -7 17296.5 930.966   1
   2  -6   7 16998.8 771.054   4
   2  -6   7 16171.6 824.332   2
   2  -6   7 17037.7 990.024   1
   2  -6   8 3200.93 446.959   1
  -2   6  -8 2932.22 350.000   3
   2  -6   8 3125.18 357.674   2
   2  -6   8 3102.37 353.502   4
  -2   6  -8 2577.65 350.390   1
   2  -6   9 19392.4 981.007   4
   2  -6   9 19720.5 981.984   2
  -2   6  -9 19960.4 970.330   3
   2  -6   9 19432.4 1095.07   1
  -2   6  -9 19177.7 993.575   1
   2  -6  10 28805.2 1256.92   2
   2  -6  10 26844.0 1339.63   1
   2  -6  10 26596.2 1261.26   4
   2  -6  11 246.544 163.106   1
   2  -6  11 252.548 169.869   3
   2  -6  11 114.854 97.8998   2
   2  -6  12 132.879 106.536   2
   2  -6  12 22.6974 132.050   1
   2  -6  12 263.780 111.987   3
   2  -6  13 14195.0 1050.01   3
   2  -6  13 16439.1 1048.94   2
   2  -6  13 13925.3 996.043   1
   2  -6  14 7734.04 825.031   3
   2  -6  14 8926.60 812.006   2
   2  -6  14 8149.02 756.402   1
   2  -6  15 64.7771 192.681   3
   2  -6  15-11.0279 152.418   2
   2  -6  16 2593.73 488.164   3
  -2   5  13 10592.5 958.723   3
  -2   5  12 359.461 197.805   3
  -2   5  11 16016.3 1093.88   3
  -2   5  10 47068.2 1896.63   3
  -2   5   9 185.440 139.362   3
  -2   5   9 108.075 78.1287   1
  -2   5   8 67.8951 61.1337   1
  -2   5   8 259.170 146.730   3
  -2   5   7 35715.9 1450.09   3
  -2   5   7 38563.1 1220.28   1
  -2   5   6 167878. 3440.04   1
  -2   5   6 167968. 3771.13   3
   2  -5  -5 6091.89 529.325   2
  -2   5   5 5641.30 443.251   1
  -2   5   5 5217.00 497.115   3
  -2   5   5 6037.70 524.393   2
   2  -5  -4 6146.93 507.188   2
   2  -5  -4 5517.30 401.699   4
  -2   5   4 5070.14 461.047   3
  -2   5   4 5309.44 430.409   1
  -2   5   4 5393.03 465.815   2
   2  -5  -3 10433.2 633.384   2
   2  -5  -3 11607.6 657.425   1
  -2   5   3 11891.0 650.583   1
   2  -5  -3 10523.7 512.429   4
  -2   5   3 11156.7 653.140   2
   2  -5  -2 19516.1 650.832   4
   2  -5  -2 19568.3 847.069   2
   2  -5  -2 19795.4 888.579   1
  -2   5   2 19916.9 888.923   1
  -2   5   2 20963.0 876.596   2
   2  -5  -1-39.4984 93.6137   1
  -2   5   1 133.078 92.7590   2
   2  -5  -1 103.451 49.5000   4
   2  -5  -1 189.804 91.6784   2
  -2   5   1 133.240 99.9323   1
   2  -5   0 368.742 105.012   2
  -2   5   0 361.251 123.847   2
  -2   5   0 221.876 96.6436   1
   2  -5   0 244.286 121.368   1
   2  -5   1 5777.17 486.102   1
  -2   5  -1 6655.17 439.385   2
   2  -5   1 6398.03 404.917   2
  -2   5  -2 106.878 65.3671   2
   2  -5   2 119.086 66.4138   2
   2  -5   2 79.0849 96.5071   1
  -2   5  -3 7814.45 500.742   3
  -2   5  -3 7423.44 470.923   2
   2  -5   3 7848.48 580.331   1
   2  -5   3 7550.49 442.357   2
  -2   5  -4 78577.3 1936.04   3
  -2   5  -4 78990.4 2074.79   1
   2  -5   4 76332.7 1820.17   2
   2  -5   4 71891.1 2104.99   1
  -2   5  -5 205998. 4228.76   1
   2  -5   5 210216. 3865.31   4
   2  -5   5 205509. 3956.56   2
   2  -5   5 207651. 4369.05   1
  -2   5  -5 205412. 4062.07   3
  -2   5  -6 39846.9 1391.03   1
   2  -5   6 40810.6 1264.18   2
   2  -5   6 36636.2 1431.18   1
  -2   5  -6 41070.8 1305.75   3
   2  -5   6 40169.8 1222.20   4
   2  -5   7 779.786 177.979   2
  -2   5  -7 981.618 210.295   1
  -2   5  -7 846.557 174.866   3
   2  -5   7 945.338 230.046   1
   2  -5   7 953.856 199.644   4
   2  -5   8 128992. 3233.66   1
  -2   5  -8 130787. 3053.45   1
  -2   5  -8 129215. 2924.82   3
   2  -5   8 134006. 2985.12   2
   2  -5   8 134334. 3081.25   3
   2  -5   8 123698. 3009.28   4
   2  -5   9 4209.28 466.682   3
   2  -5   9 4839.42 490.797   4
  -2   5  -9 5387.63 461.698   3
  -2   5  -9 4775.16 458.627   1
   2  -5   9 4393.22 433.435   2
   2  -5   9 4742.48 512.766   1
   2  -5  10 31327.0 1357.58   3
  -2   5 -10 30098.5 1221.73   1
   2  -5  10 31982.1 1284.28   2
   2  -5  10 29037.8 1334.36   4
   2  -5  10 31560.5 1386.54   1
  -2   5 -10 30506.7 1228.99   3
   2  -5  11 1517.60 284.283   2
   2  -5  11 1090.22 277.014   1
   2  -5  11 983.815 251.590   3
   2  -5  12 49011.7 1902.02   3
   2  -5  12 49051.2 1814.04   2
   2  -5  12 49509.9 1861.88   1
   2  -5  13 20949.1 1253.85   3
   2  -5  13 22042.8 1224.80   1
   2  -5  14 2473.21 410.808   1
   2  -5  14 3015.60 472.887   3
   2  -5  15 254.569 204.569   3
   2  -5  16 154.989 143.135   3
  -2   4  14 1004.09 320.851   3
  -2   4  13 7717.10 788.334   3
  -2   4  12 27055.9 1457.05   3
  -2   4  11 270.467 179.863   3
  -2   4  10 9188.62 379.870   1
  -2   4  10 10294.2 805.736   3
  -2   4   9 2293.89 369.376   3
  -2   4   9 1922.35 187.112   1
  -2   4   8 4840.25 507.818   3
  -2   4   8 5104.81 337.924   1
  -2   4   7 69901.7 2123.29   2
  -2   4   7 69817.9 1664.37   1
  -2   4   7 72929.9 2109.88   3
  -2   4   6 228111. 4615.19   3
   2  -4  -6 221160. 4494.59   4
  -2   4   6 226455. 4171.56   1
  -2   4   6 228677. 4669.71   2
  -2   4   5 29915.9 1165.11   2
  -2   4   5 29863.0 1156.07   3
  -2   4   5 29134.1 966.393   1
   2  -4  -5 28441.4 1053.23   4
  -2   4   4 13560.1 727.151   3
   2  -4  -4 13934.9 651.425   4
  -2   4   4 15015.6 743.945   2
   2  -4  -4 13458.6 718.500   2
  -2   4   4 13458.0 630.702   1
  -2   4   3 1350.02 207.163   2
   2  -4  -3 1767.41 237.492   2
   2  -4  -3 2053.05 218.353   4
  -2   4   3 2099.10 244.737   1
   2  -4  -3 1446.85 214.953   1
   2  -4  -2 197.266 100.377   1
  -2   4   2 137.880 74.1938   2
   2  -4  -2 242.354 83.7223   2
  -2   4   2 166.286 91.8081   1
   2  -4  -1 2273.90 272.197   1
  -2   4   1 2352.16 265.345   1
  -2   4   1 2461.12 244.850   2
   2  -4  -1 1860.34 215.806   2
   2  -4   0 3925.40 293.359   2
  -2   4   0 3647.54 335.942   1
   2  -4   0 4003.10 363.390   1
  -2   4   0 3828.25 295.998   2
   2  -4   1 126.615 99.3095   1
   2  -4   1 72.5291 47.1502   2
  -2   4  -1 150.205 47.5689   2
  -2   4  -2 6622.11 384.720   2
   2  -4   2 6377.83 474.813   1
   2  -4   2 5845.79 338.474   2
  -2   4  -3 1068.78 154.467   2
   2  -4   3 959.923 198.785   1
  -2   4  -3 955.166 154.247   3
   2  -4   3 885.367 132.741   2
   2  -4   4 17213.9 645.245   2
   2  -4   4 15760.2 798.335   1
  -2   4  -4 17375.9 697.263   3
   2  -4   5 13563.4 592.824   2
   2  -4   5 11689.6 699.578   1
  -2   4  -5 12372.6 590.534   3
  -2   4  -6 108932. 2358.01   3
  -2   4  -6 107997. 2525.58   1
   2  -4   6 108047. 2360.90   2
   2  -4   6 110115. 2456.84   3
   2  -4   6 105355. 2619.85   1
  -2   4  -7 34202.6 1118.01   3
  -2   4  -7 34629.7 1216.09   1
   2  -4   7 34757.8 1251.77   4
   2  -4   7 33409.3 1212.67   3
   2  -4   7 32960.1 1117.86   2
   2  -4   7 38242.5 1359.64   1
  -2   4  -8 50596.8 1562.45   1
   2  -4   8 51617.2 1605.34   3
   2  -4   8 53304.1 1540.86   2
  -2   4  -8 51793.9 1497.15   3
   2  -4   8 50120.8 1686.47   1
   2  -4   8 50272.3 1662.35   4
  -2   4  -9 21668.0 935.131   3
  -2   4  -9 21593.1 946.359   1
   2  -4   9 22201.9 1023.10   3
   2  -4   9 20588.9 1066.76   4
   2  -4   9 22335.6 1080.94   1
  -2   4 -10 10501.7 647.837   1
  -2   4 -10 10527.7 664.050   3
   2  -4  10 10344.9 723.423   3
   2  -4  10 10371.2 723.182   1
  -2   4 -11 5965.08 521.906   3
  -2   4 -11 5971.13 488.625   1
   2  -4  11 6413.38 588.917   1
   2  -4  11 5248.45 553.398   3
   2  -4  12 1231.31 302.514   3
   2  -4  12 1746.02 320.039   1
  -2   4 -12 1287.37 231.125   1
   2  -4  13 6511.88 677.020   3
   2  -4  13 6650.95 616.992   1
   2  -4  14 18217.1 1191.28   3
   2  -4  14 19605.7 1107.17   1
   2  -4  15 2956.65 499.082   3
   2  -4  16 2123.27 452.320   3
  -2   3  14 2018.50 421.504   3
  -2   3  13 5483.72 651.736   3
  -2   3  12 10825.6 878.223   3
  -2   3  11 7817.23 723.008   3
  -2   3  10 35356.6 1507.92   3
  -2   3   9 14852.3 433.602   1
  -2   3   9 16066.6 933.837   3
  -2   3   8 182760. 4014.60   3
  -2   3   8 184479. 3183.92   1
   2  -3  -8 180224. 4062.92   4
  -2   3   7 38933.9 1447.14   2
  -2   3   7 39068.5 1401.37   3
   2  -3  -7 40604.4 1444.06   4
  -2   3   7 41123.3 998.546   1
  -2   3   6 4703.92 288.400   1
  -2   3   6 3886.46 385.581   3
  -2   3   6 4069.33 409.579   2
   2  -3  -6 3625.36 375.720   4
   2  -3  -5 186.137 101.259   4
  -2   3   5-10.7335 62.0523   2
  -2   3   5 54.3916 49.1869   1
   2  -3  -4 11172.6 584.863   4
   2  -3  -4 11798.1 531.155   1
  -2   3   4 11689.8 618.650   2
  -2   3   4 11744.0 512.303   1
  -2   3   3 20413.4 778.892   2
   2  -3  -3 18208.4 753.329   2
   2  -3  -3 19724.7 724.763   1
  -2   3   3 18976.9 753.823   3
  -2   3   3 17838.8 668.435   1
   2  -3  -2 31816.8 978.632   2
  -2   3   2 33402.9 997.823   2
   2  -3  -2 35050.6 1032.71   1
  -2   3   2 33794.5 990.816   3
  -2   3   2 31566.1 964.470   1
   2  -3  -1 15869.3 594.909   2
  -2   3   1 17032.9 668.749   1
   2  -3  -1 17831.3 700.862   1
  -2   3   1 15433.3 588.620   2
  -2   3   0 30003.1 957.373   1
  -2   3   0 29134.8 821.324   2
   2  -3   0 30730.1 997.650   1
   2  -3   0 31562.2 832.818   2
  -2   3  -1 2736.29 204.649   2
   2  -3   1 2331.11 263.854   1
   2  -3   1 2774.25 195.659   2
   2  -3   2 9598.32 370.705   2
  -2   3  -2 9243.41 388.388   2
   2  -3   2 9448.81 534.522   1
  -2   3  -3 23530.3 725.701   3
   2  -3   3 23901.1 672.546   2
   2  -3   3 22363.4 881.399   1
  -2   3  -4 90584.7 2128.93   1
   2  -3   4 91563.1 2206.70   1
   2  -3   4 94691.4 1887.08   2
  -2   3  -4 96340.2 1947.68   3
  -2   3  -5 190146. 3475.22   3
   2  -3   5 187372. 3805.78   1
   2  -3   5 192645. 3568.99   3
   2  -3   5 189789. 3485.24   2
  -2   3  -6 9256.53 466.827   3
   2  -3   6 8988.20 502.100   3
   2  -3   6 8117.89 545.375   1
  -2   3  -7 70816.8 1702.61   3
   2  -3   7 67075.5 1778.87   3
   2  -3   7 68460.1 1905.43   1
  -2   3  -7 68821.5 1790.90   1
  -2   3  -8 13164.6 659.281   3
   2  -3   8 12923.0 750.007   1
   2  -3   8 13762.1 812.533   4
  -2   3  -8 13501.2 684.483   1
   2  -3   8 14955.9 746.920   3
   2  -3   9 22899.7 1152.42   4
  -2   3  -9 23900.3 967.205   3
  -2   3  -9 23007.0 938.815   1
   2  -3   9 23426.0 1054.10   1
   2  -3   9 24018.6 1024.33   3
  -2   3 -10 31100.3 1127.88   1
   2  -3  10 29748.5 1234.96   1
   2  -3  10 31414.9 1266.74   3
  -2   3 -10 29648.1 1163.14   3
   2  -3  11 47214.1 1674.60   3
  -2   3 -11 43540.2 1416.03   1
   2  -3  11 45674.3 1617.41   1
  -2   3 -11 41415.3 1523.27   3
   2  -3  12 849.563 223.299   3
   2  -3  12 575.426 181.749   1
  -2   3 -12 942.783 193.227   1
   2  -3  13 443.669 162.256   3
   2  -3  13 335.869 150.616   1
   2  -3  14 509.178 217.998   3
   2  -3  15 8088.08 817.714   3
   2  -3  16 278.679 195.191   3
  -2   2  15 1212.49 348.381   3
  -2   2  14 17569.3 1203.12   3
  -2   2  13 6042.32 668.531   3
  -2   2  12 1201.86 288.781   3
  -2   2  11 439.106 195.436   3
  -2   2  10 45150.1 1689.62   3
  -2   2   9 51272.6 1714.44   3
   2  -2  -9 46674.6 1739.93   4
   2  -2  -8 1187.32 243.242   3
  -2   2   8 799.909 197.715   3
  -2   2   8 791.235 201.718   2
   2  -2  -8 930.006 224.194   4
   2  -2  -7 102140. 2544.51   3
  -2   2   7 99396.4 2545.72   2
  -2   2   7 99482.5 1742.09   1
  -2   2   7 102367. 2465.51   3
   2  -2  -7 96524.7 2512.65   4
  -2   2   6 78323.5 1491.76   1
  -2   2   6 82630.5 2029.93   3
  -2   2   6 77709.7 2071.18   2
   2  -2  -6 77602.8 2053.58   3
   2  -2  -6 79035.0 2075.23   4
   2  -2  -5 9158.45 546.866   3
  -2   2   5 8878.26 545.902   2
  -2   2   5 9284.23 361.445   1
   2  -2  -5 9119.66 393.201   1
   2  -2  -5 10255.5 595.775   4
  -2   2   4 69862.4 1441.24   1
  -2   2   4 73704.3 1716.93   3
  -2   2   4 68096.5 1726.06   2
   2  -2  -4 68401.7 1494.92   1
  -2   2   3 13944.4 505.891   1
  -2   2   3 15096.1 618.802   2
  -2   2   3 13507.7 579.206   3
   2  -2  -3 13558.3 533.274   1
  -2   2   2 102792. 2083.75   3
  -2   2   2 98959.8 2050.02   1
  -2   2   2 103681. 2093.90   2
  -2   2   1 46894.4 1084.90   3
   2  -2  -1 45395.6 1075.01   2
  -2   2   1 46036.9 1152.87   1
  -2   2   1 48525.6 1082.72   2
   2  -2  -1 47252.5 1191.49   1
   2  -2   0 16170.9 629.280   1
   2  -2   0 17537.7 501.551   2
  -2   2   0 16362.6 611.742   1
  -2   2   0 16893.3 488.091   2
   2  -2   1 297862. 4813.97   2
  -2   2  -1 301782. 4843.36   2
   2  -2   1 293756. 5219.82   1
   2  -2   2 2997.56 274.282   1
  -2   2  -2 2762.16 175.344   3
   2  -2   2 2788.35 143.485   2
   2  -2   3 41439.6 1198.01   1
  -2   2  -3 41411.1 924.785   3
  -2   2  -3 40478.2 1149.23   1
   2  -2   3 43303.1 893.460   2
  -2   2  -4 5080.65 265.194   3
   2  -2   4 5236.90 296.462   3
   2  -2   4 4699.35 367.812   1
   2  -2   4 5374.03 266.857   2
  -2   2  -4 4759.51 344.240   1
  -2   2  -5 225382. 4065.40   1
   2  -2   5 212100. 3890.16   3
  -2   2  -5 214041. 3802.34   3
   2  -2   5 217050. 4149.11   1
  -2   2  -6 3168.20 251.900   3
   2  -2   6 3692.39 347.445   1
   2  -2   6 3253.32 276.067   3
   2  -2   7 7217.73 504.979   1
  -2   2  -7 6196.21 398.171   3
   2  -2   7 6584.56 440.210   3
  -2   2  -8 12129.8 615.770   3
   2  -2   8 13474.2 676.267   3
   2  -2   8 11193.0 663.033   1
  -2   2  -8 12520.3 640.314   1
   2  -2   9 35655.0 1259.36   3
   2  -2   9 34165.6 1256.09   1
  -2   2  -9 36646.8 1187.94   1
   2  -2   9 37141.1 1512.61   4
  -2   2  -9 34458.6 1203.50   3
   2  -2  10 15506.2 846.603   3
  -2   2 -10 17589.5 857.606   3
   2  -2  10 15562.4 833.496   1
  -2   2 -10 16643.9 762.033   1
  -2   2 -11 895.732 253.389   3
   2  -2  11 684.423 217.152   3
   2  -2  11 1104.49 230.431   2
   2  -2  11 960.878 207.627   1
  -2   2 -11 810.412 184.299   1
   2  -2  12 37267.6 1538.25   3
   2  -2  12 38177.6 1450.06   1
   2  -2  13 2673.57 396.317   3
   2  -2  13 1860.12 317.893   1
   2  -2  14-58.8608 147.795   3
   2  -2  15 2144.02 430.743   3
   2  -2  16 323.672 201.382   3
  -2   1  15 6773.38 765.276   3
  -2   1  14 549.041 238.017   3
  -2   1  13 294.133 156.981   3
  -2   1  12 1386.78 304.119   3
  -2   1  11 29430.7 1357.71   3
   2  -1 -11 29829.4 1462.98   4
  -2   1  10 9216.68 694.374   3
   2  -1 -10 10728.5 803.292   4
   2  -1  -9 18066.4 1011.07   4
  -2   1   9 19475.7 971.802   3
  -2   1   8 44802.5 1487.61   3
   2  -1  -8 43077.0 1498.55   3
   2  -1  -8 43715.2 1567.94   4
   2  -1  -7 83594.3 2171.24   3
   2  -1  -7 80926.0 2212.15   4
  -2   1   7 81646.8 2095.17   3
   2  -1  -6 46116.1 1382.29   3
  -2   1   6 43550.3 794.255   1
   2  -1  -6 46858.7 1481.70   4
   2  -1  -5 127471. 2621.18   3
  -2   1   5 120264. 2075.45   1
   2  -1  -5 122646. 2157.37   1
   2  -1  -4 294961. 5245.86   3
  -2   1   4 302622. 4849.50   1
  -2   1   4 303433. 5229.09   3
   2  -1  -4 292414. 4922.64   1
  -2   1   3 36423.7 964.129   3
   2  -1  -3 37940.0 885.967   1
  -2   1   3 35221.8 823.525   1
   2  -1  -3 35307.5 976.670   3
   2  -1  -2 3719.68 238.959   3
   2  -1  -2 3496.85 233.751   1
  -2   1   2 3654.71 221.476   1
  -2   1   2 4053.49 241.588   3
  -2   1   1 7314.83 300.614   2
   2  -1  -1 6818.12 345.051   1
  -2   1   1 7313.83 335.265   1
  -2   1   1 7473.75 288.999   3
  -2   1   0 5095.26 188.612   3
   2  -1   0 5345.66 312.638   1
  -2   1   0 5205.70 295.645   1
  -2   1   0 4870.26 191.688   2
   2  -1   1 30672.0 884.089   1
   2  -1   2 161.335 69.1198   1
  -2   1  -2 130.956 25.7962   3
   2  -1   3 142855. 2827.59   1
  -2   1  -3 143764. 2438.10   3
  -2   1  -3 144970. 2787.47   1
   2  -1   3 146487. 2483.71   3
   2  -1   4 1279.30 128.683   3
   2  -1   4 1200.41 181.943   1
  -2   1  -4 1166.76 170.049   1
  -2   1  -4 1225.10 120.226   3
  -2   1  -5 20668.2 657.199   3
  -2   1  -5 21764.5 784.229   1
   2  -1   5 22347.9 689.569   3
   2  -1   5 21829.8 823.757   1
   2  -1   6 19693.9 804.890   1
   2  -1   6 21336.5 730.031   3
  -2   1  -6 20105.2 708.214   3
  -2   1  -7 83001.7 1943.04   3
   2  -1   7 83599.9 1921.34   2
   2  -1   7 87642.5 2079.79   1
   2  -1   7 86806.0 1964.91   3
  -2   1  -8 30484.3 1048.81   3
   2  -1   8 30174.0 1053.21   2
   2  -1   8 33056.7 1095.81   3
  -2   1  -8 27945.1 986.826   1
   2  -1   8 32482.6 1140.39   1
   2  -1   9 71.6391 70.9833   2
   2  -1   9 44.1752 79.1003   1
  -2   1  -9 40.9148 73.0660   3
   2  -1   9-54.1466 85.9039   3
  -2   1  -9 118.056 83.9707   1
  -2   1 -10 51913.0 1644.86   3
   2  -1  10 53058.6 1655.11   2
   2  -1  10 54244.9 1644.73   1
   2  -1  10 52193.4 1669.17   3
   2  -1  11 20910.3 1021.21   2
  -2   1 -11 19783.3 1010.57   3
   2  -1  11 21200.1 1041.55   3
   2  -1  11 20929.8 974.667   1
   2  -1  12 4533.79 506.196   3
   2  -1  12 4179.77 431.677   1
   2  -1  13 34313.1 1518.23   3
   2  -1  13 33296.9 1339.10   1
   2  -1  14 10084.5 836.692   3
   2  -1  15 2727.25 467.766   3
   2  -1  16 2254.96 469.506   3
  -2   0  15 184.955 168.752   3
  -2   0  14 9097.03 841.500   3
  -2   0  13 36803.6 1672.40   3
  -2   0  12 2688.01 418.638   3
  -2   0  11 57421.1 1959.35   3
   2   0 -11 53673.3 2030.70   4
  -2   0  10 79208.1 2279.30   3
   2   0 -10 73899.1 2363.07   4
  -2   0   9 15294.4 845.611   3
   2   0  -9 16692.7 890.868   3
   2   0  -9 14684.2 898.937   4
   2   0  -8 118.742 97.3749   3
  -2   0   8 8.89559 97.0798   3
   2   0  -8 59.7169 112.214   4
   2   0  -7 43790.7 1487.13   4
   2   0  -7 40511.3 1350.64   3
   2   0  -6 212941. 4092.63   3
   2   0  -5 518.340 65.4067   1
   2   0  -5 846.826 151.284   3
  -2   0   5 726.669 137.881   3
   2   0  -4 329246. 5329.80   1
   2   0  -4 327783. 5666.37   3
  -2   0   4 334292. 5674.81   3
  -2   0   3 68893.2 1458.17   3
   2   0  -3 65313.8 1435.72   3
   2   0  -3 66292.1 1306.61   1
  -2   0   3 65516.1 1284.75   1
   2   0  -2 4692.16 247.877   3
   2   0  -2 4654.97 247.240   1
  -2   0   2 4587.75 243.875   3
  -2   0   2 4800.39 242.086   1
   2   0  -1 129952. 2244.05   3
  -2   0   1 132180. 2248.17   3
   2   0  -1 130646. 2401.12   1
  -2   0   1 131973. 2386.96   1
   2   0   0 60237.7 1299.08   1
  -2   0   0 57042.6 1269.85   1
   2   0   1 388472. 6461.29   1
   2   0   2 470913. 7775.05   1
  -2   0  -2 470266. 7739.43   1
   2   0   3 57574.7 1080.88   2
   2   0   3 55506.4 1081.29   3
   2   0   3 54243.5 1345.90   1
  -2   0  -3 55229.0 1331.62   1
  -2   0  -4 14957.7 498.931   3
   2   0   4 14803.8 614.999   1
   2   0   4 14467.3 472.893   3
  -2   0  -4 14862.5 595.925   1
   2   0   4 15041.1 474.082   2
  -2   0  -5 64869.6 1452.52   3
   2   0   5 64575.6 1597.12   1
   2   0   5 65494.5 1426.46   3
  -2   0  -5 64293.1 1544.21   1
   2   0   5 64548.2 1423.92   2
   2   0   6 16942.4 641.536   2
   2   0   6 16742.7 645.238   3
   2   0   6 15963.4 704.494   1
  -2   0  -6 15713.8 663.137   3
  -2   0  -7 3864.65 332.920   3
   2   0   7 3747.56 316.176   3
   2   0   7 4315.56 362.137   1
   2   0   7 3905.59 319.920   2
   2   0   8 25212.2 984.372   1
   2   0   8 27410.7 985.624   3
  -2   0  -8 25500.4 1001.54   3
   2   0   8 25439.8 957.677   2
   2   0   9 57158.3 1681.71   2
  -2   0  -9 58231.0 1731.36   3
   2   0   9 58468.8 1681.85   1
   2   0   9 60916.5 1706.35   3
   2   0  10-18.6867 78.3823   2
   2   0  10 341.576 131.181   1
  -2   0 -10 309.518 138.861   3
   2   0  10 39.4078 81.1748   3
   2   0  11 5619.49 520.856   3
   2   0  11 4570.08 434.773   1
   2   0  11 4764.59 479.013   2
   2   0  12 4306.46 484.894   3
   2   0  12 3922.94 410.968   1
   2   0  13 976.815 219.544   1
   2   0  13 752.241 223.974   3
   2   0  14 2627.01 428.352   3
   2   0  15 1757.49 381.014   3
  -2  -1  16 1765.99 415.594   3
  -2  -1  15 7038.53 770.850   3
  -2  -1  14 2904.99 479.551   3
  -2  -1  13 8510.92 770.575   3
  -2  -1  12 16053.5 1017.86   3
   2   1 -12 16062.6 1085.90   4
  -2  -1  11 251.839 142.102   3
   2   1 -11 673.268 227.985   4
   2   1 -10 26668.5 1293.70   4
  -2  -1  10 28558.8 1247.47   3
   2   1  -9 47199.0 1586.01   3
   2   1  -9 44421.0 1661.33   4
  -2  -1   9 45965.4 1561.06   3
   2   1  -8 17836.6 858.975   3
   2   1  -8 18040.6 941.030   4
  -2  -1   8 16954.0 846.298   3
   2   1  -7 20232.5 871.102   3
   2   1  -7 21002.3 988.326   4
   2   1  -6 55216.0 1489.48   3
   2   1  -6 52998.5 992.206   1
   2   1  -5 395144. 6862.16   3
  -2  -1   5 409277. 6916.41   3
   2   1  -5 401750. 6395.11   1
   2   1  -4 103201. 2143.99   3
   2   1  -4 105271. 1897.88   1
  -2  -1   4 107804. 2192.25   3
   2   1  -3 1835.59 176.577   3
  -2  -1   3 2073.39 197.122   3
   2   1  -3 2001.11 154.404   1
   2   1  -2 553.038 87.7228   1
   2   1  -2 473.173 80.5895   3
  -2  -1   2 498.059 94.0999   3
  -2  -1   1 11579.3 394.270   3
   2   1  -1 10947.9 368.321   3
   2   1  -1 10729.7 422.210   1
  -2  -1   0 14260.2 441.783   2
   2   1   0 13829.7 509.396   1
   2   1   0 14683.4 408.322   3
   2   1   1 22622.9 570.640   2
  -2  -1  -1 22068.0 542.389   2
   2   1   1 21192.5 690.539   1
  -2  -1  -2 27879.4 660.513   2
   2   1   2 27678.1 833.987   1
   2   1   2 28195.8 678.272   2
   2   1   2 26786.0 653.767   3
  -2  -1  -3 5838.22 284.564   2
   2   1   3 5705.60 278.712   3
   2   1   3 6092.66 370.468   1
   2   1   3 5486.71 270.751   2
   2   1   4 16467.5 556.850   3
   2   1   4 16899.2 667.501   1
   2   1   4 15982.7 552.100   2
   2   1   5 19754.2 767.713   1
   2   1   5 21110.4 705.950   2
   2   1   5 19557.7 695.944   3
   2   1   6 64076.7 1571.45   3
   2   1   6 65881.9 1647.11   1
   2   1   6 64622.4 1583.13   2
   2   1   7 92859.5 2134.91   3
   2   1   7 92766.4 2134.21   2
   2   1   7 89120.8 2130.98   1
   2   1   8 1447.78 217.124   3
   2   1   8 1353.58 216.800   2
   2   1   8 1448.53 211.217   1
   2   1   9 15034.1 777.951   3
   2   1   9 13978.1 760.549   2
   2   1   9 14068.8 732.661   1
   2   1  10 16940.3 892.180   3
   2   1  10 18188.6 858.997   1
   2   1  10 18214.2 923.823   2
   2   1  11 10923.8 672.866   1
   2   1  11 10341.5 724.825   3
   2   1  12 11877.5 729.428   1
   2   1  12 12967.3 858.059   3
   2   1  13 13453.6 929.615   3
   2   1  14 11717.9 905.636   3
   2   1  15-118.195 197.787   3
  -2  -2  16 8289.46 880.440   3
  -2  -2  15 5771.55 701.623   3
  -2  -2  14 25693.4 1447.92   3
  -2  -2  13 4520.76 558.147   3
   2   2 -13 5051.26 627.783   4
  -2  -2  12 8127.75 717.706   3
   2   2 -12 8924.81 787.170   4
  -2  -2  11 91625.5 2663.70   3
   2   2 -11 92979.8 2773.31   4
   2   2 -10 2324.04 372.666   4
  -2  -2  10 2366.08 340.182   3
   2   2  -9 3413.67 382.208   3
  -2  -2   9 4196.89 439.265   3
   2   2  -9 3907.68 455.855   4
   2   2  -8 63277.8 1780.08   3
   2   2  -8 64507.8 1927.26   4
  -2  -2   8 66232.3 1828.67   3
   2   2  -7 106161. 2446.80   3
   2   2  -7 102740. 1929.42   1
   2   2  -6 4594.85 372.064   3
   2   2  -5 20465.7 774.617   3
  -2  -2   5 19712.7 790.507   3
   2   2  -4 32815.8 975.604   3
  -2  -2   4 32645.4 1015.95   3
   2   2  -3 19559.2 678.608   3
  -2  -2   3 18850.6 694.345   3
   2   2  -2 61.5489 53.3217   3
  -2  -2   2 134.974 68.4420   3
   2   2  -1 11732.4 461.680   3
  -2  -2   1 12468.8 497.851   2
   2   2   0 79413.4 1660.69   2
  -2  -2   0 80772.8 1645.96   2
   2   2   1 23650.9 708.652   2
  -2  -2  -1 24488.3 684.801   2
   2   2   2 886.078 127.044   2
  -2  -2  -2 915.189 121.361   2
   2   2   2 771.163 133.496   1
  -2  -2  -3 58457.4 1340.23   2
   2   2   3 59447.2 1334.42   3
   2   2   3 58032.7 1342.25   2
   2   2   3 54894.5 1415.20   1
   2   2   4 48772.3 1235.20   3
  -2  -2  -4 49252.3 1259.22   2
   2   2   4 47682.3 1229.59   2
   2   2   4 50109.8 1321.29   1
   2   2   5 61155.4 1581.51   1
   2   2   5 61680.8 1532.19   2
   2   2   5 62706.2 1535.12   3
   2   2   6 3094.35 300.988   1
   2   2   6 3621.50 318.140   3
   2   2   6 2995.33 292.875   2
   2   2   7 89953.3 2158.15   3
   2   2   7 91941.9 2164.49   1
   2   2   7 87807.4 2160.13   2
   2   2   8 20387.9 906.878   3
   2   2   8 20569.6 875.999   1
   2   2   8 20911.0 925.280   2
   2   2   9 551.905 169.825   1
   2   2   9 656.326 176.064   2
   2   2   9 513.442 154.501   3
   2   2  10 610.083 186.691   2
   2   2  10 799.736 205.848   3
   2   2  10 890.078 206.849   1
   2   2  11 7951.10 649.578   3
   2   2  11 7627.42 567.234   1
   2   2  12 13109.8 776.915   1
   2   2  12 13357.1 899.689   3
   2   2  13 208.206 145.502   3
   2   2  14 629.450 231.278   3
   2   2  15 978.405 304.229   3
  -2  -3  16-140.314 185.495   3
  -2  -3  15 4597.92 640.006   3
  -2  -3  14 1403.91 354.101   3
  -2  -3  13 12299.0 951.212   3
   2   3 -13 11771.6 952.323   4
  -2  -3  12 15836.1 1029.56   3
   2   3 -12 14714.1 1030.79   4
  -2  -3  11 16326.3 995.470   3
   2   3 -11 17301.7 1057.10   4
   2   3 -10 28622.3 697.700   1
  -2  -3  10 30406.1 1336.06   3
   2   3 -10 33108.1 1432.57   4
  -2  -3   9 102461. 2674.95   3
   2   3  -9 98496.8 2718.87   4
   2   3  -9 103655. 2620.19   3
   2   3  -9 98858.7 1938.68   1
   2   3  -8 1317.36 261.802   4
   2   3  -8 1146.70 213.051   3
   2   3  -8 1275.51 154.368   1
  -2  -3   8 1369.65 249.494   3
   2   3  -7 108.944 63.9069   1
  -2  -3   7 178.203 100.176   3
   2   3  -7 244.035 114.743   3
   2   3  -6 18215.1 806.354   3
   2   3  -5 12009.2 613.347   3
  -2  -3   4 20489.2 823.650   3
   2   3  -4 21272.0 801.762   3
  -2  -3   3 864.271 162.504   2
   2   3  -3 625.081 131.827   3
  -2  -3   3 656.158 133.280   3
  -2  -3   2 55.8201 55.0246   2
   2   3  -2 23.8977 55.8068   3
  -2  -3   1 23.2161 51.2216   2
   2   3  -1 33.9445 57.4463   3
   2   3  -1 163.610 91.2676   2
   2   3   0 3929.87 301.458   2
  -2  -3   0 3775.03 280.784   2
  -2  -3  -1 59.5802 40.7894   2
   2   3   1 92.6800 61.3808   2
   2   3   2 165156. 3174.40   2
  -2  -3  -2 164736. 3106.32   2
  -2  -3  -3 108096. 2278.78   2
   2   3   3 108871. 2319.37   2
   2   3   4 12700.3 615.859   3
   2   3   4 12719.3 617.518   1
  -2  -3  -4 13750.1 627.973   2
   2   3   4 13111.3 618.274   2
   2   3   5 24498.9 913.345   3
   2   3   5 24822.1 931.024   2
   2   3   5 25546.3 933.864   1
   2   3   6 44578.1 1379.95   3
   2   3   6 44128.1 1333.04   1
   2   3   6 44079.6 1376.02   2
   2   3   7 8281.22 537.832   1
   2   3   7 9249.73 591.382   2
   2   3   7 8726.51 573.171   3
   2   3   8 8172.62 585.166   3
   2   3   8 8018.90 538.229   1
   2   3   8 7829.38 581.573   2
   2   3   9 43438.3 1526.39   3
   2   3   9 42290.3 1410.91   1
   2   3   9 42263.0 1532.12   2
   2   3  10 1167.93 258.198   3
   2   3  10 1551.08 258.924   1
   2   3  11 8973.46 623.058   1
   2   3  11 8652.95 704.112   3
   2   3  12 255.586 148.958   3
   2   3  12 56.9492 95.6757   1
   2   3  13 5533.00 622.903   3
   2   3  14-75.0647 164.516   3
  -2  -4  16 12812.9 1134.87   3
  -2  -4  15 4092.81 616.876   3
  -2  -4  14 8909.72 855.494   3
   2   4 -14 8054.43 818.607   4
  -2  -4  13 3683.56 540.553   3
   2   4 -13 3085.26 491.766   4
  -2  -4  12-46.6815 138.765   3
   2   4 -12 65.8925 41.8556   1
   2   4 -12-17.0781 115.255   4
   2   4 -11 31658.6 884.437   1
  -2  -4  11 32918.6 1508.88   3
   2   4 -11 30890.2 1459.33   4
  -2  -4  10 14972.7 936.433   3
   2   4 -10 13568.3 568.549   1
   2   4 -10 12686.8 864.864   4
   2   4  -9 272917. 5505.73   3
  -2  -4   9 277268. 5658.62   3
   2   4  -9 278164. 5657.49   4
   2   4  -9 276354. 4937.32   1
   2   4  -8 181031. 3865.30   3
   2   4  -8 176661. 3457.62   1
  -2  -4   8 179758. 4005.45   3
   2   4  -7 33885.2 1225.56   3
  -2  -4   7 31738.7 1270.73   3
   2   4  -7 32027.6 1048.54   1
   2   4  -6 11397.3 661.803   3
  -2  -4   6 12021.4 702.419   3
   2   4  -5 3182.04 331.914   3
   2   4  -4 15384.5 732.446   3
   2   4  -3 1538.60 224.516   3
   2   4  -2 466.677 130.797   2
  -2  -4   2 698.001 154.335   2
   2   4  -2 430.879 116.957   3
  -2  -4   1 1390.86 198.517   2
   2   4  -1 1622.14 225.386   2
   2   4   0 1790.62 227.561   2
  -2  -4   0 1719.55 212.528   2
   2   4   1 3497.54 318.144   2
  -2  -4  -1 3304.62 290.950   2
   2   4   2 4634.32 378.385   2
  -2  -4  -2 4665.43 355.803   2
   2   4   3 140952. 3003.06   2
   2   4   4 178759. 3650.78   2
   2   4   5 10329.2 618.337   3
  -2  -4  -5 11208.7 646.079   2
   2   4   5 11656.3 664.436   2
   2   4   6 13347.2 736.169   3
   2   4   6 12551.8 673.973   1
   2   4   6 12465.1 723.774   2
  -2  -4  -6 11924.0 715.883   2
   2   4   7 25407.0 1104.04   3
   2   4   7 26564.8 1136.09   2
   2   4   7 26416.9 1040.35   1
   2   4   8 11713.6 749.419   3
   2   4   8 11425.7 681.890   1
   2   4   8 12635.9 787.048   2
   2   4   9 4195.75 466.310   3
   2   4   9 4563.27 433.294   1
   2   4  10 31743.9 1397.58   3
   2   4  10 32798.7 1272.34   1
   2   4  11 9760.08 675.161   1
   2   4  11 10994.0 824.539   3
   2   4  12 1598.94 338.339   3
   2   4  13-37.9626 149.963   3
   2   4  14 3715.30 539.793   3
  -2  -5  16 2324.19 521.666   3
  -2  -5  15 918.111 341.318   3
  -2  -5  14 2158.29 450.444   3
   2   5 -14 2167.00 443.678   4
  -2  -5  13 22045.8 1360.21   3
   2   5 -13 21280.7 1282.47   4
   2   5 -12 18071.7 708.532   1
   2   5 -12 16383.7 1075.35   4
  -2  -5  12 18678.1 1191.95   3
   2   5 -11 185.149 143.389   4
  -2  -5  11 27.6870 122.882   3
   2   5 -11 25.1373 58.1046   1
   2   5 -10 6079.21 589.039   4
  -2  -5  10 5492.63 581.475   3
   2   5 -10 6056.75 439.772   1
   2   5  -9 130996. 3253.84   4
  -2  -5   9 129079. 3304.94   3
   2   5  -9 127431. 2814.31   1
  -2  -5   8 7251.60 618.148   3
   2   5  -8 5116.12 498.973   3
   2   5  -7 33305.2 1285.26   3
  -2  -5   7 31367.8 1307.24   3
   2   5  -6 1169.59 223.534   3
  -2  -5   6 1043.03 216.743   2
  -2  -5   6 619.138 180.807   3
  -2  -5   5 31921.6 1253.62   3
  -2  -5   5 30952.6 1227.93   2
   2   5  -5 31449.2 1204.69   3
   2   5  -4 1724.24 259.181   3
  -2  -5   4 1574.31 257.810   2
   2   5  -3 272.042 120.102   3
   2   5  -2 360.294 123.145   2
   2   5  -2 397.354 128.951   3
   2   5  -1 2607.63 314.949   2
   2   5   0 5338.73 442.704   2
   2   5   1 36732.5 1270.91   2
   2   5   2 66086.9 1854.07   2
  -2  -5  -3 72411.6 1933.02   2
   2   5   3 76492.8 2046.97   2
  -2  -5  -4 3632.27 374.801   2
   2   5   4 3335.65 376.066   2
   2   5   5 37959.3 1383.20   3
  -2  -5  -5 40632.8 1415.57   2
   2   5   5 39318.2 1423.23   2
   2   5   6 7815.31 611.432   3
  -2  -5  -6 9604.96 669.875   2
   2   5   6 8113.66 622.762   2
   2   5   7 347.008 153.427   1
  -2  -5  -7 57.0681 90.4730   2
   2   5   7 340.575 137.048   3
   2   5   8 4328.58 473.264   3
   2   5   8 4720.50 452.343   1
   2   5   9 47723.3 1764.61   3
   2   5   9 46423.0 1580.62   1
   2   5  10 5206.88 490.594   1
   2   5  10 5221.90 567.498   3
   2   5  11 3924.35 445.333   1
   2   5  11 4504.61 548.815   3
   2   5  12 1225.75 316.530   3
   2   5  13-78.6730 178.339   3
  -2  -6  15 12551.9 1108.40   3
  -2  -6  14 1457.55 397.404   3
   2   6 -14 2240.67 424.965   4
  -2  -6  13 10630.7 947.473   3
   2   6 -13 10368.7 879.511   4
  -2  -6  12 51917.0 2170.69   3
   2   6 -12 56419.2 2093.84   4
   2   6 -11 1594.35 322.437   4
  -2  -6  11 999.676 272.199   3
  -2  -6  10 6407.80 675.478   3
   2   6 -10 7136.33 539.881   1
   2   6 -10 6084.22 588.892   4
   2   6  -9 20676.6 1066.62   4
  -2  -6   9 18765.4 1111.53   3
  -2  -6   9 18420.2 1086.48   2
   2   6  -9 18150.2 912.250   1
  -2  -6   8 147161. 3688.90   3
  -2  -6   8 149719. 3699.84   2
   2   6  -8 153785. 3406.85   1
   2   6  -7 11282.1 756.584   3
  -2  -6   7 10489.9 749.235   3
   2   6  -7 10949.5 698.728   1
  -2  -6   7 10295.8 751.630   2
   2   6  -6 35365.0 1375.59   3
   2   6  -6 33407.1 1313.33   1
  -2  -6   6 35995.6 1428.05   2
  -2  -6   5 2554.51 358.897   2
   2   6  -5 2970.09 373.088   3
   2   6  -4 6711.06 563.410   3
  -2  -6   4 7862.27 595.440   2
   2   6  -3 253.719 142.268   2
  -2  -6   3-75.5646 92.2430   2
   2   6  -3 229.596 124.849   3
   2   6  -2 1334.64 242.553   2
  -2  -6   2 1683.88 266.357   2
   2   6  -2 2354.60 324.371   3
   2   6  -1 34832.3 1340.97   2
  -2  -6   1 35691.1 1271.16   2
   2   6   0 11692.6 732.465   2
  -2  -6   0 11547.0 670.548   2
   2   6   1 138.126 97.6824   2
  -2  -6  -1 133.911 88.9083   2
   2   6   2 57532.2 1838.92   2
  -2  -6  -2 61165.1 1768.91   2
  -2  -6  -3 18983.7 918.615   2
   2   6   3 17366.6 933.845   2
   2   6   4 31657.4 1333.71   2
  -2  -6  -4 34449.0 1321.42   2
   2   6   5 493.842 180.575   2
  -2  -6  -5 359.790 154.782   2
   2   6   6 32644.1 1356.30   3
  -2  -6  -6 29892.1 1323.90   2
   2   6   7 18058.4 1031.09   3
  -2  -6  -7 18416.8 1059.02   2
   2   6   8 4107.21 501.278   3
   2   6   8 3215.11 394.559   1
   2   6   9 11588.6 866.411   3
   2   6   9 13435.1 831.259   1
   2   6  10 12659.8 936.478   3
   2   6  10 11671.1 783.283   1
   2   6  11 1793.54 367.797   3
   2   6  11 2129.03 342.059   1
   2   6  12 5041.80 630.498   3
  -2  -7  15-155.971 206.549   3
  -2  -7  14 21108.5 1450.22   3
   2   7 -14 22268.9 1376.78   4
  -2  -7  13-50.3198 126.417   2
   2   7 -13 564.936 243.284   4
  -2  -7  13 371.324 210.637   3
  -2  -7  12 4455.88 611.789   2
  -2  -7  12 4790.65 645.148   3
   2   7 -12 4487.31 449.871   1
   2   7 -12 5042.45 588.259   4
  -2  -7  11 42054.1 1926.24   3
  -2  -7  11 44060.8 1930.84   2
   2   7 -11 46133.2 1613.41   1
   2   7 -11 44581.3 1771.30   4
  -2  -7  10 4671.15 613.792   3
  -2  -7  10 5332.88 615.283   2
   2   7 -10 5212.30 519.442   1
   2   7 -10 4802.08 526.854   4
  -2  -7   9 2737.30 436.574   2
   2   7  -9 2294.35 347.761   1
  -2  -7   9 2202.68 406.931   3
   2   7  -9 2193.94 354.280   4
   2   7  -8 8805.71 675.181   1
  -2  -7   8 7606.12 693.397   2
   2   7  -7 118101. 3022.17   1
  -2  -7   7 118006. 3174.79   2
   2   7  -6 47263.8 1750.83   3
   2   7  -6 49187.1 1750.20   1
  -2  -7   6 46937.4 1760.40   2
  -2  -7   5 641.021 204.234   2
   2   7  -5 697.456 200.736   3
  -2  -7   4 4127.34 462.626   2
   2   7  -4 4072.83 471.380   3
  -2  -7   3 368.633 149.032   2
   2   7  -3 329.354 159.270   2
   2   7  -3 278.646 133.641   3
   2   7  -2 3511.88 423.867   2
   2   7  -2 3048.24 396.522   3
  -2  -7   2 2796.15 365.687   2
   2   7  -1 4639.77 499.163   2
  -2  -7   1 4730.87 461.023   2
   2   7   0 18682.7 1012.50   2
  -2  -7   0 17207.2 893.628   2
   2   7   1 14878.6 895.466   2
  -2  -7  -1 12915.4 773.086   2
   2   7   2 2536.65 362.554   2
  -2  -7  -2 3229.23 388.093   2
  -2  -7  -3 2171.83 329.393   2
  -2  -7  -4 27123.9 1235.63   2
  -2  -7  -5 32565.7 1414.98   2
  -2  -7  -6 20661.4 1152.16   2
   2   7   6 22020.7 1181.05   3
   2   7   7 8539.78 750.809   3
  -2  -7  -7 11081.8 865.225   2
   2   7   8 22978.5 1270.79   3
   2   7   8 20779.9 1086.40   1
  -2  -7  -8 21311.8 1252.91   2
   2   7   9 10048.8 846.340   3
   2   7   9 9466.61 728.246   1
   2   7  10 4743.20 605.171   3
   2   7  10 4600.79 510.106   1
   2   7  11 13013.6 1033.40   3
  -2  -8  15 11786.8 1135.95   2
  -2  -8  14 1570.73 436.049   3
   2   8 -14 1256.94 340.816   4
  -2  -8  14 698.276 293.225   2
  -2  -8  13 35022.8 1917.06   3
  -2  -8  13 39942.9 1978.35   2
   2   8 -13 38392.9 1760.21   4
  -2  -8  12 22053.3 1452.27   3
  -2  -8  12 22274.3 1421.60   2
   2   8 -12 23584.9 1295.38   4
   2   8 -11 3295.14 457.805   4
  -2  -8  11 3199.30 513.763   2
  -2  -8  11 3011.15 522.099   3
   2   8 -11 3614.74 460.707   1
  -2  -8  10 2957.66 484.487   2
   2   8 -10 2759.05 406.503   1
   2   8 -10 2232.33 368.510   4
   2   8  -9 8242.73 703.020   1
  -2  -8   9 7973.21 765.029   2
   2   8  -9 9435.87 713.785   4
  -2  -8   8 155.923 127.751   2
   2   8  -8 232.930 175.734   1
  -2  -8   7 2921.30 446.478   2
  -2  -8   6 40171.5 1660.20   2
  -2  -8   5 25280.3 1258.80   2
  -2  -8   4 4869.57 526.117   2
  -2  -8   3 4782.06 512.740   2
  -2  -8   2 7356.72 617.455   2
  -2  -8   1 98537.6 2667.21   2
  -2  -8   0 18113.4 980.234   2
  -2  -8  -1 2353.49 344.721   2
  -2  -8  -2 4577.24 493.818   2
  -2  -8  -3 22082.2 1142.43   2
  -2  -8  -4 2430.75 385.077   2
  -2  -8  -5 6553.65 638.217   2
   2   8   6 28446.2 1437.53   3
  -2  -8  -6 29781.8 1477.81   2
   2   8   7 3691.60 523.287   3
  -2  -8  -7 3772.02 528.212   2
  -2  -8  -8 18.5855 120.188   2
   2   8   8 149.963 119.452   3
   2   8   9 6246.88 711.741   3
   2   8   9 6237.09 619.593   1
   2   8  10 112.058 134.521   3
   2   8  10 229.876 142.984   1
  -2  -9  14 936.725 330.897   2
   2   9 -14 925.922 291.155   4
  -2  -9  13 47.1433 163.737   2
   2   9 -13 332.278 224.770   4
  -2  -9  12 39648.2 1992.61   2
   2   9 -12 40368.9 1731.78   4
  -2  -9  11 27017.2 1581.10   2
   2   9 -11 26339.6 1322.09   4
  -2  -9  10 18070.6 1241.16   2
   2   9 -10 16592.9 990.854   4
  -2  -9   9 1775.54 386.412   2
   2   9  -9 2893.46 396.300   4
  -2  -9   8 25994.3 1430.12   2
  -2  -9   7 34670.5 1616.76   2
  -2  -9   6 15953.8 1048.94   2
  -2  -9   5-32.2322 106.215   2
  -2  -9   4 1306.99 285.161   2
  -2  -9   3 5256.23 558.048   2
  -2  -9   2 1360.13 288.375   2
  -2  -9   1 292.352 159.131   2
  -2  -9   0 19076.2 1080.20   2
  -2  -9  -1 18181.1 1058.75   2
  -2  -9  -2 8164.79 714.694   2
  -2  -9  -3 8250.42 726.822   2
  -2  -9  -4 40770.2 1744.48   2
  -2  -9  -5 18545.5 1165.35   2
  -2  -9  -6 977.534 290.565   2
   2   9   6 519.902 194.132   3
   2   9   7 18176.9 1225.14   3
  -2  -9  -7 18168.3 1235.45   2
   2   9   8 4042.28 590.934   3
  -2  -9  -8 3706.81 593.660   2
   2   9   9 631.530 243.084   1
   2   9   9 1041.76 297.127   3
  -2 -10  13 12067.1 1124.16   2
   2  10 -13 13421.1 991.202   4
  -2 -10  12 37444.1 1984.11   2
   2  10 -12 35507.9 1610.16   4
   2  10 -11 11176.5 833.265   4
  -2 -10  11 9131.66 930.113   2
  -2 -10  10 19557.5 1330.19   2
   2  10 -10 16918.1 1002.31   4
   2  10  -9 10532.5 750.764   4
  -2 -10   9 11117.0 967.745   2
  -2 -10   8 216.527 230.977   2
  -2 -10   7 28062.2 1499.55   2
  -2 -10   6 305.875 181.745   2
  -2 -10   5 8087.96 757.389   2
  -2 -10   4 238.807 152.747   2
  -2 -10   3 4604.99 558.253   2
  -2 -10   2 6067.76 625.733   2
  -2 -10   1 6103.82 638.441   2
  -2 -10   0 28443.6 1413.08   2
  -2 -10  -1 22037.4 1255.42   2
  -2 -10  -2 43114.6 1838.95   2
  -2 -10  -3 843.030 263.097   2
  -2 -10  -4 716.132 269.369   2
  -2 -10  -5 12182.1 993.372   2
   2  10   6 14580.1 1113.20   3
  -2 -10  -6 14293.8 1112.54   2
   2  10   7 4289.69 625.643   3
  -2 -10  -7 4578.88 646.930   2
  -2 -11  12 3557.43 619.808   2
  -2 -11  11 42574.6 2120.67   2
   2  11 -11 39036.7 1602.63   4
  -2 -11  10 198.281 195.285   2
   2  11 -10 24.8902 119.871   4
  -2 -11   9 29932.1 1678.78   2
   2  11  -9 28732.3 1262.62   4
  -2 -11   8 3352.93 545.612   2
   2  11  -8 4104.68 451.197   4
  -2 -11   7 4540.30 621.336   2
  -2 -11   6 1527.94 358.754   2
  -2 -11   5 555.761 245.445   2
  -2 -11   4 115.525 127.049   2
  -2 -11   3 2101.70 400.950   2
  -2 -11   2 313.331 186.027   2
  -2 -11   1 4644.81 577.484   2
  -2 -11   0 3497.15 505.953   2
  -2 -11  -1 27705.4 1487.44   2
  -2 -11  -2-165.019 159.267   2
  -2 -11  -3 24949.2 1456.50   2
  -2 -11  -4 7523.10 797.592   2
  -2 -11  -5 165.626 164.260   2
   2  11   6 4029.81 624.094   3
  -2 -12  10 96879.0 3417.15   2
  -2 -12   9 3872.45 618.960   2
  -2 -12   8 392.216 238.584   2
  -2 -12   7 3766.30 629.126   2
  -2 -12   6 2603.05 478.493   2
  -2 -12   5 100.627 126.711   2
  -2 -12   4-169.861 126.589   2
  -2 -12   3 127.145 145.269   2
  -2 -12   2 4372.64 606.394   2
  -2 -12   1 2982.35 502.841   2
  -2 -12   0 15888.0 1168.13   2
  -2 -12  -1 8875.44 878.934   2
  -2 -12  -2 36305.1 1850.22   2
  -2 -12  -3 2482.50 484.180   2
  -2 -13   6 121.935 184.251   2
  -2 -13   5 6751.77 792.631   2
  -2 -13   4 12115.0 1065.39   2
  -2 -13   3 1359.96 366.246   2
  -2 -13   2 4910.32 674.906   2
   3 -13  -1-208.862 202.496   2
   3 -13   0 5876.76 721.340   2
   3 -13   1 6023.57 717.041   2
   3 -13   2 2069.76 412.251   2
   3 -13   3 6281.17 729.139   2
   3 -13   4 23293.7 1399.66   2
   3 -13   5 91.8076 120.999   2
   3 -13   6 2484.71 449.721   2
   3 -13   7 1655.72 381.591   2
   3 -13   8 16957.2 1183.25   2
   3 -13   9 2067.37 418.471   2
   3 -12  -3 3127.74 559.269   2
   3 -12  -2 125.574 144.152   2
   3 -12  -1 633.360 274.722   2
   3 -12   0 1786.33 381.784   2
   3 -12   1 5253.02 638.846   2
   3 -12   2 13213.1 1000.16   2
   3 -12   3 97.9326 137.740   2
   3 -12   4 1689.49 362.743   2
   3 -12   5 31416.9 1543.14   2
   3 -12   6 5178.45 610.453   2
   3 -12   7 38656.8 1754.38   2
   3 -12   8 8660.95 792.692   2
   3 -12   9 18498.8 1181.53   2
   3 -12  10 3076.23 494.997   2
  -3  11   5 1554.85 388.160   3
   3 -11  -5 2081.41 439.252   2
   3 -11  -4 9871.02 942.546   2
  -3  11   4 11185.9 1016.37   3
   3 -11  -3 862.037 267.663   2
   3 -11  -2 179.496 162.541   2
   3 -11  -1 5589.40 651.096   2
   3 -11   0 269.155 152.197   2
   3 -11   1-30.4328 115.214   2
   3 -11   2 1694.30 332.473   2
   3 -11   3 12977.3 917.118   2
   3 -11   4 9880.17 985.941   1
   3 -11   4 8017.16 718.020   2
   3 -11   5 362.201 160.512   2
   3 -11   5 738.133 306.288   1
   3 -11   6 42878.5 2163.94   1
   3 -11   6 45080.6 1790.89   2
   3 -11   7 20134.6 1430.63   1
   3 -11   7 19425.7 1139.52   2
   3 -11   8 1863.85 471.970   1
   3 -11   8 1982.74 365.160   2
   3 -11   9 748.788 244.789   2
   3 -11   9 579.538 277.650   1
   3 -11  10 545.300 273.669   1
   3 -11  10 586.560 209.437   2
   3 -11  11 5886.11 840.005   1
  -3  10   7 7053.40 801.101   3
  -3  10   6 2864.01 515.674   3
   3 -10  -6 3668.42 587.024   2
   3 -10  -5 4748.71 633.231   2
  -3  10   5 4461.02 600.083   3
  -3  10   4-98.7037 151.110   3
   3 -10  -4 55.4158 120.182   2
   3 -10  -3 30228.1 1521.17   2
   3 -10  -2 6827.69 685.940   2
   3 -10  -1 2803.99 434.552   2
   3 -10   0 4749.56 535.547   2
   3 -10   1 8853.58 725.828   2
   3 -10   2 3028.15 513.698   1
   3 -10   2 3840.68 469.829   2
   3 -10   3 153.158 142.911   2
   3 -10   3 284.780 236.054   1
   3 -10   4 73246.7 2742.42   1
   3 -10   4 73685.5 2279.19   2
   3 -10   5 35760.8 1830.79   1
   3 -10   5 35637.1 1487.09   2
   3 -10   6 9711.88 938.724   1
   3 -10   6 8890.51 708.032   2
   3 -10   7 17543.1 1285.14   1
   3 -10   7 17805.3 1022.55   2
   3 -10   8 17777.5 1310.54   1
   3 -10   8 15503.2 975.451   2
   3 -10   9 815.669 236.926   2
   3 -10   9 800.670 330.720   1
   3 -10  10 517.426 258.643   1
   3 -10  10 71.5467 110.893   2
   3 -10  11 2020.74 367.688   2
   3 -10  11 2386.43 501.763   1
   3 -10  12-14.9324 175.632   1
   3 -10  13 126.677 277.223   1
  -3   9   8 78.2650 145.998   3
  -3   9   7 2048.39 417.199   3
  -3   9   6 1747.23 380.190   3
   3  -9  -6 1327.44 335.875   2
  -3   9   5 16480.2 1126.62   3
   3  -9  -5 17071.4 1141.18   2
  -3   9   4 486.091 226.656   3
   3  -9  -4 294.113 143.819   2
   3  -9  -3 1632.84 341.451   2
   3  -9  -2 4902.88 549.100   2
   3  -9  -1 5712.82 568.729   2
   3  -9   0 2050.44 405.190   1
   3  -9   0 2383.95 364.276   2
   3  -9   1 15691.8 1095.88   1
   3  -9   1 17362.4 953.619   2
   3  -9   2 14246.2 1054.32   1
   3  -9   2 14954.8 871.943   2
   3  -9   3 99.3864 115.766   2
   3  -9   3-6.32603 155.063   1
  -3   9  -4 48.8749 112.371   2
   3  -9   4 122.105 154.754   1
   3  -9   4 68.6175 92.6557   2
  -3   9  -5 37729.5 1562.13   2
   3  -9   5 37802.1 1811.67   1
   3  -9   5 41534.0 1509.58   2
   3  -9   6 49863.2 2111.32   1
   3  -9   6 46525.6 1651.59   2
   3  -9   7 3566.19 563.405   1
   3  -9   7 4547.11 478.343   2
   3  -9   8 62.6267 85.0965   2
   3  -9   8 62.2989 194.664   1
   3  -9   9 27870.0 1622.29   1
   3  -9   9 29889.7 1339.94   2
   3  -9  10 10318.0 969.835   1
   3  -9  10 10226.2 774.718   2
   3  -9  11 4289.71 637.386   1
   3  -9  11 4965.66 548.476   2
   3  -9  12 8.04667 167.687   1
   3  -9  13 20.0759 157.011   1
   3  -9  14 4126.10 663.201   1
  -3   8  10 9510.11 916.930   3
  -3   8   9 2.98459 116.481   3
  -3   8   8 214.263 186.671   3
  -3   8   7 4783.14 585.812   3
  -3   8   6 196.717 180.537   3
  -3   8   5 4826.17 585.120   3
   3  -8  -5 4236.81 537.439   2
  -3   8   4 175.960 156.968   3
   3  -8  -4 403.055 207.373   2
   3  -8  -3 14146.2 902.036   2
   3  -8  -2 46802.1 1686.39   2
   3  -8  -1 4.58686 160.645   1
   3  -8  -1-46.1441 86.4945   2
   3  -8   0 17102.3 1072.45   1
   3  -8   0 16377.7 896.310   2
  -3   8   0 18780.7 1016.27   2
   3  -8   1 55375.1 2055.69   1
  -3   8  -1 55423.4 1855.09   2
   3  -8   1 54635.4 1742.61   2
   3  -8   2 15918.6 1057.63   1
  -3   8  -2 16286.7 928.581   2
   3  -8   2 17818.8 887.829   2
   3  -8   3 48049.3 1933.77   1
  -3   8  -3 50312.6 1721.76   2
   3  -8   3 49184.8 1585.94   2
  -3   8  -4 18371.7 1014.19   3
  -3   8  -4 18640.4 978.220   2
   3  -8   4 19173.7 1181.74   1
   3  -8   4 18957.3 908.008   2
   3  -8   5 46467.2 1109.59   4
  -3   8  -5 43998.2 1647.71   3
   3  -8   5 43327.9 1881.10   1
   3  -8   5 46069.6 1513.23   2
   3  -8   6 246.066 196.080   1
   3  -8   6 274.897 139.950   2
  -3   8  -6 453.635 165.677   3
   3  -8   6 159.566 81.7888   4
   3  -8   7 14125.8 681.099   4
  -3   8  -7 13759.6 872.909   3
   3  -8   7 13916.5 1045.49   1
   3  -8   7 14118.5 806.296   2
   3  -8   8 21994.1 1333.89   1
   3  -8   8 20967.8 1031.70   2
   3  -8   8 21399.1 942.585   4
   3  -8   9 102.836 106.360   2
   3  -8   9 231.932 183.957   1
   3  -8  10 7777.65 646.080   2
   3  -8  10 7581.28 805.453   1
   3  -8  11 5150.41 676.885   1
   3  -8  11 6435.97 604.999   2
   3  -8  12 1402.62 293.552   2
   3  -8  12 1809.74 435.829   1
   3  -8  13 1366.14 393.324   1
   3  -8  14 8525.56 930.769   1
  -3   7  11 3318.25 523.426   3
  -3   7  10 11625.5 976.563   3
  -3   7   9 402.418 209.725   3
  -3   7   8 631.997 231.453   3
  -3   7   7 152.416 116.431   3
  -3   7   7-107.333 125.733   1
  -3   7   6 133.245 113.116   3
  -3   7   6 197.633 108.033   1
   3  -7  -5 7027.68 658.405   2
  -3   7   5 7264.32 598.908   1
  -3   7   5 9310.65 731.929   3
  -3   7   4 407.578 148.145   3
   3  -7  -4 355.143 149.917   2
  -3   7   4 677.765 190.497   1
   3  -7  -3 207.336 123.970   2
   3  -7  -3-41.0257 148.454   1
  -3   7   3 82.9853 93.5656   1
   3  -7  -3 46.8800 69.0715   4
   3  -7  -2 13173.8 549.343   4
   3  -7  -2 12772.8 781.390   2
  -3   7   2 11661.7 787.713   1
   3  -7  -2 12023.4 833.303   1
  -3   7   2 13110.6 810.717   2
   3  -7  -1 11289.5 703.858   2
  -3   7   1 12280.2 800.785   1
   3  -7  -1 11909.5 821.325   1
  -3   7   1 10988.2 723.633   2
   3  -7  -1 11085.2 451.882   4
   3  -7   0 503.312 82.2328   4
   3  -7   0 616.485 189.425   1
  -3   7   0 1028.18 213.798   2
   3  -7   0 552.588 166.907   2
  -3   7   0 550.572 171.441   1
  -3   7  -1 20322.0 972.001   2
  -3   7  -1 20141.8 1064.45   1
   3  -7   1 19326.4 1101.12   1
   3  -7   1 22646.2 956.385   2
   3  -7   2 81309.5 2499.71   1
  -3   7  -2 78699.6 2165.60   2
   3  -7   2 82815.2 2083.95   2
   3  -7   3 3826.95 496.502   1
  -3   7  -3 3365.87 375.336   2
   3  -7   3 3219.54 335.249   2
  -3   7  -4 65653.7 1972.09   3
  -3   7  -4 62992.5 1859.22   2
   3  -7   4 65296.1 2246.26   1
   3  -7   4 64117.2 1751.65   2
   3  -7   5 151.665 161.332   1
   3  -7   5 140.119 64.7447   2
   3  -7   5 61.1696 59.3456   4
  -3   7  -5-22.6381 75.7268   3
  -3   7  -6 58476.0 1804.45   3
   3  -7   6 56336.2 2100.26   1
   3  -7   6 57602.8 1675.51   2
   3  -7   6 56080.4 1514.45   4
  -3   7  -7 8706.62 627.339   3
   3  -7   7 7513.19 741.754   1
   3  -7   7 7721.79 555.620   2
   3  -7   7 7181.35 510.263   4
  -3   7  -8 8388.32 620.220   3
   3  -7   8 8335.44 592.043   4
   3  -7   8 9227.16 836.547   1
   3  -7   8 9029.05 618.858   2
  -3   7  -9 29699.0 1229.86   3
   3  -7   9 27433.8 1155.66   2
   3  -7   9 26564.8 1442.84   1
   3  -7   9 24520.4 1144.44   4
   3  -7  10 9584.21 689.699   2
   3  -7  10 9892.08 896.235   1
   3  -7  11 3565.54 437.651   2
   3  -7  11 3035.18 526.102   1
   3  -7  12 4918.30 652.785   1
   3  -7  12 5066.05 536.446   2
   3  -7  13-49.2562 158.013   1
   3  -7  14 1863.83 438.825   1
  -3   6  12 21125.1 1379.64   3
  -3   6  11 18961.4 1260.94   3
  -3   6  10 6221.05 689.420   3
  -3   6   9 19925.0 1216.58   3
  -3   6   8 2535.64 299.236   1
  -3   6   8 2849.56 432.410   3
  -3   6   7 4800.66 423.716   1
  -3   6   7 4042.44 510.059   3
  -3   6   6 1453.95 287.984   3
   3  -6  -6 1487.49 265.770   4
  -3   6   6 969.785 196.194   1
  -3   6   5 22637.1 1101.11   3
   3  -6  -5 22477.7 962.919   4
  -3   6   5 20904.7 971.769   1
  -3   6   4 6622.73 567.922   3
  -3   6   4 6907.58 544.559   1
   3  -6  -4 6551.75 564.821   1
   3  -6  -4 6391.49 558.610   2
  -3   6   4 6185.70 556.036   2
   3  -6  -4 7015.15 484.233   4
   3  -6  -3 3410.09 405.770   1
   3  -6  -3 3349.94 386.882   2
  -3   6   3 2905.07 356.654   3
   3  -6  -3 3756.75 326.505   4
  -3   6   3 3677.49 395.870   2
  -3   6   3 2657.10 340.872   1
   3  -6  -2 530.606 176.882   1
  -3   6   2 539.365 152.049   2
   3  -6  -2 399.725 144.896   2
   3  -6  -2 559.266 130.133   4
  -3   6   2 548.935 174.908   1
   3  -6  -1 22563.4 954.420   2
   3  -6  -1 21521.9 1068.05   1
  -3   6   1 24340.4 1007.35   2
  -3   6   1 21837.4 1035.41   1
  -3   6   0 34583.5 1338.49   1
   3  -6   0 34112.9 1389.84   1
  -3   6   0 33581.8 1211.29   2
   3  -6   0 33463.0 1150.42   2
  -3   6  -1 7934.56 614.004   1
   3  -6   1 7143.69 620.881   1
  -3   6  -1 7531.25 519.283   2
   3  -6   1 7581.07 490.841   2
  -3   6  -2 3913.46 437.426   1
   3  -6   2 4141.20 471.583   1
  -3   6  -2 4859.78 403.861   2
   3  -6   2 4140.31 345.964   2
  -3   6  -3 163412. 3431.33   2
   3  -6   3 174103. 3979.41   1
  -3   6  -3 166212. 3790.07   1
   3  -6   3 166925. 3321.69   2
  -3   6  -4 21568.4 1072.65   1
  -3   6  -4 20305.4 921.568   3
  -3   6  -4 22069.4 892.334   2
   3  -6   4 20926.5 1130.70   1
   3  -6   4 21358.0 827.348   2
  -3   6  -5 37279.4 1288.09   3
  -3   6  -5 35880.1 1443.39   1
   3  -6   5 36742.8 1562.23   1
   3  -6   5 36538.5 1153.26   2
  -3   6  -6 17665.1 844.117   3
   3  -6   6 19348.3 815.519   2
   3  -6   6 18639.9 1084.77   1
  -3   6  -7 73275.9 1996.30   3
   3  -6   7 76831.2 1957.27   2
   3  -6   7 76370.6 2438.47   1
   3  -6   7 75017.5 2026.13   4
  -3   6  -8 52144.7 1589.41   3
   3  -6   8 53002.0 1576.45   2
   3  -6   8 51907.3 1979.04   1
   3  -6   8 48752.1 1653.89   4
  -3   6  -9 8581.58 596.637   3
   3  -6   9 7598.76 625.674   4
   3  -6   9 8870.16 607.919   2
   3  -6   9 7928.21 759.086   1
  -3   6 -10 531.777 157.778   3
   3  -6  10 528.042 158.889   2
   3  -6  10 483.064 183.778   1
   3  -6  11 195.736 160.650   1
   3  -6  11 366.910 177.082   2
   3  -6  12-66.7217 167.351   1
   3  -6  12-3.82007 94.0025   2
   3  -6  13 950.157 298.260   1
   3  -6  14 1469.64 369.343   1
  -3   5  12 610.703 254.559   3
  -3   5  11 2678.12 455.141   3
  -3   5  10 18306.2 1140.96   3
  -3   5   9 17191.0 684.291   1
  -3   5   9 17688.5 1078.10   3
  -3   5   8 4866.61 370.690   1
  -3   5   8 4981.41 537.968   3
   3  -5  -8 5086.16 530.992   4
  -3   5   7 2.17183 65.3888   1
  -3   5   7 116.510 134.069   3
   3  -5  -7 14.4145 103.699   4
  -3   5   6 31412.3 1304.88   3
  -3   5   6 29757.2 1064.77   1
   3  -5  -6 31206.5 1241.41   4
  -3   5   5 13607.6 697.457   1
  -3   5   5 14125.0 827.595   2
  -3   5   5 13874.5 801.984   3
   3  -5  -5 14181.2 757.819   1
   3  -5  -5 13681.3 739.654   4
   3  -5  -4 2.80685 72.9262   1
  -3   5   4-11.7477 71.0436   3
  -3   5   4-10.7965 74.6142   2
  -3   5   4 136.915 96.2718   1
   3  -5  -4-19.8713 73.2540   4
   3  -5  -3 8678.70 579.891   2
  -3   5   3 8564.86 563.912   1
  -3   5   3 7273.00 537.695   3
   3  -5  -3 8028.37 577.181   1
  -3   5   3 9126.33 596.096   2
   3  -5  -2 18465.5 834.368   2
   3  -5  -2 18647.6 920.147   1
  -3   5   2 18374.3 869.732   1
  -3   5   2 17764.7 822.964   2
  -3   5   1 272.138 137.473   1
   3  -5  -1 88.6376 102.837   1
   3  -5  -1 147.236 86.5729   2
  -3   5   1 33.9966 68.1426   2
  -3   5   0 5574.09 470.753   1
   3  -5   0 6429.09 542.119   1
  -3   5   0 5659.12 411.339   2
   3  -5   0 5697.08 399.923   2
  -3   5  -1 52544.2 1624.30   1
   3  -5   1 50046.3 1329.64   2
  -3   5  -1 48380.3 1374.47   2
   3  -5   1 49284.6 1663.70   1
  -3   5  -2 19032.6 926.203   1
  -3   5  -2 19577.0 773.257   2
   3  -5   2 20387.9 1020.21   1
   3  -5   2 18601.1 698.489   2
  -3   5  -3 28490.1 1011.77   3
  -3   5  -3 28808.0 1184.72   1
  -3   5  -3 28408.5 958.889   2
   3  -5   3 29061.9 1249.02   1
   3  -5   3 30734.5 913.667   2
  -3   5  -4 87746.9 2326.80   1
  -3   5  -4 86185.8 2032.35   3
   3  -5   4 83230.8 1869.22   2
   3  -5   4 87919.6 2451.17   1
  -3   5  -5 64015.8 1893.18   1
  -3   5  -5 58735.1 1571.66   3
   3  -5   5 58126.6 1466.82   2
   3  -5   5 60919.9 1993.94   1
   3  -5   6 77.3229 72.3482   2
  -3   5  -6 145.225 74.7020   3
  -3   5  -6 301.327 132.443   1
   3  -5   6 208.971 161.969   1
   3  -5   7 55.1043 69.3870   2
  -3   5  -7 27.4034 55.2311   3
  -3   5  -7 221.555 144.835   1
   3  -5   7 367.654 195.979   1
  -3   5  -8 12491.8 658.149   3
   3  -5   8 12510.5 654.121   2
   3  -5   8 12518.4 875.434   1
  -3   5  -9 3047.15 339.477   3
   3  -5   9 2393.56 300.548   2
   3  -5   9 2519.16 401.665   1
   3  -5   9 2003.35 327.914   4
   3  -5  10 10293.8 662.583   2
  -3   5 -10 10849.5 667.500   3
   3  -5  10 9643.61 800.716   1
   3  -5  11 4502.29 517.289   3
   3  -5  11 3765.17 533.184   1
   3  -5  11 3964.44 430.586   2
   3  -5  12 1587.80 290.914   2
   3  -5  12 1559.46 326.801   1
   3  -5  12 1460.33 304.705   3
   3  -5  13 5504.44 644.081   1
   3  -5  13 4380.39 553.058   3
   3  -5  14 2135.54 442.627   1
   3  -5  14 1533.23 346.129   3
  -3   4  13 34775.6 1759.02   3
  -3   4  12 46340.1 1993.61   3
  -3   4  11 2987.40 471.845   3
  -3   4  10 978.610 259.002   3
   3  -4 -10 891.686 269.188   4
  -3   4   9 34096.1 873.331   1
   3  -4  -9 29553.2 1411.81   4
  -3   4   9 30752.4 1413.80   3
  -3   4   8 61424.0 1998.32   3
  -3   4   8 58577.5 1402.85   1
   3  -4  -8 60123.4 1990.24   4
  -3   4   7 23201.2 1115.41   3
   3  -4  -7 23315.4 1110.99   4
  -3   4   7 25316.3 832.468   1
  -3   4   6 5946.55 507.735   3
  -3   4   6 6002.31 394.546   1
   3  -4  -6 5247.20 482.970   4
  -3   4   6 4841.46 475.828   2
   3  -4  -5 169.395 99.7196   1
  -3   4   5 165.286 94.4554   3
  -3   4   5 40.8864 83.2273   2
   3  -4  -5 40.0625 81.5487   4
  -3   4   5-14.2407 57.2988   1
   3  -4  -4 105.654 87.9229   1
  -3   4   4 19.7881 72.8122   3
  -3   4   4 337.342 129.480   2
  -3   4   4 194.077 85.0851   1
   3  -4  -3 11000.2 633.071   1
  -3   4   3 9955.40 565.107   1
  -3   4   3 10245.6 591.795   2
  -3   4   2 36674.7 1197.03   1
   3  -4  -2 38231.6 1290.80   1
   3  -4  -2 37139.1 1171.28   2
  -3   4   2 36617.7 1153.91   2
   3  -4  -1 17074.3 693.254   2
  -3   4   1 17486.7 792.120   1
   3  -4  -1 15941.6 805.906   1
  -3   4   1 16587.4 683.142   2
   3  -4   0 23213.4 775.536   2
  -3   4   0 23780.2 948.336   1
  -3   4   0 21468.4 766.699   2
   3  -4   0 22589.0 978.163   1
   3  -4   1 649.331 117.199   2
  -3   4  -1 724.170 167.848   1
  -3   4  -1 422.633 98.7659   2
   3  -4   1 684.306 171.144   1
  -3   4  -2 51707.9 1296.82   2
   3  -4   2 55896.9 1717.23   1
   3  -4   2 55686.0 1248.89   2
  -3   4  -3 53370.3 1368.06   3
  -3   4  -3 55854.6 1299.37   2
   3  -4   3 55543.9 1239.01   2
   3  -4   3 53038.5 1701.39   1
  -3   4  -4 25937.0 1052.04   1
  -3   4  -4 24432.1 813.340   3
   3  -4   4 25776.2 742.972   2
   3  -4   4 25284.5 1123.81   1
  -3   4  -5 80151.5 1798.97   3
   3  -4   5 82095.4 2301.60   1
  -3   4  -5 82267.9 2162.02   1
   3  -4   5 81153.4 1725.83   2
  -3   4  -6 347143. 6380.23   1
  -3   4  -6 334885. 5888.90   3
   3  -4   6 343506. 5849.62   2
   3  -4   6 334119. 6559.71   1
  -3   4  -7 4797.34 356.427   3
  -3   4  -7 4827.07 452.803   1
   3  -4   7 5491.53 377.605   2
   3  -4   7 4838.36 513.022   1
  -3   4  -8 2937.13 355.206   1
  -3   4  -8 2845.09 296.151   3
   3  -4   8 2648.33 328.782   3
   3  -4   8 2942.84 295.637   2
   3  -4   8 2714.36 385.816   1
   3  -4   9 1636.92 241.697   2
  -3   4  -9 1566.57 240.958   3
   3  -4   9 1646.72 262.103   3
   3  -4   9 1565.07 321.309   1
  -3   4 -10 5184.08 440.341   3
   3  -4  10 5129.64 497.079   3
   3  -4  10 4221.00 411.326   2
   3  -4  10 5051.70 562.533   1
   3  -4  11-6.16287 72.9561   2
  -3   4 -11 37.3284 69.7212   3
   3  -4  11-95.3471 138.866   3
   3  -4  11 106.306 162.659   1
   3  -4  12 706.362 186.722   2
   3  -4  12 660.271 194.160   3
   3  -4  12 1041.67 275.283   1
   3  -4  13 4691.06 560.514   3
   3  -4  13 4740.49 586.934   1
   3  -4  14 3002.07 461.151   3
   3  -4  14 3103.65 484.184   1
  -3   3  14 7924.39 826.493   3
  -3   3  13 8758.36 838.912   3
  -3   3  12 10869.8 898.975   3
   3  -3 -11 14728.4 1054.03   4
  -3   3  11 13041.6 948.545   3
  -3   3  10 27823.1 1336.62   3
   3  -3 -10 27345.0 1390.46   4
   3  -3  -9 1049.08 268.520   4
  -3   3   9 994.152 232.008   3
   3  -3  -8 287.694 151.356   4
  -3   3   8 427.065 170.460   3
  -3   3   8 479.723 82.8951   1
  -3   3   7 5493.72 516.566   2
  -3   3   7 4725.92 288.188   1
  -3   3   7 5278.20 480.899   3
   3  -3  -7 5160.79 499.207   4
  -3   3   6 17600.2 859.883   3
  -3   3   6 18495.5 652.118   1
   3  -3  -6 18093.6 711.677   1
  -3   3   6 18130.3 914.793   2
   3  -3  -6 17224.8 905.689   4
  -3   3   5 12287.6 669.740   3
  -3   3   5 11746.9 531.460   1
   3  -3  -5 11923.3 592.548   1
  -3   3   5 11671.5 681.951   2
  -3   3   4 45132.2 1236.61   1
  -3   3   4 46824.8 1408.27   2
   3  -3  -4 47412.4 1346.82   1
  -3   3   3 612.014 143.283   3
  -3   3   3 436.991 120.839   2
  -3   3   3 753.566 135.257   1
   3  -3  -3 504.812 138.997   1
  -3   3   2 24160.4 881.946   1
  -3   3   2 26148.6 860.833   3
   3  -3  -2 26474.4 981.041   1
  -3   3   2 25548.3 863.185   2
  -3   3   1 21936.1 726.305   3
  -3   3   1 21336.8 832.807   1
  -3   3   1 21287.5 722.490   2
   3  -3  -1 22445.4 893.048   1
   3  -3   0 46233.8 1115.51   2
   3  -3   0 49170.1 1431.01   1
  -3   3   0 46639.3 1115.45   2
  -3   3   0 43764.1 1323.44   1
   3  -3   1 14862.2 481.544   2
   3  -3   1 13516.8 711.452   1
  -3   3  -1 14375.5 492.671   2
   3  -3   2 33015.4 749.938   2
  -3   3  -2 31302.6 783.027   2
   3  -3   2 30784.7 1147.50   1
   3  -3   3 8318.90 576.480   1
  -3   3  -3 7832.70 358.081   3
   3  -3   3 7907.19 291.150   2
  -3   3  -4 101654. 1984.13   3
   3  -3   4 101656. 2548.86   1
  -3   3  -4 110914. 2491.49   1
   3  -3   4 103662. 1884.78   2
  -3   3  -5 69379.4 1495.25   3
  -3   3  -5 71118.4 1894.58   1
   3  -3   5 69696.0 2008.87   1
   3  -3   5 70968.1 1442.81   2
   3  -3   6 16192.7 881.935   1
  -3   3  -6 16239.0 606.971   3
  -3   3  -6 16515.7 807.156   1
   3  -3   6 15637.5 575.630   2
   3  -3   7 2553.37 347.215   1
  -3   3  -7 2718.27 324.781   1
   3  -3   7 2868.44 297.679   3
  -3   3  -7 2974.85 261.478   3
   3  -3   7 2827.72 250.060   2
   3  -3   8 10918.4 762.221   1
   3  -3   8 11965.6 647.081   3
  -3   3  -8 11843.2 587.527   3
   3  -3   8 12922.1 604.851   2
  -3   3  -8 13130.7 742.242   1
   3  -3   9 11099.3 655.579   3
  -3   3  -9 9289.67 642.160   1
  -3   3  -9 9658.73 560.483   3
   3  -3   9 9229.60 708.368   1
  -3   3 -10-23.5754 79.1476   3
   3  -3  10 74.8438 108.214   3
  -3   3 -11 2490.81 331.087   3
   3  -3  11 3141.06 350.081   2
   3  -3  11 2653.32 366.021   3
   3  -3  11 2643.30 415.532   1
   3  -3  12 2626.94 387.275   3
   3  -3  12 3292.15 463.344   1
   3  -3  13 1561.80 318.658   3
   3  -3  13 834.185 258.439   1
   3  -3  14-127.782 137.717   3
  -3   2  14 2962.91 496.966   3
  -3   2  13 12634.2 998.573   3
  -3   2  12 66815.9 2332.33   3
   3  -2 -12 62844.8 2413.08   4
   3  -2 -11 2784.03 456.831   4
  -3   2  11 2067.25 365.416   3
  -3   2  10 36043.0 1523.86   3
   3  -2 -10 37587.2 1633.57   4
  -3   2   9 5394.22 521.807   3
   3  -2  -9 4413.20 517.709   4
   3  -2  -8 2638.36 381.596   4
  -3   2   8 2372.96 329.818   3
  -3   2   8 2591.05 140.819   1
   3  -2  -7 3044.89 381.647   3
  -3   2   7 2885.31 364.985   2
  -3   2   7 3520.36 378.044   3
   3  -2  -7 3398.48 243.757   1
  -3   2   7 3116.12 192.185   1
   3  -2  -7 3247.42 402.144   4
   3  -2  -6 3712.00 374.999   3
  -3   2   6 3957.42 398.404   2
  -3   2   6 3523.82 359.374   3
  -3   2   6 3931.92 241.644   1
   3  -2  -6 3701.69 279.166   1
   3  -2  -5 1261.74 202.108   3
  -3   2   5 946.413 187.635   2
   3  -2  -5 1130.74 163.374   1
  -3   2   5 975.757 133.280   1
  -3   2   4 1876.44 187.649   1
  -3   2   4 1846.64 235.477   2
   3  -2  -4 1576.92 204.855   1
  -3   2   3 43529.9 1185.38   3
  -3   2   3 45480.1 1158.23   1
   3  -2  -3 44483.6 1220.46   1
  -3   2   3 41691.5 1204.82   2
  -3   2   2 50666.7 1266.02   2
  -3   2   2 49572.2 1218.53   3
   3  -2  -2 50759.8 1352.42   1
  -3   2   2 50297.3 1289.33   1
  -3   2   1 139057. 2560.83   3
   3  -2  -1 140116. 2873.65   1
  -3   2   1 138108. 2775.16   1
  -3   2   1 138690. 2579.03   2
  -3   2   0 24756.6 628.919   3
   3  -2   0 23143.9 884.355   1
  -3   2   0 22905.6 838.395   1
  -3   2   0 23930.9 627.171   2
   3  -2   1 44525.8 1310.46   1
  -3   2  -1 41442.8 854.563   2
   3  -2   2 20130.6 855.023   1
  -3   2  -2 20067.8 490.702   3
   3  -2   3 231361. 4538.23   1
  -3   2  -3 235276. 3802.18   3
  -3   2  -4 44732.4 889.753   3
  -3   2  -4 44651.2 1322.40   1
   3  -2   4 42441.6 1380.66   1
  -3   2  -5 21395.8 610.529   3
   3  -2   5 20910.7 951.075   1
   3  -2   5 20834.3 664.841   3
  -3   2  -5 22117.6 901.102   1
   3  -2   5 20212.0 557.982   2
   3  -2   6 33324.4 855.258   2
   3  -2   6 32127.5 1255.63   1
   3  -2   6 32714.6 962.589   3
  -3   2  -6 35378.6 1206.66   1
  -3   2  -6 33787.0 906.819   3
  -3   2  -7 38744.8 1090.58   3
   3  -2   7 40342.5 1061.30   2
   3  -2   7 41457.2 1453.66   1
   3  -2   7 42064.6 1197.93   3
  -3   2  -7 38760.1 1325.94   1
  -3   2  -8 19087.1 764.702   3
   3  -2   8 18694.9 726.831   2
   3  -2   8 21037.5 860.089   3
   3  -2   8 20699.0 1024.61   1
  -3   2  -8 18984.6 899.850   1
   3  -2   9 7733.42 630.616   1
  -3   2  -9 7572.56 502.865   3
   3  -2   9 7798.04 491.023   2
   3  -2   9 8237.02 556.534   3
  -3   2  -9 7674.64 557.478   1
   3  -2  10 4174.76 378.102   2
  -3   2 -10 4281.17 402.664   3
   3  -2  10 3745.28 408.190   3
   3  -2  10 3253.51 433.302   1
   3  -2  11 11882.9 697.209   2
  -3   2 -11 9920.27 693.030   3
   3  -2  11 13158.6 794.403   3
   3  -2  11 11274.9 800.120   1
   3  -2  12 2832.04 398.294   3
   3  -2  12 2340.52 375.649   1
   3  -2  13 29710.2 1396.02   3
   3  -2  13 30621.6 1468.49   1
   3  -2  14 225.311 143.378   3
  -3   1  15 36162.1 1851.05   3
  -3   1  14 6397.77 723.656   3
  -3   1  13 1040.82 283.627   3
   3  -1 -13 693.622 272.389   4
  -3   1  12 23653.1 1313.10   3
   3  -1 -12 21089.9 1313.55   4
  -3   1  11 27423.5 1317.92   3
   3  -1 -11 22658.8 1319.03   4
  -3   1  10 450.348 172.322   3
   3  -1 -10 95.8663 106.633   4
   3  -1  -9 2379.43 377.674   4
  -3   1   9 2710.97 366.910   3
   3  -1  -8 10410.2 696.649   3
  -3   1   8 9627.51 658.976   3
   3  -1  -8 9382.01 728.553   4
   3  -1  -7 1529.15 253.605   3
  -3   1   7 2262.19 300.908   3
   3  -1  -7 1828.15 160.845   1
   3  -1  -6 57859.5 1651.61   3
  -3   1   6 58650.5 1618.43   3
   3  -1  -6 54480.9 1289.48   1
  -3   1   6 57976.2 1184.53   1
   3  -1  -5 60.7362 54.6397   3
  -3   1   5 135.286 52.9808   1
   3  -1  -5 249.276 78.1789   1
   3  -1  -4 17172.9 695.655   3
   3  -1  -4 16136.6 614.587   1
  -3   1   4 16139.8 659.594   3
  -3   1   4 15313.2 549.117   1
  -3   1   3 73574.0 1656.76   3
   3  -1  -3 76121.2 1700.33   1
   3  -1  -3 76441.1 1708.26   3
  -3   1   3 77166.0 1640.94   1
   3  -1  -2 7891.09 374.681   3
  -3   1   2 7314.69 349.315   3
   3  -1  -2 7415.09 420.740   1
  -3   1   2 7153.47 389.950   1
  -3   1   1 15298.8 497.334   2
  -3   1   1 14257.4 448.944   3
  -3   1   1 15251.6 604.524   1
   3  -1  -1 14170.7 611.861   1
  -3   1   0 169696. 2819.73   3
   3  -1   0 174355. 3341.75   1
  -3   1   0 170877. 2865.81   2
  -3   1   0 176184. 3296.71   1
   3  -1   1 177.928 89.0451   1
   3  -1   2 257372. 4778.34   1
   3  -1   3 124248. 2719.87   1
  -3   1  -4 17137.3 458.432   3
   3  -1   4 18806.2 822.911   1
   3  -1   4 17330.2 485.608   3
  -3   1  -4 17443.2 758.954   1
  -3   1  -5 52300.5 1152.18   3
   3  -1   5 50693.7 1568.91   1
   3  -1   5 53908.4 1195.84   3
  -3   1  -5 55476.2 1529.86   1
   3  -1   5 53798.4 1081.19   2
   3  -1   6 3314.69 252.981   3
  -3   1  -6 3024.82 238.493   3
   3  -1   6 2390.26 306.882   1
  -3   1  -6 3123.75 323.109   1
   3  -1   6 3324.20 223.928   2
   3  -1   7 45713.8 1168.74   2
  -3   1  -7 45202.3 1222.73   3
   3  -1   7 45577.3 1532.02   1
   3  -1   7 47616.3 1268.21   3
  -3   1  -7 49207.3 1469.66   1
  -3   1  -8 40580.5 1221.83   3
   3  -1   8 40580.2 1471.84   1
   3  -1   8 41410.2 1239.06   3
   3  -1   8 41599.4 1184.37   2
  -3   1  -8 42553.8 1387.59   1
   3  -1   9 503.902 171.450   1
  -3   1  -9 225.429 107.499   3
   3  -1   9 430.824 122.814   2
   3  -1   9 197.452 101.589   3
  -3   1  -9 315.861 133.708   1
  -3   1 -10 1797.95 276.213   3
   3  -1  10 2212.37 280.427   2
   3  -1  10 1669.18 257.459   3
   3  -1  10 2433.00 350.943   1
   3  -1  11 3636.39 414.684   3
  -3   1 -11 3236.32 387.910   3
   3  -1  11 4177.68 475.902   1
   3  -1  12 2054.81 353.398   1
   3  -1  12 1302.25 286.418   3
   3  -1  13 1598.96 344.538   3
   3  -1  13 1445.29 307.103   1
  -3   0  15 330.627 225.622   3
  -3   0  14 14176.7 1075.07   3
   3   0 -14 16504.3 1239.30   4
  -3   0  13 36301.3 1695.22   3
   3   0 -13 34715.7 1778.00   4
  -3   0  12 3442.65 476.102   3
   3   0 -12 3137.21 493.118   4
   3   0 -11 45.0446 104.493   4
  -3   0  11 176.110 154.069   3
  -3   0  10 16564.6 948.906   3
   3   0 -10 15607.0 1019.16   4
   3   0  -9 772.870 269.790   4
  -3   0   9 516.650 182.837   3
   3   0  -8 17115.9 889.742   3
  -3   0   8 17500.3 883.181   3
   3   0  -7 171.322 104.702   3
  -3   0   7 276.941 131.932   3
   3   0  -7 222.387 58.0253   1
   3   0  -6 16977.6 796.279   3
   3   0  -6 20047.0 597.624   1
   3   0  -5 280466. 5279.15   3
   3   0  -5 302058. 4988.33   1
  -3   0   4 43453.7 1182.56   3
   3   0  -4 42480.4 1080.74   1
   3   0  -4 42563.3 1181.17   3
  -3   0   4 42706.5 1040.04   1
   3   0  -3 1450.44 171.914   3
  -3   0   3 1641.36 185.403   3
   3   0  -3 1661.24 186.926   1
  -3   0   3 1306.26 155.983   1
   3   0  -2 807.644 108.514   3
  -3   0   2 1102.83 129.666   3
  -3   0   2 1167.46 153.844   1
   3   0  -2 759.168 119.964   1
   3   0  -1 47637.8 987.901   3
  -3   0   1 46862.4 997.395   3
   3   0  -1 47604.3 1237.22   1
  -3   0   1 46855.2 1212.49   1
   3   0   0 28262.0 578.705   3
  -3   0   0 28834.9 611.212   3
   3   0   0 30997.9 955.781   1
  -3   0   0 31157.5 936.021   1
   3   0   1 605645. 10054.4   1
   3   0   2 31105.1 1033.53   1
   3   0   3 1223.69 198.118   1
   3   0   4 25134.6 605.710   3
   3   0   4 23946.9 942.279   1
   3   0   4 24411.4 591.448   2
  -3   0  -4 23946.4 915.520   1
   3   0   5 60274.9 1327.42   3
   3   0   5 64651.4 1766.33   1
   3   0   5 66249.1 1328.62   2
  -3   0  -5 65205.4 1707.11   1
   3   0   6 18995.1 653.563   3
   3   0   6 18849.3 885.012   1
  -3   0  -6 19114.7 832.512   1
   3   0   6 18806.2 628.249   2
   3   0   7 413.547 104.102   2
   3   0   7 328.640 92.0131   3
   3   0   7 425.559 133.982   1
   3   0   8 37148.0 1401.34   1
   3   0   8 39375.1 1191.75   2
   3   0   9 5971.30 451.230   3
   3   0   9 5372.08 498.159   1
   3   0   9 5869.96 436.953   2
   3   0  10 3173.38 361.651   3
   3   0  10 3083.69 384.959   1
   3   0  10 3595.84 360.616   2
   3   0  11 4341.93 444.214   3
   3   0  11 3785.08 452.683   1
   3   0  12 692.186 216.022   1
   3   0  12 574.994 178.110   3
   3   0  13 29264.2 1376.17   1
   3   0  13 29788.4 1376.58   3
  -3  -1  15 31933.9 1729.89   3
  -3  -1  14-217.488 175.990   3
   3   1 -14 137.585 226.389   4
  -3  -1  13 13832.9 1012.70   3
   3   1 -13 13624.2 1070.86   4
   3   1 -12 22433.4 1336.16   4
  -3  -1  12 21603.3 1222.53   3
  -3  -1  11 2812.35 400.368   3
   3   1 -11 2455.53 425.429   4
   3   1 -10 286.001 144.671   4
  -3  -1  10 465.910 168.668   3
   3   1  -9 815.606 241.236   4
  -3  -1   9 123.324 107.828   3
   3   1  -8 40588.5 856.424   1
   3   1  -8 46818.7 1521.63   3
  -3  -1   8 45997.6 1517.76   3
  -3  -1   7 18086.5 848.004   3
   3   1  -7 17588.0 842.829   3
   3   1  -7 17752.2 520.833   1
   3   1  -6 175.197 69.6193   1
   3   1  -6 220.277 93.2085   3
   3   1  -5 36100.1 1111.67   3
   3   1  -5 34739.9 911.844   1
   3   1  -4 42513.8 1160.76   3
  -3  -1   4 41135.0 1177.09   3
   3   1  -4 42825.2 1071.34   1
   3   1  -3 1502.07 169.908   3
  -3  -1   3 1385.28 171.936   3
   3   1  -3 1473.60 170.136   1
   3   1  -2 15898.4 540.848   3
  -3  -1   2 16893.2 588.182   3
   3   1  -2 16179.5 619.554   1
   3   1  -1 66178.2 1313.03   3
  -3  -1   1 64270.6 1373.00   3
  -3  -1   1 67757.9 1448.48   2
   3   1  -1 66796.7 1570.19   1
   3   1   0 16892.5 451.775   3
  -3  -1   0 17373.2 537.320   2
   3   1   0 18425.7 710.842   1
   3   1   1 16155.1 415.306   3
   3   1   1 14733.4 665.083   1
  -3  -1  -1 17108.0 468.227   2
   3   1   2 92314.4 1662.60   3
   3   1   2 95429.8 1763.23   2
   3   1   2 94167.4 2161.07   1
  -3  -1  -2 97276.1 1721.77   2
  -3  -1  -3 200122. 3448.57   2
   3   1   3 208633. 3400.09   3
   3   1   3 193015. 3909.38   1
   3   1   3 203280. 3474.31   2
   3   1   4 6981.83 313.048   3
   3   1   4 6336.40 459.626   1
   3   1   4 6972.00 330.758   2
   3   1   5 4105.54 270.020   3
   3   1   5 3608.68 359.577   1
   3   1   5 4270.02 280.716   2
   3   1   6 42386.5 1127.70   3
   3   1   6 39059.2 1340.52   1
   3   1   6 41640.3 1119.27   2
   3   1   7 38136.5 1133.77   3
   3   1   7 36561.7 1314.14   1
   3   1   7 36524.3 1102.98   2
   3   1   8 260.256 102.080   2
   3   1   8 476.490 129.035   3
   3   1   8 484.452 161.853   1
   3   1   9 16173.7 784.758   3
   3   1   9 15297.3 870.652   1
   3   1   9 15199.7 755.369   2
   3   1  10 1392.90 239.887   2
   3   1  10 1500.57 255.180   3
   3   1  10 1207.47 260.167   1
   3   1  11-7.58861 94.8237   1
   3   1  11 143.622 96.3240   3
   3   1  12 2187.31 361.238   1
   3   1  12 1906.81 325.845   3
   3   1  13 2473.30 384.177   3
  -3  -2  15 27208.8 1595.83   3
   3   2 -15 27164.8 1661.92   4
  -3  -2  14 30599.7 1635.39   3
   3   2 -14 29771.0 1685.31   4
  -3  -2  13 17825.4 1156.68   3
   3   2 -13 16650.4 1197.04   4
   3   2 -12 403.515 202.163   4
  -3  -2  12 460.598 188.344   3
  -3  -2  11 394.209 196.203   3
   3   2 -11 668.495 246.642   4
  -3  -2  10 27160.5 1259.05   3
   3   2 -10 27161.8 1385.27   4
  -3  -2   9 20395.6 1021.94   3
   3   2  -9 19129.6 483.633   1
   3   2  -8 43759.0 1500.73   3
  -3  -2   8 45588.5 1553.05   3
   3   2  -8 44543.9 984.825   1
   3   2  -7 18690.0 871.102   3
   3   2  -7 18410.5 576.274   1
  -3  -2   7 18017.7 878.395   3
   3   2  -6 442.155 139.326   3
   3   2  -6 434.913 91.5838   1
   3   2  -5 157.070 70.9843   1
   3   2  -5 156.138 74.9539   3
   3   2  -4 3414.46 292.068   3
  -3  -2   4 3143.43 305.166   3
   3   2  -4 3244.37 252.680   1
   3   2  -3 34399.3 987.407   3
   3   2  -3 33384.5 974.857   1
  -3  -2   3 36563.2 1070.67   3
   3   2  -2 42506.8 1102.84   3
  -3  -2   2 44955.4 1177.74   3
  -3  -2   2 48082.1 1246.54   2
   3   2  -2 44820.7 1201.16   1
   3   2  -1 5604.04 310.225   3
  -3  -2   1 5555.14 344.544   2
   3   2  -1 5932.37 385.501   1
   3   2   0 27844.3 772.603   3
  -3  -2   0 27842.5 807.718   2
   3   2   0 28095.2 935.044   1
   3   2   1 47986.4 1127.30   3
   3   2   1 49993.8 1199.72   2
  -3  -2  -1 50038.0 1151.35   2
   3   2   1 49931.2 1378.14   1
   3   2   2 116348. 2309.73   2
   3   2   2 114978. 2545.45   1
  -3  -2  -2 118524. 2225.20   2
   3   2   3 15231.4 536.896   3
   3   2   3 14168.4 561.174   2
  -3  -2  -3 15577.7 556.786   2
   3   2   3 12978.6 671.444   1
   3   2   4 122767. 2415.10   3
  -3  -2  -4 126421. 2473.18   2
   3   2   4 125840. 2772.63   1
   3   2   4 122823. 2483.32   2
   3   2   5 115001. 2338.44   3
   3   2   5 109534. 2632.08   1
   3   2   5 116348. 2392.22   2
   3   2   6 1013.61 170.124   2
   3   2   6 1025.15 164.601   3
   3   2   6 584.175 162.290   1
   3   2   7 4862.18 382.440   3
   3   2   7 4561.00 437.088   1
   3   2   7 4624.75 382.870   2
   3   2   8 1079.14 232.991   1
   3   2   8 1732.27 248.459   2
   3   2   8 1810.77 249.816   3
   3   2   9 12555.2 720.208   3
   3   2   9 12588.9 775.820   1
   3   2   9 12396.9 713.437   2
   3   2  10 1253.60 247.218   3
   3   2  10 1200.26 254.696   1
   3   2  11 3036.79 386.332   3
   3   2  11 2657.42 373.171   1
   3   2  12 6982.83 622.509   3
   3   2  12 6905.17 640.833   1
   3   2  13 5355.92 578.167   3
  -3  -3  15 24620.9 1525.78   3
   3   3 -15 26673.5 1641.86   4
  -3  -3  14 17141.8 1221.83   3
   3   3 -14 18371.7 1300.37   4
  -3  -3  13 23047.3 1353.42   3
   3   3 -13 20599.2 1331.45   4
   3   3 -12 5212.95 633.164   4
  -3  -3  12 5416.03 618.311   3
  -3  -3  11 35740.6 1585.62   3
   3   3 -11 37404.3 1686.87   4
   3   3 -10 12629.7 922.314   4
  -3  -3  10 12455.0 862.879   3
   3   3 -10 11817.6 391.919   1
   3   3 -10 11970.8 451.035   1
   3   3  -9 133.070 72.2285   1
  -3  -3   9 125.150 122.118   3
   3   3  -9 186.012 65.6607   1
   3   3  -8 45390.4 1542.99   3
  -3  -3   8 45011.3 1590.84   3
   3   3  -7 7870.07 560.872   3
  -3  -3   7 7288.29 568.071   3
   3   3  -6 2149.91 275.574   3
  -3  -3   6 2600.81 325.703   3
   3   3  -5 5135.57 401.393   3
   3   3  -4 2013.56 248.167   3
  -3  -3   4 2327.64 276.579   3
  -3  -3   3 204.170 99.6301   2
   3   3  -3 280.076 103.352   3
  -3  -3   3 149.538 97.6307   3
   3   3  -2 39462.1 1147.44   3
  -3  -3   2 43247.3 1252.21   2
   3   3  -1 46133.4 1233.33   3
  -3  -3   1 46029.4 1269.91   2
   3   3   0 21742.0 766.883   3
   3   3   0 20472.9 775.192   2
  -3  -3   0 20462.4 746.137   2
   3   3   1 4660.37 378.236   1
   3   3   1 5272.99 368.329   2
  -3  -3  -1 4650.24 318.424   2
   3   3   2 8181.46 519.994   1
   3   3   2 7960.85 459.301   2
  -3  -3  -2 8424.78 438.447   2
   3   3   3 122017. 2555.38   2
   3   3   3 122468. 2722.19   1
  -3  -3  -3 119014. 2470.69   2
   3   3   4 204.235 78.5520   2
   3   3   4 34.4353 59.9212   3
  -3  -3  -4 67.6325 53.4886   2
   3   3   4 297.222 141.431   1
   3   3   5 106136. 2366.10   3
   3   3   5 108911. 2430.99   2
   3   3   5 107364. 2579.47   1
   3   3   6 1715.41 238.089   2
   3   3   6 1820.08 237.959   3
   3   3   6 2143.26 294.441   1
   3   3   7 13177.6 689.661   3
   3   3   7 11709.6 724.953   1
   3   3   7 12265.3 687.815   2
   3   3   8 566.214 157.434   2
   3   3   8 926.920 216.566   1
   3   3   8 663.511 168.796   3
   3   3   9 957.977 227.607   1
   3   3   9 111.115 85.4240   2
   3   3   9 551.801 167.929   3
   3   3  10 6668.92 569.229   3
   3   3  10 6573.96 583.540   1
   3   3  11 601.038 199.746   3
   3   3  11 567.990 179.880   1
   3   3  12 348.524 199.165   3
   3   3  12 208.380 137.550   1
   3   4 -15 15662.5 1256.49   4
  -3  -4  15 14190.1 1189.02   3
  -3  -4  14 44401.7 2066.20   3
   3   4 -14 46643.9 2137.75   4
  -3  -4  13 16179.2 1147.87   3
   3   4 -13 15124.7 1137.23   4
  -3  -4  12 6513.25 715.309   3
   3   4 -12 5597.87 231.358   1
   3   4 -12 6731.59 718.263   4
  -3  -4  11 115469. 3205.43   3
   3   4 -11 105925. 2193.88   1
   3   4 -11 108819. 3198.01   4
   3   4 -11 109461. 2073.46   1
   3   4 -10 1988.06 384.927   4
   3   4 -10 1596.45 205.637   1
  -3  -4  10 1459.93 314.607   3
   3   4  -9 74.3276 67.7621   1
  -3  -4   9 105.499 142.110   3
   3   4  -8 15.6327 62.6601   3
  -3  -4   8 89.7554 130.697   3
   3   4  -7 2075.62 299.802   3
  -3  -4   7 1564.16 295.044   3
   3   4  -6 559.348 152.472   3
  -3  -4   6 388.766 153.212   3
   3   4  -5 7376.30 517.782   3
  -3  -4   5 8063.71 570.085   3
  -3  -4   5 7738.63 567.717   2
   3   4  -4 19850.2 856.301   3
   3   4  -3 56753.3 1584.66   3
   3   4  -2 8998.70 532.875   3
   3   4  -1 21596.9 858.097   3
   3   4   0 42583.5 1269.39   3
   3   4   0 40204.0 1291.93   2
  -3  -4   0 42809.9 1255.55   2
   3   4   1 56927.6 1598.39   2
  -3  -4  -1 57388.4 1502.14   2
   3   4   2 6715.04 482.153   2
   3   4   3 240287. 4582.63   2
   3   4   3 234242. 4638.11   1
   3   4   4 98521.8 2373.34   2
   3   4   4 97641.2 2440.63   1
  -3  -4  -5 29930.6 1108.66   2
   3   4   5 28871.3 1080.32   3
   3   4   5 29155.8 1127.98   2
   3   4   5 29064.5 1162.66   1
   3   4   6 20713.0 918.264   3
  -3  -4  -6 21714.2 963.084   2
   3   4   6 21324.4 971.310   2
   3   4   6 19164.9 947.552   1
   3   4   7 15425.2 814.068   3
   3   4   7 14427.8 841.492   1
   3   4   7 15014.1 834.528   2
   3   4   8 6721.03 550.220   3
   3   4   8 6249.03 546.141   1
   3   4   8 6755.82 568.397   2
   3   4   9 3891.99 428.790   3
   3   4   9 3574.32 429.962   1
   3   4  10 94.7270 118.740   1
   3   4  10 174.723 120.395   3
   3   4  11 4349.40 504.733   1
   3   4  11 5391.47 561.369   3
   3   4  12 1812.37 339.091   3
   3   5 -16 436.679 210.758   4
   3   5 -15 777.097 305.018   4
  -3  -5  15 355.701 220.456   3
   3   5 -14 296.514 189.924   4
  -3  -5  14 537.672 287.901   3
  -3  -5  13 86345.5 2983.26   3
   3   5 -13 83951.4 2900.11   4
  -3  -5  12 5382.52 666.560   3
   3   5 -12 5171.04 366.613   1
   3   5 -12 5485.04 646.853   4
   3   5 -11 952.018 272.040   4
   3   5 -11 916.183 170.368   1
  -3  -5  11 988.998 286.551   3
  -3  -5  10 1367.28 309.440   3
  -3  -5   9 3505.58 488.593   3
  -3  -5   8 46367.9 1741.81   3
  -3  -5   7 215.137 144.102   2
   3   5  -7 77.5594 85.1624   3
  -3  -5   7 124.043 111.419   3
  -3  -5   6-71.4053 113.376   2
   3   5  -6 63.9332 99.8330   3
  -3  -5   6 131.398 112.389   3
   3   5  -5 4278.62 430.073   3
  -3  -5   5 4933.70 475.953   2
   3   5  -4 8318.49 582.497   3
  -3  -5   4 8981.30 628.951   2
   3   5  -3 15117.2 785.399   3
  -3  -5   3 13741.7 766.318   2
   3   5  -2 54871.0 1638.38   3
  -3  -5   2 54764.8 1644.93   2
   3   5  -1 11574.1 662.689   3
   3   5  -1 10085.0 644.547   2
   3   5   0 4506.91 425.489   2
   3   5   1 42567.4 1445.95   2
   3   5   2 67491.5 1953.96   2
  -3  -5  -2 72252.7 1866.56   2
   3   5   3 9941.55 652.389   2
  -3  -5  -3 9388.01 593.185   2
   3   5   4 877.487 202.304   2
  -3  -5  -4 574.528 162.741   2
  -3  -5  -5 15499.6 827.103   2
   3   5   5 16215.7 883.388   2
   3   5   5 15646.9 826.105   3
   3   5   5 16161.3 862.363   1
  -3  -5  -6 25406.3 1126.01   2
   3   5   6 24918.6 1087.73   3
   3   5   6 24167.3 1138.05   2
   3   5   6 23792.0 1109.19   1
   3   5   7 243.883 152.923   3
   3   5   7 313.400 154.494   1
   3   5   8-37.2549 81.8348   1
   3   5   8 283.513 161.110   3
   3   5   9 269.500 108.725   3
   3   5   9 51.1597 97.9977   1
   3   5  10 9769.14 766.688   3
   3   5  10 9384.84 737.357   1
   3   5  11 527.351 185.800   1
   3   5  11 287.179 146.042   3
   3   5  12 7687.24 735.906   3
   3   6 -16 10551.2 1061.10   4
  -3  -6  15 16584.8 1320.80   3
   3   6 -15 16960.4 1286.78   4
  -3  -6  14 21015.6 1457.96   3
   3   6 -14 21026.1 1392.37   4
   3   6 -13 2038.02 427.066   4
  -3  -6  13 1161.46 338.469   3
   3   6 -12 12043.7 966.290   4
  -3  -6  12 12458.1 1021.16   3
  -3  -6  11 10257.3 899.558   3
   3   6 -11 11356.1 697.577   1
   3   6 -11 10334.2 866.067   4
  -3  -6  10 13555.9 983.811   3
   3   6 -10 14178.2 811.491   1
   3   6  -9 1031.98 222.601   1
  -3  -6   9 773.056 246.092   2
  -3  -6   9 1063.89 267.969   3
  -3  -6   8 9085.10 763.052   3
  -3  -6   8 10076.4 794.094   2
  -3  -6   7 4528.86 552.615   3
  -3  -6   7 5167.46 547.623   2
   3   6  -6 4159.90 457.833   3
  -3  -6   6 5292.16 534.758   2
   3   6  -5 6465.38 557.646   3
  -3  -6   5 5995.88 555.810   2
   3   6  -4 11725.9 754.479   3
  -3  -6   4 11083.5 735.692   2
   3   6  -3 11047.0 717.758   3
  -3  -6   3 9560.89 671.744   2
   3   6  -2 3086.24 384.306   2
  -3  -6   2 2976.38 361.463   2
   3   6  -2 3481.40 400.741   3
   3   6  -1 34296.7 1321.94   3
   3   6  -1 34833.3 1374.52   2
  -3  -6   1 34198.3 1281.92   2
   3   6   0 125943. 3113.33   2
  -3  -6   0 130449. 2975.27   2
   3   6   1 2365.78 343.132   2
  -3  -6  -1 2431.89 309.600   2
   3   6   2 9915.74 704.329   2
  -3  -6  -2 9544.65 626.628   2
   3   6   3 16515.0 945.083   2
  -3  -6  -3 19319.7 931.971   2
   3   6   4 98128.0 2667.28   2
  -3  -6  -4 95806.8 2523.12   2
   3   6   5 1329.12 251.201   3
  -3  -6  -5 1430.51 268.030   2
   3   6   6 5890.72 546.115   3
  -3  -6  -6 5599.45 547.835   2
   3   6   6 5944.97 558.249   1
   3   6   7 17425.2 983.734   3
  -3  -6  -7 15844.6 973.965   2
   3   6   7 16209.6 950.982   1
   3   6   8 174.357 137.766   1
   3   6   8 217.228 121.097   3
   3   6   9 165.089 99.1229   1
   3   6   9 363.350 189.909   3
   3   6  10 446.549 211.012   3
   3   6  10 221.800 153.345   1
   3   6  11 8000.43 754.245   3
   3   6  11 8739.45 748.253   1
   3   7 -15 17767.1 1312.12   4
  -3  -7  14 17290.4 1379.61   3
  -3  -7  14 19379.4 1413.43   2
   3   7 -14 19432.7 1331.48   4
   3   7 -13 1250.76 358.884   4
  -3  -7  13 1022.58 339.715   2
  -3  -7  13 646.979 286.521   3
   3   7 -12 699.081 257.440   4
  -3  -7  12 859.807 304.488   2
  -3  -7  12 154.316 185.644   3
   3   7 -11 4296.30 556.864   4
  -3  -7  11 4278.54 595.120   2
   3   7 -11 3790.51 449.318   1
  -3  -7  11 2793.56 509.102   3
  -3  -7  10 696.617 252.632   2
   3   7 -10 1037.58 247.954   1
  -3  -7  10 437.580 218.239   3
  -3  -7   9 32111.1 1643.07   3
   3   7  -9 32853.2 1411.59   1
  -3  -7   9 35600.7 1660.76   2
  -3  -7   8 136.599 162.929   2
   3   7  -8 197.087 147.349   1
  -3  -7   7 5903.04 619.116   2
  -3  -7   6 65270.5 2189.78   2
  -3  -7   5 7349.33 649.569   2
   3   7  -4 9133.16 706.760   3
  -3  -7   4 8951.90 695.632   2
   3   7  -3 5183.99 524.976   3
  -3  -7   3 4442.97 484.008   2
   3   7  -2 46677.6 1698.99   3
   3   7  -2 48459.5 1767.93   2
  -3  -7   2 45667.6 1642.60   2
   3   7  -1 2007.84 336.239   2
  -3  -7   1 2344.63 339.615   2
   3   7  -1 1998.39 333.250   3
   3   7   0 97993.5 2755.66   2
  -3  -7   0 98814.0 2570.79   2
   3   7   1 30902.9 1377.72   2
  -3  -7  -1 27356.9 1195.08   2
  -3  -7  -2 29167.0 1233.92   2
  -3  -7  -3 6314.34 561.436   2
  -3  -7  -4 9320.06 704.805   2
  -3  -7  -5 27696.7 1299.29   2
   3   7   6 8688.26 705.900   1
   3   7   6 9999.46 769.687   3
  -3  -7  -6 9166.63 747.228   2
   3   7   7 238.713 152.472   3
  -3  -7  -7 272.679 162.391   2
   3   7   7 286.603 176.799   1
   3   7   8 511.525 198.697   3
   3   7   8 433.636 179.028   1
   3   7   9-111.756 123.329   1
   3   7   9-82.7777 115.678   3
   3   7  10 180.229 158.673   3
   3   7  10-84.3457 165.516   1
   3   8 -15 10436.6 1007.69   4
  -3  -8  14 97.4436 134.429   2
  -3  -8  14 141.912 186.859   3
   3   8 -14 232.892 168.839   4
   3   8 -13 1357.18 354.987   4
  -3  -8  13 1702.59 430.955   2
  -3  -8  13 1278.18 409.800   3
   3   8 -12 248.464 176.500   4
  -3  -8  12 180.634 187.373   2
  -3  -8  12-254.961 210.896   3
   3   8 -11 2563.43 436.797   4
  -3  -8  11 2539.10 477.716   2
  -3  -8  11 1676.97 436.167   3
  -3  -8  10 153.398 191.359   2
  -3  -8   9 3011.56 485.689   2
  -3  -8   8 318.139 193.292   2
  -3  -8   7 5458.01 616.769   2
  -3  -8   6 23855.0 1276.67   2
  -3  -8   5 1732.19 331.560   2
  -3  -8   4 16762.7 1019.84   2
  -3  -8   3 3065.53 428.169   2
  -3  -8   2 20632.9 1100.71   2
  -3  -8   1 19848.5 1058.36   2
  -3  -8   0 17238.0 988.064   2
  -3  -8  -1 4024.40 475.604   2
  -3  -8  -2 20972.7 1112.35   2
  -3  -8  -3 9539.14 748.004   2
  -3  -8  -4 5772.54 583.874   2
  -3  -8  -5 16105.6 1024.87   2
   3   8   6 9746.26 810.111   3
  -3  -8  -6 11247.2 880.905   2
   3   8   7 784.015 232.136   1
  -3  -8  -7 915.951 258.666   2
   3   8   8 1493.06 348.754   1
   3   8   8 2278.99 415.926   3
  -3  -8  -8 2006.48 407.101   2
   3   8   9 197.067 168.569   3
   3   8   9-43.7593 118.544   1
   3   9 -15 8981.00 939.031   4
   3   9 -14 15121.3 1171.35   4
   3   9 -13 107.864 193.757   4
  -3  -9  13-103.421 163.911   2
  -3  -9  12 459.977 259.931   2
   3   9 -12 1108.20 320.430   4
   3   9 -11 13059.6 998.224   4
  -3  -9  11 14455.3 1167.77   2
  -3  -9  10 9363.80 917.084   2
  -3  -9   9 1281.11 357.875   2
  -3  -9   8 28261.9 1535.03   2
  -3  -9   7 8214.22 798.931   2
  -3  -9   6 1396.12 329.776   2
  -3  -9   5 22506.2 1272.03   2
  -3  -9   4 14945.9 1002.44   2
  -3  -9   3 43194.6 1763.06   2
  -3  -9   2 1552.15 310.028   2
  -3  -9   1 5551.65 581.274   2
  -3  -9   0 57232.3 2030.70   2
  -3  -9  -1 53552.5 1966.61   2
  -3  -9  -2 12631.5 905.901   2
  -3  -9  -3 5255.16 595.190   2
  -3  -9  -4 31939.5 1538.57   2
  -3  -9  -5 677.233 201.213   2
   3   9   6 1982.85 393.038   3
  -3  -9  -6 2031.59 412.699   2
   3   9   7 1168.60 313.966   3
  -3  -9  -7 345.876 196.330   2
   3   9   7 1156.70 300.224   1
   3   9   8 94.5581 142.404   3
   3   9   8 236.585 181.802   1
  -3  -9  -8 10.3129 116.153   2
   3  10 -15 1445.98 402.343   4
   3  10 -14 630.010 248.967   4
   3  10 -13 8340.31 838.506   4
  -3 -10  12 11568.8 1115.56   2
   3  10 -12 11346.8 959.662   4
  -3 -10  11 11272.9 1054.15   2
   3  10 -11 11524.9 936.001   4
  -3 -10  10 62.4356 148.787   2
  -3 -10   9 267.836 236.863   2
  -3 -10   8 4234.73 594.366   2
  -3 -10   7 329.999 188.352   2
  -3 -10   6 247.092 182.061   2
  -3 -10   5 1285.64 330.199   2
  -3 -10   4 6535.89 692.196   2
  -3 -10   3 209.084 165.769   2
  -3 -10   2 7940.28 747.691   2
  -3 -10   1 30025.7 1479.24   2
  -3 -10   0 6238.16 652.654   2
  -3 -10  -1 6357.70 671.502   2
  -3 -10  -2 44806.7 1895.14   2
  -3 -10  -3 5522.51 640.966   2
  -3 -10  -4 701.895 239.504   2
  -3 -10  -5 1607.32 383.131   2
   3  10   6 7049.88 777.800   3
  -3 -10  -6 7439.23 804.925   2
   3  10   7-88.5077 171.384   3
  -3 -10  -7 116.572 207.020   2
   3  11 -11-274.675 208.206   4
  -3 -11  11 250.892 219.478   2
   3  11 -10 9551.27 826.093   4
  -3 -11  10 11494.3 1071.12   2
  -3 -11   9 273.558 232.524   2
  -3 -11   8 202.193 183.910   2
  -3 -11   7 5017.26 657.111   2
  -3 -11   6 1416.89 377.823   2
  -3 -11   5 5670.37 690.229   2
  -3 -11   4 1105.75 326.404   2
  -3 -11   3 15640.6 1117.22   2
  -3 -11   2 264.303 177.341   2
  -3 -11   1 4343.73 572.772   2
  -3 -11   0 24361.5 1394.10   2
  -3 -11  -1 13230.3 1021.58   2
  -3 -11  -2 19318.7 1273.45   2
  -3 -11  -3 6014.76 708.023   2
  -3 -11  -4 5123.40 668.918   2
  -3 -12   8 283.352 250.229   2
  -3 -12   7 1533.61 381.738   2
  -3 -12   6 4812.73 666.692   2
  -3 -12   5 4329.89 616.237   2
  -3 -12   4 542.735 236.576   2
  -3 -12   3 5366.76 681.004   2
  -3 -12   2 14475.9 1119.21   2
  -3 -12   1 11156.2 991.911   2
  -3 -12   0 4399.11 620.672   2
  -3 -12  -1 24628.4 1497.14   2
   4 -13   0 20915.6 1388.42   2
   4 -13   1 1848.83 415.755   2
   4 -13   2 447.395 212.484   2
   4 -13   3 6046.87 701.298   2
   4 -13   4 2013.73 418.171   2
   4 -13   5 2515.28 444.115   2
   4 -12  -3 3974.24 621.937   2
   4 -12  -2 20419.4 1376.12   2
   4 -12  -1 6266.00 725.458   2
   4 -12   0 33.2653 121.159   2
   4 -12   1 16350.2 1136.87   2
   4 -12   2 15505.2 1081.81   2
   4 -12   3 4529.76 592.705   2
   4 -12   4 1192.17 433.246   1
   4 -12   4 957.237 304.551   2
   4 -12   5 24120.8 1321.51   2
   4 -12   6 85.1426 115.552   2
  -4  11   5 24723.3 1542.67   3
   4 -11  -5 28712.3 1681.62   2
  -4  11   4 7268.97 833.126   3
   4 -11  -4 7863.53 851.807   2
  -4  11   3 2385.40 446.379   3
   4 -11  -3 2115.07 447.626   2
   4 -11  -2 338.511 211.974   2
   4 -11  -1 22436.1 1329.58   2
   4 -11   0 25910.1 1395.15   2
   4 -11   1 3161.25 557.513   1
   4 -11   1 2368.34 415.391   2
   4 -11   2 231.162 280.853   1
   4 -11   2 186.345 159.415   2
   4 -11   3 21256.2 1492.31   1
   4 -11   3 20172.4 1155.64   2
   4 -11   4 24512.6 1633.14   1
   4 -11   4 21520.0 1181.45   2
   4 -11   5 10969.5 1087.78   1
   4 -11   5 10789.1 805.986   2
   4 -11   6 2474.86 526.028   1
   4 -11   6 1911.09 343.832   2
   4 -11   7 3813.73 649.674   1
   4 -11   7 3362.23 443.059   2
  -4  10   6 7660.67 820.977   3
  -4  10   5 12516.9 1015.59   3
  -4  10   4 9222.38 859.047   3
   4 -10  -4 10110.8 911.310   2
  -4  10   3 11565.3 929.181   3
   4 -10  -3 10866.1 909.237   2
   4 -10  -2 4899.22 588.983   2
   4 -10  -1 3582.41 567.403   1
   4 -10  -1 3702.95 499.359   2
   4 -10   0 1122.97 338.495   1
   4 -10   0 1323.18 294.052   2
   4 -10   1 7681.30 829.281   1
   4 -10   1 6884.77 653.279   2
   4 -10   2 55180.9 2352.88   1
   4 -10   2 52914.5 1885.28   2
   4 -10   3 596.568 299.110   1
   4 -10   3 481.316 188.242   2
   4 -10   4 5315.94 721.381   1
   4 -10   4 6700.27 597.451   2
   4 -10   5 18.5166 158.586   1
   4 -10   5-120.133 108.141   2
   4 -10   6 2422.52 514.184   1
   4 -10   6 2264.93 345.514   2
   4 -10   7 6127.86 798.391   1
   4 -10   7 6298.30 571.705   2
   4 -10   8 2402.72 489.889   1
   4 -10   8 1824.74 311.909   2
   4 -10   9 2584.03 550.658   1
   4 -10  10 229.478 229.235   1
  -4   9   8 3382.86 560.161   3
  -4   9   7 1439.32 357.928   3
  -4   9   6 1133.95 317.559   3
  -4   9   5 3474.80 514.275   3
  -4   9   4 43965.1 1869.66   3
   4  -9  -4 44541.0 1900.91   2
  -4   9   3 18087.3 1114.22   3
   4  -9  -3 17336.9 1108.86   2
   4  -9  -2 76725.9 2431.73   2
   4  -9  -2 74404.6 2645.56   1
   4  -9  -1 24724.3 1237.00   2
   4  -9  -1 23035.6 1383.00   1
   4  -9   0 65716.2 2480.79   1
   4  -9   0 66080.4 2122.04   2
   4  -9   1 554.784 228.773   1
   4  -9   1 978.120 234.941   2
   4  -9   2 40386.0 1904.99   1
   4  -9   2 39307.9 1498.68   2
   4  -9   3 5323.56 675.372   1
  -4   9  -3 5636.91 570.590   2
   4  -9   3 5324.53 503.533   2
  -4   9  -4 1112.52 257.661   2
   4  -9   4 1042.74 295.197   1
   4  -9   4 874.000 209.623   2
   4  -9   5 5840.61 724.905   1
   4  -9   5 5746.36 506.252   2
   4  -9   6 8783.93 903.793   1
   4  -9   6 8762.59 626.131   2
   4  -9   7 6046.86 767.726   1
   4  -9   7 6584.93 546.127   2
   4  -9   8-87.7588 97.9063   2
   4  -9   8 82.2184 196.909   1
   4  -9   9 1380.68 386.966   1
   4  -9  10 12791.2 1158.51   1
   4  -9  11 2757.49 553.329   1
   4  -9  12-163.235 219.449   1
  -4   8   9 893.429 289.454   3
  -4   8   8 4280.66 580.077   3
  -4   8   7 192.438 169.197   3
  -4   8   6 3605.71 524.027   3
  -4   8   5 7690.35 711.071   3
  -4   8   4 1754.61 357.805   3
   4  -8  -4 1810.63 334.533   2
   4  -8  -4 1501.81 234.334   4
  -4   8   3 47757.2 1793.18   3
   4  -8  -3 46886.2 1795.83   2
   4  -8  -3 46011.8 1899.31   1
   4  -8  -3 46551.6 1355.08   4
   4  -8  -2 4714.18 573.687   1
   4  -8  -2 4796.05 517.270   2
   4  -8  -2 5230.20 369.062   4
   4  -8  -1 132.344 70.8904   4
   4  -8  -1 227.286 189.599   1
   4  -8  -1 229.064 111.715   2
   4  -8   0 37688.0 1412.00   2
   4  -8   0 36432.1 1700.86   1
  -4   8   0 37505.5 1482.61   2
   4  -8   0 34298.0 948.187   4
   4  -8   1 21940.4 1305.07   1
  -4   8  -1 23634.7 1134.35   2
   4  -8   1 23019.5 1044.94   2
  -4   8  -2 147.944 125.048   2
   4  -8   2 27.0238 161.685   1
   4  -8   2 99.5004 96.0820   2
  -4   8  -3 6271.79 554.788   2
   4  -8   3 5518.64 666.796   1
   4  -8   3 6628.64 522.693   2
  -4   8  -4 4413.29 496.195   3
   4  -8   4 5603.02 669.466   1
  -4   8  -4 4981.78 482.647   2
   4  -8   4 6211.12 490.555   2
  -4   8  -5 4718.92 491.532   3
   4  -8   5 5182.76 649.102   1
   4  -8   5 4787.53 427.147   2
   4  -8   6 149.938 87.0110   2
   4  -8   6-4.02992 160.042   1
  -4   8  -6 49.6681 100.263   3
   4  -8   7 2082.25 279.299   2
   4  -8   7 2247.45 445.273   1
  -4   8  -7 2457.24 348.912   3
   4  -8   8 127.033 103.137   2
   4  -8   8-132.312 186.153   1
   4  -8   9 10975.5 1024.55   1
   4  -8   9 10319.5 656.952   2
   4  -8  10 1915.72 435.630   1
   4  -8  11 169.018 173.784   1
   4  -8  12 3490.05 601.691   1
   4  -8  13 3409.47 601.013   1
  -4   7  10 1585.15 396.502   3
  -4   7   9 26.0164 147.841   3
  -4   7   8 499.834 217.155   3
  -4   7   7 2482.36 427.276   3
   4  -7  -7 3227.85 422.789   4
  -4   7   6 14808.3 979.847   3
   4  -7  -6 14900.6 868.484   4
  -4   7   6 14314.5 852.226   1
  -4   7   5 10482.4 786.107   3
  -4   7   5 10177.2 730.442   1
   4  -7  -5 10007.1 663.781   4
   4  -7  -4 1051.56 257.431   1
  -4   7   4 989.412 238.389   3
   4  -7  -4 618.788 159.733   4
   4  -7  -3 1170.29 211.769   4
   4  -7  -3 476.984 213.180   1
  -4   7   3 528.420 189.104   3
   4  -7  -3 531.240 198.517   2
   4  -7  -2 130130. 3197.30   2
   4  -7  -2 128045. 3452.70   1
  -4   7   2 133350. 3224.31   3
  -4   7   2 136733. 3264.64   2
   4  -7  -2 133072. 2827.69   4
   4  -7  -1 106539. 2690.55   2
   4  -7  -1 106588. 3051.38   1
  -4   7   1 109160. 2760.30   2
   4  -7   0 4834.76 442.053   2
   4  -7   0 5092.60 590.191   1
  -4   7   0 4965.55 471.019   2
   4  -7   1 7791.30 551.547   2
   4  -7   1 9071.12 796.304   1
  -4   7  -1 8861.67 616.042   2
  -4   7  -2 31226.2 1191.42   2
   4  -7   2 26029.1 1396.32   1
   4  -7   2 30669.8 1106.56   2
  -4   7  -3-2.75135 70.1684   2
   4  -7   3 120.866 89.0806   2
   4  -7   3 189.917 150.937   1
  -4   7  -4 4096.64 420.066   3
   4  -7   4 4034.89 557.331   1
  -4   7  -4 5218.30 436.588   2
   4  -7   4 4584.39 384.205   2
   4  -7   5 1107.56 184.368   2
   4  -7   5 966.632 280.109   1
  -4   7  -5 1087.50 226.544   3
  -4   7  -6 24440.0 1056.83   3
   4  -7   6 26284.4 1463.27   1
   4  -7   6 26031.4 960.351   2
  -4   7  -7 10026.3 639.037   3
   4  -7   7 10496.3 920.129   1
   4  -7   7 10132.4 574.524   2
   4  -7   8 1111.67 195.429   2
  -4   7  -8 863.675 201.965   3
   4  -7   8 1056.34 347.245   1
   4  -7   8 1049.13 241.813   4
   4  -7   9 2313.15 285.883   2
   4  -7   9 1784.39 432.326   1
   4  -7  10 7542.14 827.464   1
   4  -7  11 1439.87 405.003   1
   4  -7  12 1732.28 414.772   1
   4  -7  13 21206.5 1477.49   1
  -4   6  11 5.99223 138.200   3
  -4   6  10 3352.74 507.819   3
  -4   6   9 3930.15 545.480   3
   4  -6  -9 3322.35 486.571   4
  -4   6   8 7773.60 717.182   3
   4  -6  -8 5570.14 583.946   4
  -4   6   7 464.641 156.400   1
  -4   6   7 274.360 133.056   3
   4  -6  -7 274.857 143.188   4
  -4   6   6 2721.66 342.362   1
  -4   6   6 3915.03 462.030   3
   4  -6  -6 2408.32 349.654   4
  -4   6   5 10616.7 685.422   1
  -4   6   5 11577.9 793.179   3
   4  -6  -5 10223.2 748.577   1
   4  -6  -5 11985.1 735.784   4
  -4   6   4 22572.1 1076.54   3
  -4   6   4 23259.2 1067.78   1
   4  -6  -4 22541.3 1010.83   4
   4  -6  -4 22050.1 1113.77   1
  -4   6   3 57926.2 1814.70   3
  -4   6   3 55678.5 1834.57   1
   4  -6  -3 62214.0 2010.08   1
  -4   6   3 60324.5 1860.64   2
  -4   6   2 5199.98 464.842   3
  -4   6   2 5867.88 528.294   1
   4  -6  -2 5159.58 472.039   2
   4  -6  -2 5183.77 532.298   1
  -4   6   2 4243.24 429.717   2
   4  -6  -1 57216.0 1688.96   2
  -4   6   1 56721.3 1860.45   1
   4  -6  -1 55764.2 1964.19   1
  -4   6   1 57961.1 1717.54   2
  -4   6   0 47563.6 1687.48   1
   4  -6   0 47522.1 1446.51   2
   4  -6   0 48905.1 1824.16   1
  -4   6   0 48242.3 1501.18   2
  -4   6  -1 28397.2 1063.68   2
   4  -6   1 29089.1 1016.06   2
   4  -6   1 27735.6 1354.62   1
  -4   6  -2 73.7618 67.6897   2
   4  -6   2 65.0723 82.0819   2
   4  -6   2 63.3141 112.618   1
  -4   6  -3 12488.2 684.582   3
  -4   6  -3 11745.1 626.703   2
   4  -6   3 12656.9 908.986   1
   4  -6   3 13336.2 605.446   2
  -4   6  -4 3497.49 350.191   3
   4  -6   4 3573.17 487.456   1
   4  -6   4 3694.33 301.032   2
  -4   6  -5 6481.41 473.391   3
   4  -6   5 5587.99 623.026   1
   4  -6   5 6871.19 409.274   2
  -4   6  -6 2211.63 266.248   3
   4  -6   6 1620.52 361.663   1
   4  -6   6 2246.15 233.402   2
  -4   6  -7 5034.56 406.519   3
   4  -6   7 5308.11 632.013   1
   4  -6   7 6252.57 401.656   2
   4  -6   8 30.1300 67.3606   2
  -4   6  -8-30.5477 77.8628   3
   4  -6   8-143.366 186.449   1
   4  -6   9 877.892 165.773   2
   4  -6   9 1024.83 327.228   1
   4  -6  10 2812.51 519.967   1
   4  -6  11 10603.1 976.737   1
   4  -6  12 3050.81 547.884   1
   4  -6  13 508.574 263.955   1
   4  -6  14 1753.07 444.768   1
  -4   5  12 373.572 225.583   3
  -4   5  11 8867.85 841.584   3
  -4   5  10 20108.6 1221.69   3
   4  -5 -10 19450.4 1215.51   4
  -4   5   9 12254.8 906.735   3
   4  -5  -9 11912.4 897.361   4
  -4   5   8 8147.41 714.480   3
  -4   5   8 8902.33 521.096   1
   4  -5  -8 10027.1 794.868   4
  -4   5   7 17883.8 1016.88   3
  -4   5   7 17868.9 788.419   1
   4  -5  -7 18707.1 1035.32   4
  -4   5   6 15553.4 902.372   3
  -4   5   6 15019.2 752.824   1
   4  -5  -6 15928.0 853.750   1
   4  -5  -6 16010.2 919.885   4
  -4   5   5 31424.3 1270.32   3
  -4   5   5 30218.7 1139.14   1
   4  -5  -5 32193.8 1264.35   1
  -4   5   5 30164.2 1285.13   2
   4  -5  -5 30392.6 1256.92   4
  -4   5   4 7370.67 570.919   3
  -4   5   4 7635.20 555.960   1
   4  -5  -4 7324.84 600.346   1
  -4   5   4 7348.74 578.939   2
  -4   5   3 40203.3 1353.34   3
  -4   5   3 39982.7 1386.94   1
   4  -5  -3 37431.3 1459.35   1
  -4   5   3 38818.5 1358.49   2
  -4   5   2 16085.6 782.038   3
  -4   5   2 15752.5 843.152   1
   4  -5  -2 17544.9 960.053   1
  -4   5   2 17578.4 819.215   2
   4  -5  -1 33849.2 1141.98   2
  -4   5   1 33598.2 1280.81   1
   4  -5  -1 31390.6 1343.78   1
  -4   5   1 31810.1 1108.10   2
   4  -5   0 9098.77 518.508   2
  -4   5   0 9199.23 640.339   1
  -4   5   0 8723.92 517.286   2
   4  -5   0 9307.20 704.691   1
   4  -5   1 42351.5 1176.25   2
  -4   5  -1 41435.6 1496.34   1
  -4   5  -1 40751.7 1205.35   2
   4  -5   1 40500.9 1591.10   1
   4  -5   2 57130.4 1381.64   2
  -4   5  -2 59179.2 1860.21   1
  -4   5  -2 54723.2 1436.13   2
   4  -5   2 58614.7 1984.17   1
  -4   5  -3 8660.00 497.000   3
  -4   5  -3 8687.09 452.557   2
   4  -5   3 8196.82 694.653   1
   4  -5   3 8361.30 410.250   2
  -4   5  -4 47753.3 1296.91   3
   4  -5   4 44206.1 1744.87   1
   4  -5   4 45044.1 1112.47   2
  -4   5  -5 26772.8 898.589   3
   4  -5   5 28172.8 788.752   2
   4  -5   5 26802.3 1347.31   1
  -4   5  -6 19620.6 730.308   3
   4  -5   6 17665.8 610.656   2
   4  -5   6 17563.3 1098.59   1
  -4   5  -7 1473.07 200.363   3
   4  -5   7 1347.73 305.797   1
   4  -5   7 1881.83 194.920   2
  -4   5  -8 12175.9 607.003   3
   4  -5   8 12988.4 564.166   2
   4  -5   8 12696.6 965.278   1
   4  -5   9 1383.87 194.630   2
  -4   5  -9 1353.63 212.186   3
   4  -5   9 1450.74 330.269   1
   4  -5  10 8073.04 809.745   1
   4  -5  11 3091.57 513.617   1
   4  -5  12 8903.77 883.575   1
   4  -5  13 9769.64 943.142   1
   4  -5  14 8462.10 928.497   1
  -4   4  13 3345.54 548.487   3
  -4   4  12 10384.2 911.929   3
   4  -4 -12 10085.7 970.654   4
  -4   4  11 70.5657 106.222   3
   4  -4 -11-26.4175 167.730   4
  -4   4  10 296.605 180.311   3
   4  -4 -10 63.0252 112.657   4
   4  -4  -9 2560.37 421.559   4
  -4   4   9 2953.34 417.063   3
  -4   4   8 1321.91 285.363   3
   4  -4  -8 1152.40 271.798   4
  -4   4   8 1086.42 159.347   1
   4  -4  -7 4096.21 492.305   4
  -4   4   7 4860.87 497.081   3
  -4   4   7 4660.83 351.048   1
   4  -4  -7 4212.07 386.625   1
  -4   4   6 53311.1 1749.72   3
  -4   4   6 52333.2 1463.86   1
   4  -4  -6 54420.9 1622.90   1
  -4   4   6 55869.3 1828.94   2
  -4   4   5 81148.3 2157.99   3
  -4   4   5 81213.4 1978.42   1
   4  -4  -5 79677.8 2132.45   1
  -4   4   5 77850.3 2190.26   2
  -4   4   4 44586.9 1446.62   3
  -4   4   4 44910.1 1391.42   1
   4  -4  -4 48772.9 1569.65   1
  -4   4   4 43773.2 1467.26   2
  -4   4   3 9254.93 579.326   1
   4  -4  -3 9394.42 654.009   1
  -4   4   3 9196.96 573.439   2
  -4   4   2 5869.14 468.386   1
   4  -4  -2 5335.22 493.862   1
  -4   4   2 5529.38 407.641   2
  -4   4   1 41379.4 1177.55   3
  -4   4   1 40559.6 1368.37   1
  -4   4   1 38563.7 1157.48   2
   4  -4  -1 38266.8 1456.67   1
  -4   4   0 79732.8 1779.15   3
  -4   4   0 81427.9 2135.22   1
  -4   4   0 76100.6 1760.47   2
   4  -4   0 78836.7 2226.07   1
  -4   4  -1 36643.3 1332.18   1
  -4   4  -1 36207.4 1002.04   2
   4  -4   1 38067.1 1437.64   1
   4  -4   2 29869.3 780.223   2
  -4   4  -2 28946.0 1178.53   1
  -4   4  -2 27560.8 799.620   2
   4  -4   2 26657.9 1226.44   1
   4  -4   3 53883.0 1127.52   2
  -4   4  -3 53456.1 1272.91   3
  -4   4  -3 55009.3 1733.88   1
   4  -4   3 51451.9 1818.36   1
  -4   4  -4 15248.4 544.753   3
   4  -4   4 14779.8 437.475   2
  -4   4  -4 16130.5 878.603   1
   4  -4   4 14885.1 914.140   1
  -4   4  -5 7365.31 362.348   3
   4  -4   5 7274.68 277.472   2
   4  -4   5 7257.78 645.630   1
  -4   4  -6 2332.05 208.524   3
   4  -4   6 2217.97 156.579   2
   4  -4   6 2431.60 378.093   1
  -4   4  -7 4563.05 311.061   3
   4  -4   7 4999.35 271.542   2
   4  -4   7 5369.92 580.775   1
  -4   4  -8 12671.6 585.097   3
   4  -4   8 13286.7 522.320   2
   4  -4   8 13279.5 949.109   1
   4  -4   9 1006.23 154.555   2
  -4   4  -9 834.436 156.846   3
   4  -4   9 854.698 264.605   1
   4  -4  10 5960.30 411.868   2
   4  -4  10 5391.16 645.865   1
   4  -4  11 4479.81 587.061   1
   4  -4  12 3611.36 551.256   1
   4  -4  13 2899.07 504.048   1
   4  -4  14 12124.0 1039.55   1
  -4   3  13 875.044 306.292   3
   4  -3 -13 1030.30 342.360   4
  -4   3  12 18462.6 1209.62   3
   4  -3 -12 18323.8 1268.75   4
  -4   3  11 4372.09 561.394   3
   4  -3 -11 4535.60 600.326   4
  -4   3  10 178.783 136.952   3
   4  -3 -10 288.334 202.599   4
   4  -3  -9 91.9769 119.347   4
  -4   3   9 132.544 138.983   3
  -4   3   9 210.177 60.0272   1
   4  -3  -8 3298.78 457.193   4
  -4   3   8 2981.68 393.525   3
   4  -3  -8 2398.68 266.675   1
  -4   3   8 2709.38 225.746   1
  -4   3   7 8131.69 609.991   3
  -4   3   7 6784.16 389.111   1
   4  -3  -7 6094.10 432.558   1
  -4   3   6 123550. 2985.75   2
  -4   3   6 126064. 2907.07   3
  -4   3   6 118971. 2502.13   1
   4  -3  -6 120577. 2709.09   1
  -4   3   5 341.603 144.569   3
  -4   3   5 183.593 89.6550   2
   4  -3  -5 326.877 140.488   1
  -4   3   5 239.836 86.2313   1
  -4   3   4 17803.9 763.214   1
   4  -3  -4 19733.5 882.695   1
  -4   3   4 18611.6 846.299   2
  -4   3   3 26869.7 987.735   1
   4  -3  -3 26863.7 1065.13   1
  -4   3   3 28323.2 1008.32   2
  -4   3   2 41444.9 1151.52   3
  -4   3   2 38206.8 1253.68   1
  -4   3   2 40389.7 1180.28   2
   4  -3  -2 41454.3 1396.09   1
  -4   3   1 2455.52 223.523   3
  -4   3   1 2887.13 312.281   1
  -4   3   1 2651.39 240.793   2
   4  -3  -1 2675.41 332.813   1
  -4   3   0 6009.38 322.212   3
   4  -3   0 6484.49 526.689   1
  -4   3   0 6544.44 486.252   1
  -4   3   0 6660.25 341.071   2
   4  -3   1 153278. 3468.23   1
  -4   3  -1 157546. 2739.40   3
  -4   3  -1 154668. 3339.66   1
  -4   3  -1 151306. 2734.27   2
  -4   3  -2 9734.07 337.725   3
   4  -3   2 8676.80 642.909   1
  -4   3  -2 9536.26 360.432   3
  -4   3  -2 9817.66 625.474   1
  -4   3  -2 8725.59 300.702   2
   4  -3   3 274.687 147.441   1
  -4   3  -3 477.605 140.178   1
  -4   3  -3 488.563 66.1869   3
   4  -3   4 8752.95 663.081   1
  -4   3  -4 8772.31 296.544   3
  -4   3  -4 8221.50 590.418   1
   4  -3   5 317.000 135.628   1
  -4   3  -5 112.705 84.7157   1
  -4   3  -5 121.151 41.0654   3
   4  -3   6 29135.1 1341.75   1
  -4   3  -6 30982.7 797.262   3
   4  -3   7 328.279 140.803   1
   4  -3   7 293.559 56.3147   2
  -4   3  -7 433.593 95.7187   3
   4  -3   7 370.915 62.9796   2
   4  -3   8 11859.0 870.108   1
  -4   3  -8 11492.7 528.839   3
   4  -3   8 11947.5 465.474   2
   4  -3   8 12480.0 458.825   2
   4  -3   9 451.776 199.280   1
   4  -3   9 136.593 48.8394   2
  -4   3  -9 439.880 117.282   3
   4  -3  10 642.890 139.782   2
   4  -3  10 843.244 201.720   3
   4  -3  10 469.331 200.066   1
   4  -3  11 2190.28 320.722   3
   4  -3  11 2056.08 384.801   1
   4  -3  12 21245.8 1310.18   1
   4  -3  13 7228.39 766.950   1
  -4   2  14 1720.50 394.050   3
   4  -2 -14 2292.39 496.660   4
  -4   2  13 5038.86 646.737   3
   4  -2 -13 4846.50 670.650   4
  -4   2  12 1301.43 315.539   3
   4  -2 -12 1423.89 360.626   4
  -4   2  11 2172.71 387.408   3
   4  -2 -11 1386.11 331.305   4
   4  -2 -10 827.427 266.303   4
  -4   2  10 579.860 194.858   3
  -4   2   9 7504.22 647.573   3
   4  -2  -9 7267.14 711.148   4
   4  -2  -8 939.956 162.270   1
  -4   2   8 1628.55 287.212   3
  -4   2   8 1368.75 146.259   1
   4  -2  -7 2390.11 333.205   3
  -4   2   7 1731.27 268.743   3
  -4   2   7 1965.71 311.130   2
   4  -2  -7 2661.89 271.199   1
  -4   2   7 2124.27 202.296   1
   4  -2  -6 1861.13 287.530   3
  -4   2   6 1921.18 275.406   3
  -4   2   6 2270.06 323.452   2
   4  -2  -6 1653.27 230.735   1
  -4   2   6 1774.65 194.719   1
  -4   2   5 106090. 2574.86   2
  -4   2   5 107888. 2493.10   3
  -4   2   5 110796. 2292.60   1
   4  -2  -5 108725. 2432.69   1
  -4   2   4 19362.7 832.871   2
  -4   2   4 18483.6 741.308   1
   4  -2  -4 19205.1 819.998   1
   4  -2  -3 9690.73 584.973   1
  -4   2   3 10092.5 539.754   2
  -4   2   3 9321.61 488.342   3
  -4   2   3 10407.7 547.868   1
  -4   2   2 11764.8 538.927   2
   4  -2  -2 11395.8 643.478   1
  -4   2   2 12882.9 525.058   3
  -4   2   2 12281.7 618.730   1
   4  -2  -1 144319. 3138.68   1
  -4   2   1 144956. 2615.88   3
  -4   2   1 141492. 2660.40   2
  -4   2   1 138905. 3000.46   1
  -4   2   0 2185.20 154.395   3
   4  -2   0 3285.13 350.019   1
  -4   2   0 2237.31 269.922   1
  -4   2   0 2436.47 172.365   2
  -4   2  -1 3415.08 145.617   3
   4  -2   1 3316.76 364.156   1
  -4   2  -1 4055.72 377.138   1
  -4   2  -1 3348.30 150.464   2
   4  -2   2 8113.72 588.727   1
  -4   2  -2 7698.72 532.637   1
   4  -2   3 18085.0 924.878   1
  -4   2  -3 18623.2 875.220   1
   4  -2   4 1326.39 254.652   1
  -4   2  -4 1213.02 215.036   1
   4  -2   5 421.292 170.848   1
  -4   2  -5 205.401 98.5300   1
   4  -2   6 7620.36 637.909   1
  -4   2  -6 7974.07 326.672   3
  -4   2  -7 7745.81 371.698   3
   4  -2   7 8099.66 672.875   1
   4  -2   7 7577.02 278.514   2
   4  -2   7 7269.68 266.059   2
   4  -2   8 1395.84 290.321   1
  -4   2  -8 1405.75 179.242   3
   4  -2   8 1613.26 205.556   3
   4  -2   8 1735.24 164.839   2
   4  -2   8 1417.04 142.741   2
   4  -2   9 1055.78 277.079   1
  -4   2  -9 1519.20 200.358   3
   4  -2   9 1794.18 241.595   3
   4  -2   9 1787.79 200.102   2
   4  -2  10 3283.80 463.932   1
   4  -2  10 3001.11 342.511   3
   4  -2  11 6147.96 664.069   1
   4  -2  12 2625.48 446.211   1
   4  -2  13 7705.43 784.364   1
   4  -1 -14 4071.07 636.631   4
  -4   1  14 3940.66 589.050   3
  -4   1  13 376.283 192.065   3
   4  -1 -13 1175.22 349.112   4
  -4   1  12 4425.09 564.984   3
   4  -1 -12 4807.00 643.919   4
   4  -1 -11 154.357 143.775   4
  -4   1  11 151.750 126.933   3
  -4   1  10 1322.39 288.679   3
   4  -1 -10 618.425 239.280   4
   4  -1  -9 186.627 51.1297   1
  -4   1   9 99.6850 137.589   3
  -4   1   8 17489.7 925.301   3
   4  -1  -8 17383.2 623.888   1
   4  -1  -7 4357.13 440.801   3
  -4   1   7 4473.95 427.209   3
   4  -1  -7 4250.13 319.414   1
   4  -1  -6 8113.76 570.977   3
  -4   1   6 8378.57 555.317   3
  -4   1   6 8917.69 430.931   1
   4  -1  -6 8870.66 481.539   1
   4  -1  -5 1211.11 197.808   1
   4  -1  -5 1889.55 249.271   3
  -4   1   5 1582.93 185.416   1
   4  -1  -4 253968. 4666.66   3
  -4   1   4 260991. 4549.41   1
   4  -1  -3 235495. 4250.45   3
  -4   1   3 231398. 4205.57   3
   4  -1  -3 234164. 4416.68   1
  -4   1   3 233283. 4304.37   1
  -4   1   2 66980.7 1545.86   2
  -4   1   2 69014.5 1478.88   3
   4  -1  -2 62678.5 1723.23   1
  -4   1   2 69480.3 1701.22   1
  -4   1   1 45483.2 1064.00   2
  -4   1   1 45357.9 1006.92   3
   4  -1  -1 43946.8 1376.19   1
  -4   1   1 44607.1 1317.92   1
  -4   1   0 69191.6 1265.35   3
   4  -1   0 69174.4 1866.38   1
  -4   1   0 71734.5 1808.03   1
  -4   1   0 69222.9 1323.42   2
   4  -1   1 3034.87 335.696   1
  -4   1  -1 3551.02 342.463   1
   4  -1   2 3741.14 383.385   1
  -4   1  -2 4009.10 375.633   1
  -4   1  -3 1068.59 197.155   1
   4  -1   3 1184.77 220.992   1
   4  -1   4 48677.5 1649.55   1
  -4   1  -4 54387.3 1610.13   1
   4  -1   5 7918.91 613.322   1
  -4   1  -5 8864.20 604.948   1
   4  -1   6 1340.29 132.967   3
   4  -1   6 1278.35 262.956   1
   4  -1   7 253.928 53.9622   2
   4  -1   7 312.170 141.263   1
   4  -1   7 225.368 74.7097   3
   4  -1   8 17322.1 695.107   3
   4  -1   8 15300.7 963.872   1
   4  -1   8 17634.1 584.646   2
   4  -1   9 28161.1 1366.15   1
   4  -1   9 28782.3 1017.57   3
   4  -1  10 5647.08 609.574   1
   4  -1  10 5346.82 445.930   3
   4  -1  11 19136.4 1151.19   1
   4  -1  12 18046.1 1157.32   1
   4  -1  13 2607.73 460.043   1
  -4   0  14 14443.6 1115.58   3
   4   0 -14 14614.8 1206.57   4
  -4   0  13 101.949 127.304   3
   4   0 -13 401.139 158.552   4
   4   0 -12 220.244 179.196   4
  -4   0  12 66.9972 121.237   3
   4   0 -11 68.4328 129.881   4
  -4   0  11 440.025 188.091   3
   4   0 -10 220.709 178.883   4
  -4   0  10 368.120 176.240   3
  -4   0   9 8162.23 638.072   3
   4   0  -9 5846.64 275.898   1
   4   0  -8 2993.12 382.071   3
  -4   0   8 3233.42 394.389   3
   4   0  -8 3548.37 260.582   1
   4   0  -7 410.794 100.273   1
   4   0  -7 551.313 174.431   3
  -4   0   7 552.793 151.684   3
   4   0  -6 2681.56 315.247   3
   4   0  -6 2979.47 262.895   1
  -4   0   6 3167.14 331.116   3
   4   0  -5 5985.99 430.272   3
   4   0  -5 6386.96 403.461   1
   4   0  -4 40966.2 1183.77   3
  -4   0   4 39902.8 1174.71   3
   4   0  -4 41792.5 1210.18   1
   4   0  -3 66425.5 1558.27   3
  -4   0   3 66701.3 1558.38   3
   4   0  -3 66779.6 1696.35   1
  -4   0   3 68886.5 1656.14   1
   4   0  -2 115659. 2199.52   3
  -4   0   2 109590. 2217.29   3
   4   0  -2 119315. 2541.82   1
  -4   0   2 113885. 2452.02   1
   4   0  -1 34169.3 800.442   3
  -4   0   1 35087.6 846.669   3
   4   0  -1 32913.6 1132.00   1
  -4   0   1 34759.3 1112.28   1
  -4   0   0 953.605 176.172   1
  -4   0   0 1006.87 112.208   2
   4   0   0 1354.19 234.088   1
   4   0   1 17660.9 829.294   1
  -4   0  -1 19284.1 829.753   1
  -4   0  -2 45654.9 1424.71   1
   4   0   2 47083.5 1487.75   1
   4   0   3 10179.1 648.185   1
  -4   0  -3 10101.1 617.774   1
   4   0   4 621.229 167.258   1
  -4   0  -4 676.318 174.938   1
  -4   0  -5 12938.2 728.818   1
   4   0   5 10825.2 342.493   3
   4   0   5 12712.5 771.253   1
   4   0   6 257.064 59.4956   2
   4   0   6 257.270 65.0880   3
   4   0   6 321.290 128.325   1
   4   0   7 6966.11 379.819   3
   4   0   7 6253.43 577.076   1
   4   0   7 6293.28 328.345   2
   4   0   8 7379.55 432.097   3
   4   0   8 6343.00 605.228   1
   4   0   8 7052.94 389.151   2
   4   0   9 5895.38 597.141   1
   4   0   9 7230.31 469.688   3
   4   0  10 5034.14 570.918   1
   4   0  10 4219.79 393.620   3
   4   0  11-84.1171 146.048   1
   4   0  12 5660.64 642.203   1
   4   0  13 17564.6 1169.67   1
  -4  -1  15 11878.2 1054.28   3
   4   1 -15 12470.2 1162.38   4
  -4  -1  14-178.389 220.390   3
   4   1 -14 328.562 211.259   4
   4   1 -13 44.3712 129.620   4
  -4  -1  13 186.148 158.496   3
   4   1 -12 2589.77 473.349   4
  -4  -1  12 2588.41 438.389   3
   4   1 -11 92.2400 138.955   4
  -4  -1  11 74.6296 124.751   3
  -4  -1  10 83.0538 100.618   3
   4   1  -9 521.045 94.8223   1
  -4  -1   9 844.033 220.236   3
   4   1  -8 8898.67 651.376   3
   4   1  -8 10062.6 450.752   1
  -4  -1   8 10385.6 698.497   3
   4   1  -7 32615.2 1229.94   3
  -4  -1   7 34275.8 1271.74   3
   4   1  -7 33765.2 967.962   1
   4   1  -6 366.904 122.845   3
  -4  -1   6 350.858 117.939   3
   4   1  -6 191.436 81.1545   1
   4   1  -5 57452.3 1556.21   3
   4   1  -5 57433.5 1453.75   1
   4   1  -4 181832. 3486.40   3
  -4  -1   4 175370. 3539.34   3
   4   1  -4 187928. 3536.06   1
   4   1  -3 122594. 2445.93   3
  -4  -1   3 124047. 2532.06   3
   4   1  -3 122352. 2608.43   1
   4   1  -2 1875.24 178.271   3
   4   1  -2 2109.84 250.816   1
  -4  -1   2 1532.10 176.115   3
   4   1  -1 55128.8 1159.22   3
   4   1  -1 54183.0 1538.52   1
  -4  -1   1 55320.7 1322.28   2
   4   1   0 63350.8 1200.23   3
   4   1   0 63648.9 1740.71   1
  -4  -1   0 66532.2 1376.78   2
   4   1   1 23330.7 953.750   1
  -4  -1  -1 22255.6 577.784   2
   4   1   2 38404.6 1302.19   1
  -4  -1  -2 36705.6 785.384   2
   4   1   3 1998.87 290.743   1
   4   1   4 4075.31 185.010   3
   4   1   4 3424.22 388.979   1
   4   1   4 4259.89 229.178   2
   4   1   5 14322.0 463.838   3
   4   1   5 13123.5 788.912   1
   4   1   5 14308.7 503.973   2
   4   1   6 9876.00 428.614   3
   4   1   6 8780.00 658.252   1
   4   1   6 9474.28 435.807   2
   4   1   7 17763.1 660.207   3
   4   1   7 16544.6 951.076   1
   4   1   7 17233.9 660.576   2
   4   1   8 7170.51 440.532   3
   4   1   8 8021.87 661.846   1
   4   1   8 7584.07 455.794   2
   4   1   9 178.683 88.5136   3
   4   1   9 73.2168 96.3102   1
   4   1  10 4250.52 402.271   3
   4   1  10 3798.88 490.062   1
   4   1  11 20867.4 1212.35   1
   4   1  12 3583.74 516.074   1
  -4  -2  15 3354.92 576.514   3
   4   2 -15 4261.88 683.315   4
  -4  -2  14 844.363 311.666   3
   4   2 -14 501.070 248.527   4
   4   2 -13 1609.32 373.364   4
  -4  -2  13 2041.65 420.361   3
   4   2 -12-130.658 207.617   4
  -4  -2  12 131.905 117.194   3
   4   2 -11 144.852 173.438   4
  -4  -2  11-10.1625 102.806   3
   4   2 -10 195.154 59.6473   1
   4   2 -10 159.767 54.6423   1
  -4  -2  10 324.213 154.816   3
  -4  -2   9 18004.5 998.140   3
   4   2  -9 16440.8 578.694   1
   4   2  -8 5253.69 484.554   3
  -4  -2   8 5200.78 503.958   3
   4   2  -8 4797.33 315.738   1
   4   2  -7 28407.6 1138.38   3
  -4  -2   7 29977.4 1200.90   3
   4   2  -7 27358.5 887.070   1
   4   2  -6 41793.2 1352.61   3
  -4  -2   6 40921.5 1406.56   3
   4   2  -6 42705.2 1181.10   1
   4   2  -5 22368.8 881.948   3
   4   2  -5 22620.3 826.181   1
   4   2  -4 10595.0 544.196   3
   4   2  -4 11015.5 567.847   1
   4   2  -3 24146.6 820.417   3
  -4  -2   3 25782.3 906.227   3
   4   2  -3 25314.1 922.837   1
   4   2  -2 93472.5 1928.68   3
  -4  -2   2 91493.2 2098.90   2
   4   2  -2 93975.5 2198.75   1
  -4  -2   1 13592.7 602.188   2
   4   2  -1 14121.4 709.525   1
   4   2   0 1342.41 135.150   3
  -4  -2   0 1481.45 172.422   2
   4   2   0 1536.93 235.495   1
   4   2   1 60757.5 1305.44   3
   4   2   1 65019.4 1798.02   1
  -4  -2  -1 66941.7 1405.03   2
   4   2   2 33409.3 825.296   3
   4   2   2 31872.5 1208.10   1
  -4  -2  -2 32543.6 855.320   2
   4   2   3 11565.8 418.197   3
   4   2   3 11423.1 489.224   2
   4   2   3 11805.9 715.324   1
  -4  -2  -3 11389.0 456.381   2
   4   2   4-19.3530 59.1727   2
   4   2   4 92.7977 43.1202   3
   4   2   4 62.6261 109.069   1
  -4  -2  -4 16.3102 44.1090   2
   4   2   5 9534.75 429.511   3
   4   2   5 8346.55 639.558   1
   4   2   5 9602.13 488.725   2
   4   2   6-25.4815 57.4930   2
   4   2   6 81.6032 94.9772   1
   4   2   6 92.3094 56.2447   3
   4   2   7 2229.89 341.578   1
   4   2   7 2757.44 269.104   3
   4   2   7 2985.16 297.895   2
   4   2   8 1052.53 191.809   2
   4   2   8 1308.28 197.131   3
   4   2   8 1011.88 247.454   1
   4   2   9 3326.31 338.088   3
   4   2   9 2873.24 409.523   1
   4   2  10 2898.01 338.784   3
   4   2  10 3715.81 481.199   1
   4   2  11 643.690 189.912   1
   4   2  12 14806.1 1048.30   1
  -4  -3  15 2982.26 552.022   3
   4   3 -15 4588.70 693.238   4
  -4  -3  14 9434.98 913.596   3
   4   3 -14 8044.12 893.237   4
   4   3 -13 2883.39 528.039   4
  -4  -3  13 2440.78 458.935   3
  -4  -3  12 7737.50 776.588   3
   4   3 -12 7745.20 821.960   4
   4   3 -11 393.404 84.5833   1
  -4  -3  11 141.614 97.0426   3
   4   3 -11 441.385 75.4616   1
  -4  -3  10 18284.2 1072.57   3
   4   3 -10 17410.1 598.653   1
  -4  -3   9 3942.42 477.877   3
   4   3  -9 3386.11 271.476   1
   4   3  -8 47398.6 1644.99   3
  -4  -3   8 47647.7 1702.82   3
   4   3  -8 49824.0 1280.17   1
   4   3  -7 8452.51 601.545   3
  -4  -3   7 9287.35 667.121   3
   4   3  -7 9528.70 497.451   1
   4   3  -6 15060.2 768.909   3
  -4  -3   6 13954.2 807.147   3
   4   3  -6 16128.8 684.939   1
   4   3  -5 19393.9 835.738   3
   4   3  -5 19287.4 781.893   1
   4   3  -4 41570.2 1272.02   3
   4   3  -4 44389.7 1305.92   1
   4   3  -3 2447.16 279.248   1
   4   3  -3 2448.77 254.533   3
   4   3  -2 8858.24 472.800   3
  -4  -3   2 9028.44 542.545   2
   4   3  -2 8869.41 553.502   1
   4   3  -1 79097.4 1771.25   3
  -4  -3   1 77626.4 1877.54   2
   4   3  -1 77296.0 2012.85   1
   4   3   0 54661.5 1355.94   3
  -4  -3   0 55037.8 1417.68   2
   4   3   0 55444.6 1633.99   1
   4   3   1 1880.14 206.013   3
   4   3   1 2051.46 281.259   1
  -4  -3  -1 2295.91 227.048   2
   4   3   2 16451.9 639.954   3
   4   3   2 15024.5 664.545   2
   4   3   2 15017.1 807.889   1
  -4  -3  -2 15784.2 626.559   2
   4   3   3 30098.8 896.257   3
  -4  -3  -3 30459.4 937.103   2
   4   3   3 29994.3 1005.23   2
   4   3   3 30145.2 1218.71   1
  -4  -3  -4 122315. 2539.19   2
   4   3   4 124100. 2465.55   3
   4   3   4 119827. 2618.88   2
   4   3   4 115869. 2934.19   1
   4   3   5 2727.01 262.185   3
   4   3   5 2205.24 340.643   1
   4   3   5 2324.29 272.488   2
   4   3   6 5829.10 403.771   3
   4   3   6 6341.58 578.146   1
   4   3   6 5885.96 448.358   2
   4   3   7 6085.62 438.832   3
   4   3   7 6259.77 591.596   1
   4   3   7 5406.66 450.601   2
   4   3   8 2739.61 403.453   1
   4   3   8 2471.56 295.397   3
   4   3   9 3486.78 460.449   1
   4   3   9 3465.90 372.738   3
   4   3  10 8505.85 738.850   1
   4   3  11 10576.9 849.926   1
   4   3  12 2010.11 385.665   1
  -4  -4  15 2150.74 484.407   3
   4   4 -15 1527.55 406.740   4
   4   4 -14 1860.06 458.269   4
  -4  -4  14 1657.52 401.647   3
  -4  -4  13 955.112 297.425   3
   4   4 -13 919.192 320.107   4
   4   4 -12 2644.39 481.277   4
  -4  -4  12 2723.55 470.516   3
  -4  -4  11 2467.69 429.535   3
   4   4 -11 2701.32 274.947   1
   4   4 -11 3279.69 249.909   1
   4   4 -10 280.045 86.6137   1
  -4  -4  10 46.7689 100.495   3
  -4  -4   9 1328.04 295.580   3
   4   4  -9 829.607 153.668   1
  -4  -4   8 22158.9 1158.86   3
   4   4  -8 23418.3 853.773   1
   4   4  -7 145282. 3378.87   3
  -4  -4   7 151795. 3567.26   3
   4   4  -7 149576. 3060.46   1
   4   4  -6 36438.7 1335.64   3
  -4  -4   6 42757.3 1509.32   3
  -4  -4   5 2762.50 368.139   2
   4   4  -5 2561.66 300.270   3
  -4  -4   5 2659.46 338.894   3
   4   4  -4 16654.4 791.828   3
  -4  -4   4 17699.1 896.353   2
   4   4  -3 66620.3 1772.76   3
  -4  -4   3 70817.7 1939.53   2
   4   4  -2 37703.7 1203.67   3
   4   4  -2 37616.7 1286.38   1
   4   4  -1 2335.04 301.059   1
   4   4  -1 2825.71 296.354   3
   4   4   0 18271.5 783.771   3
   4   4   0 20249.7 931.381   1
   4   4   1 60063.0 1621.55   3
   4   4   1 64156.3 1743.53   2
   4   4   1 60654.6 1818.29   1
   4   4   2 7433.66 514.995   2
   4   4   2 6830.87 551.546   1
   4   4   3 839.474 188.135   2
   4   4   3 111.754 134.652   1
   4   4   4 1295.72 229.815   2
   4   4   4 2257.41 333.590   1
   4   4   4 1703.21 230.301   3
   4   4   5 266.163 136.146   1
   4   4   5 153.255 95.6948   2
   4   4   5 279.200 105.051   3
  -4  -4  -5 199.178 106.927   2
   4   4   6 373.311 152.859   2
   4   4   6 447.757 132.778   3
   4   4   7 10625.2 641.832   3
   4   4   7 9638.00 745.789   1
   4   4   7 9888.89 671.346   2
   4   4   8 6444.44 514.703   3
   4   4   8 6423.75 624.328   1
   4   4   9 6635.05 550.226   3
   4   4   9 6672.80 653.883   1
   4   4  10 1117.50 285.742   1
   4   4  11 4231.43 547.164   1
  -4  -5  15 5420.58 789.293   3
   4   5 -15 6911.40 859.927   4
  -4  -5  14 17074.4 1333.83   3
   4   5 -14 17055.5 1307.22   4
  -4  -5  13 31535.0 1732.78   3
   4   5 -13 33282.8 1796.55   4
  -4  -5  12 10400.6 926.228   3
   4   5 -12 9242.23 459.243   1
   4   5 -12 9063.21 896.722   4
   4   5 -11 753.797 144.730   1
  -4  -5  11 850.319 273.232   3
   4   5 -10 40.6378 79.6434   1
  -4  -5  10 211.439 171.736   3
  -4  -5   9 3024.73 499.554   3
  -4  -5   8 8085.94 708.194   3
  -4  -5   7 8567.14 724.705   3
  -4  -5   7 8626.44 717.026   2
   4   5  -6 23425.3 1065.46   3
  -4  -5   6 22205.5 1109.14   3
  -4  -5   6 21485.6 1125.44   2
   4   5  -5 61001.7 1845.67   3
  -4  -5   5 61847.0 1978.79   2
   4   5  -4 13282.2 757.667   3
  -4  -5   4 12735.6 794.787   2
   4   5  -3 4909.43 443.815   3
  -4  -5   3 5709.92 498.681   2
   4   5  -2 54644.5 1688.70   3
  -4  -5   2 60306.4 1769.03   2
   4   5  -1 40620.3 1385.44   3
  -4  -5   1 43032.6 1409.34   2
   4   5   0 14870.6 768.490   3
  -4  -5   0 13364.0 719.512   2
   4   5   1 21394.8 1012.32   1
   4   5   1 19873.1 911.392   3
   4   5   1 18873.8 926.133   2
  -4  -5  -1 19459.7 881.585   2
   4   5   2 1472.26 264.920   2
  -4  -5  -2 1473.81 230.099   2
   4   5   2 1436.11 267.845   1
   4   5   3 99.4563 102.028   2
  -4  -5  -3 50.0037 93.0248   2
   4   5   3 136.490 89.7121   1
   4   5   4-23.0431 67.1690   2
   4   5   4-57.9832 72.6512   3
  -4  -5  -4 117.786 104.711   2
   4   5   4-1.83858 88.1713   1
   4   5   5 44803.3 1474.87   3
  -4  -5  -5 44554.5 1501.45   2
   4   5   5 44073.4 1582.67   2
   4   5   5 45513.2 1681.38   1
   4   5   6 1620.26 308.375   1
   4   5   6 1859.96 318.674   2
   4   5   6 1349.97 241.337   3
  -4  -5  -6 1047.27 229.698   2
   4   5   7 6491.80 538.644   3
   4   5   7 5774.02 595.846   1
   4   5   8-152.216 103.316   3
   4   5   8-172.311 132.261   1
   4   5   9 9647.84 705.182   3
   4   5   9 10203.8 826.142   1
   4   5  10 18343.5 1156.31   1
   4   5  11 785.945 270.688   1
   4   6 -15 390.250 249.575   4
   4   6 -14 135.573 151.952   4
  -4  -6  14 72.3341 191.230   3
   4   6 -13 436.801 251.090   4
  -4  -6  13 281.512 172.266   3
   4   6 -12 998.751 286.021   4
  -4  -6  12 866.611 313.867   3
  -4  -6  11 4743.90 614.019   3
   4   6 -11 4004.04 440.348   1
   4   6 -10 390.396 147.453   1
  -4  -6  10 496.428 214.010   2
  -4  -6  10 226.187 225.002   3
  -4  -6   9 15912.0 1070.44   3
  -4  -6   9 16664.4 1103.84   2
  -4  -6   8 7793.10 710.420   3
  -4  -6   8 7330.37 703.319   2
  -4  -6   7 40474.1 1688.26   2
  -4  -6   6 23292.7 1209.32   2
   4   6  -5 11557.2 766.447   3
  -4  -6   5 11672.2 822.995   2
   4   6  -4 49380.0 1689.85   3
  -4  -6   4 50895.2 1773.93   2
   4   6  -3 49627.2 1687.96   3
  -4  -6   3 51835.2 1752.18   2
   4   6  -2 8997.26 653.856   3
  -4  -6   2 8802.03 646.205   2
   4   6  -1 30320.0 1252.99   3
  -4  -6   1 30718.7 1230.20   2
   4   6   0 2490.34 366.479   2
  -4  -6   0 1753.06 273.158   2
   4   6   0 2602.09 343.915   3
   4   6   1-11.9325 100.746   2
  -4  -6  -1 47.5134 72.9875   2
   4   6   2 25458.1 1197.00   2
  -4  -6  -2 25463.9 1079.76   2
   4   6   3 5722.02 552.719   2
  -4  -6  -3 6270.10 524.117   2
   4   6   3 5649.91 551.609   1
   4   6   4 1694.68 310.498   2
  -4  -6  -4 1908.54 294.820   2
   4   6   4 1801.50 332.513   1
   4   6   5 301.326 136.937   3
  -4  -6  -5 182.192 119.586   2
   4   6   5 98.7829 120.704   1
   4   6   6 3946.16 439.258   3
  -4  -6  -6 3942.40 448.368   2
   4   6   6 5023.15 556.538   1
   4   6   7 1208.25 294.829   1
   4   6   7 1705.75 309.488   3
   4   6   8 13493.9 867.786   3
   4   6   8 12134.7 918.890   1
   4   6   9-59.2444 132.905   1
   4   6  10 1842.53 386.660   1
   4   7 -15 6557.43 846.181   4
  -4  -7  14 674.973 311.448   2
   4   7 -14 602.426 272.146   4
  -4  -7  14 299.531 264.536   3
   4   7 -13 3971.09 628.260   4
  -4  -7  13 4131.74 662.613   2
  -4  -7  13 2126.75 524.452   3
   4   7 -12 123.914 152.897   4
  -4  -7  12 315.915 212.328   2
  -4  -7  12-163.987 176.168   3
  -4  -7  11 215.137 177.978   2
  -4  -7  11 778.846 280.339   3
   4   7 -10 1158.11 283.597   1
  -4  -7  10 1634.73 391.273   2
  -4  -7  10 1012.38 322.453   3
  -4  -7   9 4347.43 579.849   2
  -4  -7   9 5485.77 641.251   3
  -4  -7   8 13890.3 1024.41   2
  -4  -7   7 17236.8 1103.15   2
  -4  -7   6 65344.5 2252.33   2
  -4  -7   5 55856.8 2011.25   2
  -4  -7   4 12813.5 871.086   2
   4   7  -3 14422.0 902.311   3
  -4  -7   3 14953.2 919.501   2
   4   7  -2 86597.5 2498.41   3
  -4  -7   2 85476.7 2453.99   2
  -4  -7   1 1123.29 239.707   2
   4   7  -1 1011.07 234.153   3
  -4  -7   0 1898.01 303.963   2
   4   7   0 1339.10 273.521   3
  -4  -7  -1 124.967 89.1470   2
  -4  -7  -2 15663.7 889.591   2
  -4  -7  -3 3184.53 401.640   2
  -4  -7  -4 106.877 111.934   2
   4   7   4 63.9921 99.7936   1
   4   7   5 28.4254 125.085   3
  -4  -7  -5 166.717 112.809   2
   4   7   5 358.677 194.605   1
   4   7   6 14675.1 926.867   3
  -4  -7  -6 15047.9 968.471   2
   4   7   6 15419.8 1019.64   1
   4   7   7 4660.30 534.354   3
  -4  -7  -7 4953.48 572.445   2
   4   7   7 5395.00 609.265   1
   4   7   8 2000.44 394.236   1
   4   7   8 992.060 267.904   3
   4   7   9 5084.84 620.705   1
   4   8 -14 1110.99 355.093   4
   4   8 -13 386.855 209.837   4
  -4  -8  13 775.228 310.682   2
  -4  -8  13 150.998 184.134   3
   4   8 -12 1168.60 355.141   4
  -4  -8  12 1614.98 429.668   2
  -4  -8  12 1341.64 364.122   3
  -4  -8  11 235.728 163.627   2
  -4  -8  10 10135.4 949.800   2
  -4  -8   9 263.482 208.666   2
  -4  -8   8 6916.15 756.430   2
  -4  -8   7 2466.06 434.379   2
  -4  -8   6 1928.42 393.168   2
  -4  -8   5 32629.8 1539.18   2
  -4  -8   4 54684.9 2009.75   2
  -4  -8   3 4624.76 531.651   2
  -4  -8   2 144.198 88.7189   2
  -4  -8   1 1670.25 318.446   2
  -4  -8   0 19174.4 1066.53   2
  -4  -8  -1 11815.3 819.917   2
  -4  -8  -2 998.981 242.980   2
  -4  -8  -3 2648.30 390.503   2
   4   8   4 728.326 230.090   1
  -4  -8  -4 650.063 223.478   2
  -4  -8  -5 5883.22 621.025   2
   4   8   5 5461.49 591.145   3
   4   8   5 5830.24 630.796   1
   4   8   6 3252.99 484.135   1
   4   8   6 2850.07 445.500   3
  -4  -8  -6 4145.60 534.428   2
   4   8   7 668.304 240.926   3
  -4  -8  -7 188.050 131.031   2
   4   8   7 721.080 254.363   1
   4   9 -14-13.0479 135.185   4
   4   9 -13 1950.21 450.635   4
   4   9 -12 169.973 176.637   4
  -4  -9  12 382.300 249.038   2
  -4  -9  11 1252.52 391.711   2
  -4  -9  10 27368.0 1636.01   2
  -4  -9   9 4148.42 610.957   2
  -4  -9   8 3853.25 589.963   2
  -4  -9   7 16333.5 1158.80   2
  -4  -9   6 81367.5 2743.00   2
  -4  -9   5 39016.4 1759.94   2
  -4  -9   4 9100.06 799.117   2
  -4  -9   3 7245.38 706.713   2
  -4  -9   2 18515.8 1118.87   2
  -4  -9   1 16939.1 1051.54   2
  -4  -9   0 10773.4 828.323   2
  -4  -9  -1 23053.9 1240.48   2
  -4  -9  -2 185.092 149.353   2
  -4  -9  -3 3626.02 494.622   2
  -4  -9  -4 15675.2 1071.28   2
   4   9   5 5107.28 627.744   1
   4   9   5 5145.71 614.583   3
  -4  -9  -5 4985.69 608.073   2
   4   9   6 309.209 207.557   3
  -4  -9  -6 192.826 162.538   2
  -4  -9  -7 867.791 249.872   2
   4  10 -14 1039.06 316.590   4
   4  10 -13 4671.75 673.996   4
   4  10 -12 2481.46 500.641   4
  -4 -10  11 4103.18 682.382   2
  -4 -10  10 2996.55 567.052   2
  -4 -10   9 6763.55 799.033   2
  -4 -10   8 6750.87 782.258   2
  -4 -10   7 184.592 176.576   2
  -4 -10   6 6813.43 753.888   2
  -4 -10   5 26954.0 1497.27   2
  -4 -10   4 13726.0 1031.08   2
  -4 -10   3 2749.43 449.982   2
  -4 -10   2 5435.22 629.286   2
  -4 -10   1 3357.67 498.480   2
  -4 -10   0 10374.9 867.418   2
  -4 -10  -1 3804.69 538.617   2
  -4 -10  -2 10330.7 880.419   2
  -4 -10  -3 15457.2 1090.45   2
  -4 -10  -4 471.618 238.415   2
   4  10   5 68.8518 146.119   3
  -4 -10  -5 32.0176 165.833   2
  -4 -10  -6 14.3305 151.049   2
   4  11 -12 240.408 186.119   4
  -4 -11   9 514.428 202.118   2
  -4 -11   8 5810.36 755.676   2
  -4 -11   7 25637.1 1579.76   2
  -4 -11   6 4171.89 622.958   2
  -4 -11   5 1647.77 390.177   2
  -4 -11   4 8846.35 869.585   2
  -4 -11   3 30265.1 1607.77   2
  -4 -11   2 6989.78 758.779   2
  -4 -11   1 203.478 155.495   2
  -4 -11   0 16041.4 1136.45   2
  -4 -11  -1 1619.81 384.694   2
  -4 -11  -2 413.382 188.056   2
  -4 -11  -3 1806.61 405.079   2
  -4 -12   6 8122.89 891.735   2
  -4 -12   5 11148.4 1032.54   2
  -4 -12   4 4338.49 624.082   2
  -4 -12   3-225.385 238.631   2
  -4 -12   2 17559.0 1258.98   2
  -4 -12   1 4126.83 606.957   2
  -5  12   2 12549.4 1074.36   3
   5 -12  -2 10731.9 993.783   2
  -5  12   1 6831.49 769.866   3
   5 -12  -1 6312.98 748.567   2
   5 -12   0 1533.93 390.655   2
   5 -12   1 1665.77 356.239   2
   5 -12   2 2.60869 110.530   2
  -5  11   4 3758.93 600.813   3
  -5  11   3 7448.53 797.454   3
  -5  11   2 529.760 245.645   3
   5 -11  -2 539.984 233.617   2
   5 -11  -1 3548.13 623.329   1
  -5  11   1 2563.58 446.950   3
   5 -11  -1 2949.18 489.791   2
   5 -11   0 7213.55 737.034   2
   5 -11   0 7454.81 906.874   1
   5 -11   1 2832.10 575.739   1
   5 -11   1 3196.80 467.696   2
   5 -11   2-75.3807 195.211   1
   5 -11   2 90.0404 98.8468   2
   5 -11   3 10776.0 822.417   2
   5 -11   3 12828.3 1209.16   1
  -5  10   6 14071.2 1115.47   3
  -5  10   5 5801.33 700.502   3
  -5  10   4 752.266 261.992   3
  -5  10   3 171.419 165.743   3
   5 -10  -2 3493.86 595.572   1
  -5  10   2 3390.67 504.218   3
   5 -10  -2 3596.45 514.546   2
   5 -10  -1 477.751 285.872   1
  -5  10   1 231.881 185.303   3
   5 -10  -1 220.553 158.600   2
   5 -10   0 1455.18 382.310   1
   5 -10   0 2903.05 426.842   2
   5 -10   1 20138.6 1122.31   2
   5 -10   1 20938.7 1460.98   1
   5 -10   2 1776.05 452.688   1
   5 -10   2 2502.59 381.384   2
   5 -10   3 3810.35 635.019   1
   5 -10   3 3599.36 439.125   2
   5 -10   4 5841.36 778.297   1
   5 -10   4 5223.85 520.414   2
   5 -10   5 1550.03 439.010   1
   5 -10   6 8222.25 966.864   1
  -5   9   7 5663.36 700.525   3
  -5   9   6 2132.57 414.355   3
  -5   9   5 29448.5 1525.80   3
  -5   9   4 28586.5 1467.64   3
   5  -9  -4 28445.9 1596.98   1
   5  -9  -3 250.145 202.911   1
  -5   9   3 199.631 132.488   3
   5  -9  -2 1865.22 406.180   1
  -5   9   2 3207.01 460.691   3
   5  -9  -2 2855.27 439.131   2
  -5   9   1 8406.11 712.484   3
   5  -9  -1 9353.70 752.123   2
   5  -9  -1 8636.52 892.735   1
   5  -9   0 49032.1 1807.44   2
   5  -9   0 54916.4 2313.80   1
   5  -9   1 2876.42 528.286   1
   5  -9   1 2704.91 377.699   2
   5  -9   2 343.802 255.582   1
   5  -9   2 81.0164 110.123   2
   5  -9   3 3893.65 415.873   2
   5  -9   3 4048.66 641.484   1
   5  -9   4 2509.25 505.291   1
   5  -9   4 3219.00 373.202   2
   5  -9   5 1526.39 423.807   1
   5  -9   6 1383.40 392.129   1
   5  -9   7 10106.6 1051.70   1
   5  -9   8 9129.77 1015.01   1
  -5   8   9 93.6159 125.183   3
  -5   8   8 720.079 241.437   3
  -5   8   7 10973.1 923.587   3
   5  -8  -7 9390.52 751.143   4
  -5   8   6 24447.2 1374.87   3
   5  -8  -6 23793.8 1164.67   4
  -5   8   5 10440.2 855.533   3
   5  -8  -5 10412.0 900.442   1
   5  -8  -5 10513.5 721.441   4
  -5   8   4 7813.93 713.950   3
   5  -8  -4 8313.43 805.882   1
   5  -8  -4 7669.34 575.860   4
  -5   8   3 7953.91 694.729   3
   5  -8  -3 6148.80 684.340   1
   5  -8  -3 5803.22 488.353   4
   5  -8  -2 253.520 134.110   4
  -5   8   2 80.4953 116.105   3
  -5   8   1 4864.16 511.457   3
   5  -8  -1 6294.07 570.271   2
   5  -8  -1 5667.32 692.452   1
   5  -8   0 22624.7 1080.70   2
   5  -8   0 21335.9 1356.74   1
  -5   8   0 22841.3 1129.79   2
  -5   8  -1 1406.06 269.162   2
   5  -8   1 1521.89 365.911   1
   5  -8   1 2010.18 301.744   2
  -5   8  -2 1135.71 242.092   2
   5  -8   2 1253.72 359.305   1
   5  -8   2 1718.50 273.140   2
   5  -8   3-66.5930 123.778   1
   5  -8   3 90.1718 72.8285   2
  -5   8  -3 114.278 82.2256   3
   5  -8   4 8411.22 885.390   1
   5  -8   4 7721.48 524.212   2
   5  -8   5 4897.73 398.753   2
   5  -8   5 3566.46 569.908   1
   5  -8   6 1419.98 428.901   1
   5  -8   7 1617.46 406.576   1
   5  -8   8 17808.4 1359.43   1
   5  -8   9 13383.1 1217.18   1
   5  -8  10 80.5059 295.954   1
  -5   7  10 2314.78 450.115   3
  -5   7   9 436.134 240.790   3
   5  -7  -9 379.031 179.269   4
  -5   7   8 20888.0 1264.00   3
   5  -7  -8 20715.0 1198.39   4
  -5   7   7 7291.74 719.968   3
   5  -7  -7 6712.64 640.404   4
  -5   7   6 6619.19 648.949   3
   5  -7  -6 5917.47 623.862   1
   5  -7  -6 5805.20 571.689   4
  -5   7   5 9296.64 742.100   3
   5  -7  -5 7333.35 708.342   1
   5  -7  -5 7579.08 632.217   4
  -5   7   4 45302.9 1730.68   3
   5  -7  -4 48801.2 1937.90   1
   5  -7  -4 51932.9 1718.40   4
   5  -7  -3 1219.34 303.962   1
  -5   7   3 1319.88 274.017   3
  -5   7   2 82805.6 2326.98   3
   5  -7  -2 82430.1 2690.97   1
  -5   7   2 76859.1 2292.60   2
  -5   7   1 333.718 147.268   2
  -5   7   1 246.305 120.502   3
   5  -7  -1 590.304 237.283   1
  -5   7   0 1337.32 250.834   2
  -5   7   0 1394.08 239.241   3
   5  -7   0 1187.79 321.984   1
   5  -7   0 1125.87 217.528   2
   5  -7   1 6407.17 497.973   2
  -5   7  -1 6699.00 529.490   2
   5  -7   1 6210.62 700.030   1
   5  -7   2 6085.60 452.067   2
  -5   7  -2 5727.13 471.826   2
   5  -7   2 6047.06 709.283   1
  -5   7  -3 907.090 186.075   2
   5  -7   3 611.738 152.129   2
   5  -7   3 886.697 313.534   1
  -5   7  -3 696.783 183.888   3
   5  -7   4 686.570 141.988   2
  -5   7  -4 655.278 166.696   3
   5  -7   4 716.131 276.268   1
   5  -7   5 13.4077 59.1737   2
   5  -7   5 201.884 128.304   1
   5  -7   6 16393.4 1218.09   1
   5  -7   7 11068.3 1014.05   1
   5  -7   8 136.483 172.045   1
   5  -7   9 6437.86 819.819   1
   5  -7  10 24441.2 1641.58   1
   5  -7  11 22375.3 1593.02   1
  -5   6  11 3729.16 566.780   3
   5  -6 -11 4559.77 645.177   4
  -5   6  10 19116.7 1262.65   3
   5  -6 -10 20031.6 1283.39   4
  -5   6   9 6508.61 693.386   3
   5  -6  -9 5820.71 656.757   4
  -5   6   8 14567.5 1012.73   3
   5  -6  -8 14956.1 1022.81   4
  -5   6   7 18077.0 1077.80   3
   5  -6  -7 16766.7 997.395   1
   5  -6  -7 16766.6 1040.01   4
  -5   6   6 11388.5 833.128   3
   5  -6  -6 12670.1 870.157   1
   5  -6  -6 13876.4 913.662   4
   5  -6  -5 490.939 172.780   1
  -5   6   5 283.076 131.385   3
  -5   6   4 30483.0 1271.60   3
   5  -6  -4 26334.2 1338.19   1
  -5   6   3 65277.3 1960.99   3
   5  -6  -3 67629.1 2283.49   1
  -5   6   3 65208.4 2003.26   2
  -5   6   2 111.258 104.145   2
  -5   6   2 73.6607 103.956   3
   5  -6  -2 138.543 157.492   1
  -5   6   1 7342.44 532.045   3
   5  -6  -1 7753.11 730.553   1
  -5   6   1 7317.95 540.540   2
  -5   6   0-24.3458 66.9252   2
  -5   6   0-42.0264 78.4865   3
   5  -6   0-11.4572 128.831   1
  -5   6  -1 237.854 101.176   2
   5  -6   1 140.950 205.949   1
   5  -6   2 5372.80 377.754   2
  -5   6  -2 5338.88 401.933   2
   5  -6   2 5488.65 653.492   1
  -5   6  -3 252.083 90.7588   2
   5  -6   3 179.241 82.3459   2
  -5   6  -3 202.490 93.9816   3
   5  -6   3 356.532 233.452   1
   5  -6   4 837.435 127.220   2
  -5   6  -4 723.769 155.917   3
   5  -6   4 937.485 283.316   1
   5  -6   5 17592.3 572.620   2
  -5   6  -5 17638.7 717.071   3
   5  -6   5 18863.6 1249.23   1
   5  -6   6 8185.65 820.143   1
   5  -6   7 38079.5 1883.02   1
   5  -6   8 33225.7 1782.79   1
   5  -6   9 24304.9 1535.51   1
   5  -6  10 727.781 319.363   1
   5  -6  11 21712.9 1499.39   1
   5  -6  12 2732.14 552.357   1
   5  -5 -12 820.095 277.233   4
  -5   5  11 2590.19 467.723   3
   5  -5 -11 2457.73 480.214   4
  -5   5  10 7816.52 764.673   3
   5  -5 -10 7876.88 812.162   4
  -5   5   9 25629.0 1369.15   3
   5  -5  -9 27983.8 1486.23   4
   5  -5  -8 3403.21 497.536   4
   5  -5  -8 3218.41 392.617   1
  -5   5   8 3412.03 468.758   3
   5  -5  -7 341.670 189.905   4
  -5   5   7 698.214 182.590   1
   5  -5  -7 864.595 224.245   1
  -5   5   7 676.578 226.333   3
   5  -5  -6 823.470 227.885   1
  -5   5   6 675.402 193.781   3
  -5   5   6 416.436 135.829   1
  -5   5   5 28586.2 1218.66   3
  -5   5   5 27831.7 1141.52   1
   5  -5  -5 27499.6 1279.61   1
  -5   5   4 1876.30 293.804   2
  -5   5   4 2272.83 316.113   3
   5  -5  -4 2225.66 375.626   1
  -5   5   4 2033.48 300.974   1
  -5   5   3 2856.50 340.828   2
  -5   5   3 2585.23 321.898   3
   5  -5  -3 2777.16 405.062   1
  -5   5   3 3359.11 386.656   1
  -5   5   2 23811.8 959.516   3
   5  -5  -2 23725.5 1228.73   1
  -5   5   2 21575.7 951.563   2
  -5   5   1 17831.4 795.338   2
   5  -5  -1 18955.3 1088.45   1
  -5   5   0 5577.76 407.905   2
   5  -5   0 5464.84 588.080   1
  -5   5  -1 1441.90 193.436   2
  -5   5  -1 988.079 158.376   3
   5  -5   1 1033.45 282.301   1
  -5   5  -2 21510.3 740.322   3
  -5   5  -2 21792.4 802.712   3
  -5   5  -2 21446.7 736.534   2
   5  -5   2 21004.6 1206.81   1
  -5   5  -3 6732.25 388.638   3
   5  -5   3 6360.84 657.530   1
  -5   5  -4 161.713 66.2657   3
   5  -5   4 353.996 224.256   1
  -5   5  -5 22263.7 669.480   3
   5  -5   5 20256.8 1261.48   1
  -5   5  -6 2348.53 191.497   3
   5  -5   6 2137.29 417.019   1
   5  -5   7 10858.7 942.844   1
   5  -5   8 951.976 329.903   1
   5  -5   9 28292.5 1613.19   1
   5  -5  10 7187.08 829.902   1
   5  -5  11 165.772 174.638   1
   5  -5  12 577.677 317.505   1
   5  -4 -13 2185.86 471.136   4
  -5   4  12 5093.19 655.253   3
   5  -4 -12 4850.83 665.130   4
  -5   4  11 89411.6 2918.37   3
   5  -4 -11 87280.8 3040.60   4
  -5   4  10 12733.9 952.746   3
   5  -4 -10 12302.5 1005.63   4
   5  -4  -9 638.513 260.742   4
  -5   4   9 271.655 172.799   3
  -5   4   8 48229.5 1800.94   3
   5  -4  -8 49093.5 1564.23   1
   5  -4  -8 48019.3 1971.83   4
  -5   4   7 28204.1 1275.56   3
  -5   4   7 28389.6 1032.01   1
   5  -4  -7 29815.7 1213.59   1
  -5   4   6 1335.68 218.849   1
  -5   4   6 994.665 227.464   3
   5  -4  -6 1189.78 256.542   1
  -5   4   5 12944.4 752.965   3
  -5   4   5 11310.0 671.865   1
   5  -4  -5 11823.6 786.551   1
  -5   4   5 12161.4 756.941   2
  -5   4   4 43889.9 1428.03   3
  -5   4   4 41706.1 1423.11   1
   5  -4  -4 44341.2 1608.69   1
  -5   4   4 43318.9 1472.82   2
  -5   4   3 34311.3 1168.42   3
  -5   4   3 33100.7 1264.77   1
   5  -4  -3 35013.3 1440.42   1
  -5   4   3 34661.5 1219.57   2
  -5   4   2 4353.21 427.857   1
   5  -4  -2 3755.56 454.918   1
  -5   4   2 4078.17 356.275   2
  -5   4   1 306.641 147.045   1
  -5   4   1 391.850 109.891   2
  -5   4   1 295.677 96.4420   3
   5  -4  -1 670.666 221.971   1
  -5   4   0 29766.7 883.949   3
  -5   4   0 29484.0 904.930   2
   5  -4   0 26193.6 1282.85   1
  -5   4  -1 291.996 72.1772   2
  -5   4  -1 208.328 65.5749   3
   5  -4   1 332.202 163.946   1
  -5   4  -2 14848.7 475.435   3
  -5   4  -2 14311.4 510.117   3
  -5   4  -2 13407.2 429.398   2
   5  -4   2 15488.5 978.926   1
  -5   4  -3 17839.0 477.348   3
  -5   4  -3 18111.1 495.058   3
   5  -4   3 17188.7 1065.93   1
  -5   4  -4 5093.54 189.366   3
  -5   4  -4 5476.85 192.223   3
   5  -4   4 6362.59 643.357   1
   5  -4   5 1819.45 358.350   1
  -5   4  -6 27289.3 597.972   3
   5  -4   6 28927.5 1486.72   1
   5  -4   7 59997.9 2270.58   1
   5  -4   8 39095.3 1823.34   1
   5  -4   9 1143.05 332.745   1
   5  -4  10 6023.41 727.721   1
   5  -4  11 20617.9 1415.65   1
   5  -4  12 7120.87 836.041   1
   5  -4  13-103.373 154.262   1
  -5   3  13 771.092 311.183   3
   5  -3 -13 435.123 260.676   4
  -5   3  12 1799.47 398.938   3
   5  -3 -12 2072.30 453.179   4
   5  -3 -11 211.446 215.241   4
  -5   3  11 12.2000 153.710   3
  -5   3  10 19986.9 1181.82   3
   5  -3 -10 20590.1 1317.65   4
  -5   3   9 19833.9 1114.86   3
   5  -3  -9 17426.4 777.065   1
   5  -3  -9 21915.5 1309.18   4
  -5   3   8 10417.8 761.709   3
   5  -3  -8 10486.6 633.565   1
  -5   3   8 10916.1 545.244   1
  -5   3   7 23353.9 1110.91   3
  -5   3   7 24006.1 883.736   1
   5  -3  -7 23589.5 1026.57   1
  -5   3   6 25690.4 1159.18   2
  -5   3   6 25433.7 1112.17   3
  -5   3   6 25903.7 965.533   1
   5  -3  -6 24740.0 1085.26   1
  -5   3   5 1068.59 208.999   3
  -5   3   5 799.547 189.366   2
  -5   3   5 977.579 184.288   1
   5  -3  -5 1024.31 213.636   1
  -5   3   4 605.178 160.365   1
  -5   3   4 569.585 145.428   3
  -5   3   4 780.537 165.346   2
   5  -3  -4 504.806 155.978   1
  -5   3   3 6520.99 505.756   1
   5  -3  -3 6564.41 553.778   1
  -5   3   3 5938.06 438.042   2
  -5   3   2 30084.7 955.394   3
  -5   3   2 29121.3 1154.81   1
  -5   3   2 30979.1 1009.20   2
   5  -3  -2 30348.0 1268.67   1
   5  -3  -1 31240.1 1310.11   1
  -5   3   1 30888.5 891.124   3
  -5   3   1 32902.2 1236.30   1
  -5   3   1 30207.5 917.825   2
   5  -3   0 43853.2 1636.48   1
  -5   3   0 42683.3 1008.49   3
  -5   3   0 42278.0 1482.07   1
  -5   3   0 43330.9 1043.08   2
   5  -3   1 709.111 216.576   1
  -5   3  -1 922.519 91.6696   3
  -5   3  -1 846.703 91.3741   2
   5  -3   2 3128.48 421.921   1
   5  -3   3 8361.72 703.014   1
   5  -3   4 160.855 128.467   1
   5  -3   5 19679.0 1148.64   1
   5  -3   6 34923.6 1612.87   1
   5  -3   7 4728.78 587.513   1
   5  -3   8 8974.76 823.683   1
   5  -3   9 11584.1 959.139   1
   5  -3  10 30064.0 1624.19   1
   5  -3  11 42.6397 190.111   1
   5  -3  12 15141.9 1204.85   1
   5  -3  13 7054.65 847.662   1
  -5   2  13 6134.89 718.247   3
   5  -2 -13 6004.84 777.914   4
  -5   2  12 6971.59 734.107   3
   5  -2 -12 7816.87 875.016   4
  -5   2  11 17123.1 1112.45   3
   5  -2 -11 16831.7 1224.80   4
   5  -2 -10 982.273 328.195   4
  -5   2  10 1386.33 305.200   3
  -5   2   9 11655.6 815.405   3
   5  -2  -9 11009.6 565.703   1
  -5   2   8 32890.5 1371.81   3
   5  -2  -8 33363.6 1147.34   1
  -5   2   7 59095.3 1831.68   3
   5  -2  -7 59244.2 1692.57   1
  -5   2   7 54593.1 1473.41   1
  -5   2   6 24903.9 1116.32   2
  -5   2   6 24623.2 1057.70   3
  -5   2   6 24840.8 910.560   1
   5  -2  -6 24634.5 1026.38   1
  -5   2   5 64619.5 1883.02   2
  -5   2   5 66637.7 1807.30   3
  -5   2   5 65408.7 1720.51   1
   5  -2  -5 65435.6 1885.51   1
   5  -2  -4 7583.28 567.610   1
  -5   2   4 6793.49 492.380   2
  -5   2   4 7185.75 490.995   1
  -5   2   3 28532.3 1004.38   2
   5  -2  -3 27310.1 1152.03   1
  -5   2   3 28992.8 951.752   3
  -5   2   3 30576.1 1122.24   1
   5  -2  -2 21093.8 1014.30   1
  -5   2   2 22499.0 748.911   3
  -5   2   2 23352.3 975.444   1
  -5   2   2 21675.4 783.577   2
   5  -2  -1 87724.7 2353.89   1
  -5   2   1 83412.5 1687.62   3
  -5   2   1 83549.4 2199.25   1
  -5   2   1 82215.0 1744.80   2
   5  -2   0 12784.8 806.132   1
  -5   2   0 11811.9 368.178   3
  -5   2   0 12766.0 735.293   1
  -5   2   0 11403.6 401.890   2
   5  -2   1 7358.99 615.278   1
  -5   2  -1 7303.79 567.680   1
   5  -2   2 1760.75 305.744   1
   5  -2   3 1923.79 333.530   1
   5  -2   4 7280.78 654.287   1
   5  -2   5 335.772 136.901   1
   5  -2   6 32110.7 1516.87   1
   5  -2   7 33411.8 1580.47   1
   5  -2   8 380.316 206.102   1
   5  -2   9 5653.83 650.230   1
   5  -2  10 21044.6 1335.12   1
   5  -2  11 24356.6 1474.43   1
   5  -2  12 432.083 204.176   1
   5  -2  13 13710.6 1150.97   1
  -5   1  14 10410.6 966.658   3
  -5   1  13 8789.11 855.528   3
   5  -1 -13 9002.78 964.086   4
   5  -1 -12 1177.57 363.846   4
  -5   1  12 1735.26 360.597   3
  -5   1  11 8172.03 750.729   3
   5  -1 -11 8452.56 881.814   4
  -5   1  10 11909.1 858.679   3
   5  -1 -10 8949.11 407.874   1
  -5   1   9 21375.5 1125.44   3
   5  -1  -9 22688.6 830.682   1
  -5   1   8 1027.68 236.283   3
   5  -1  -8 1394.84 210.406   1
   5  -1  -7 23691.8 1111.24   3
  -5   1   7 21793.3 1082.84   2
  -5   1   7 21897.7 1025.75   3
   5  -1  -7 22477.4 918.377   1
   5  -1  -6 103170. 2553.60   3
   5  -1  -6 100443. 2414.16   1
  -5   1   6 99669.9 2576.78   2
  -5   1   6 101969. 2486.30   3
   5  -1  -5 15721.8 777.236   3
  -5   1   5 14121.4 760.626   2
   5  -1  -5 14874.3 765.280   1
  -5   1   5 15838.8 759.225   3
  -5   1   5 14446.4 688.935   1
   5  -1  -4 20211.0 828.995   3
  -5   1   4 20518.3 869.949   2
   5  -1  -4 20427.8 928.231   1
  -5   1   4 18759.1 819.302   1
  -5   1   3 30469.2 1019.23   2
   5  -1  -3 30351.2 1177.67   1
  -5   1   3 29225.3 937.592   3
  -5   1   3 29934.2 1104.95   1
   5  -1  -2-55.9550 105.413   1
  -5   1   2 147.629 81.2602   2
  -5   1   2-30.6051 46.1991   3
  -5   1   2 77.2548 78.4669   1
  -5   1   1 2146.16 186.238   2
  -5   1   1 1749.53 154.134   3
   5  -1  -1 1541.68 256.466   1
  -5   1   1 1826.41 267.629   1
   5  -1   0 4434.25 449.866   1
  -5   1   0 4637.85 228.394   2
  -5   1   0 5160.18 453.674   1
  -5   1   0 4751.09 210.609   2
   5  -1   1 10010.1 707.925   1
  -5   1  -1 11041.7 686.436   1
   5  -1   2 4387.71 481.210   1
   5  -1   3 3439.83 429.981   1
   5  -1   4 22640.8 1169.94   1
   5  -1   5 18865.9 1083.65   1
   5  -1   6 6012.57 624.988   1
   5  -1   7 3465.65 486.745   1
   5  -1   8 77905.7 2601.31   1
   5  -1   9 35575.1 1696.11   1
   5  -1  10 8394.66 824.213   1
   5  -1  11 5275.31 669.410   1
   5  -1  12 9159.34 899.321   1
  -5   0  14-178.411 149.926   3
   5   0 -13 4919.86 691.948   4
  -5   0  13 5362.27 671.163   3
   5   0 -12 2669.23 523.681   4
  -5   0  12 1600.05 368.678   3
   5   0 -11 1519.20 393.250   4
  -5   0  11 1073.92 288.485   3
  -5   0  10 3380.04 453.171   3
   5   0 -10 3132.60 244.424   1
  -5   0   9 45702.4 1720.63   3
   5   0  -9 45759.3 1269.03   1
   5   0  -8 22719.7 867.102   1
  -5   0   8 23016.6 1098.48   3
   5   0  -7-37.8289 79.2510   1
   5   0  -7 10.5228 82.8198   3
  -5   0   7-51.9599 135.023   3
   5   0  -6 3870.55 396.228   3
   5   0  -6 4688.26 398.579   1
  -5   0   6 4005.58 399.707   3
   5   0  -5 114212. 2603.00   3
  -5   0   5 110548. 2590.43   3
   5   0  -5 119151. 2663.18   1
   5   0  -4 3156.28 301.606   3
   5   0  -4 3182.89 349.990   1
   5   0  -3 243826. 4429.78   3
  -5   0   3 248353. 4485.85   3
   5   0  -3 247261. 4841.18   1
   5   0  -2 644.758 107.143   3
  -5   0   2 774.170 128.821   3
   5   0  -2 710.894 170.673   1
  -5   0   2 767.973 166.459   1
  -5   0   1 15300.1 789.204   1
  -5   0   1 16475.2 516.179   3
   5   0  -1 15587.3 835.558   1
  -5   0   1 15973.0 593.325   2
  -5   0   0 6557.17 508.420   1
  -5   0   0 6115.80 260.605   2
   5   0   0 6857.66 555.505   1
  -5   0   0 6126.76 276.892   2
  -5   0  -1 409.067 143.610   1
   5   0   1 479.219 170.718   1
   5   0   2 7165.19 598.478   1
   5   0   3 3578.01 442.571   1
   5   0   4 7348.46 642.000   1
   5   0   5 1583.13 302.423   1
   5   0   6 19234.5 1108.51   1
   5   0   7 11348.2 865.882   1
   5   0   8 482.804 224.222   1
   5   0   9 39137.4 1782.31   1
   5   0  10 39454.8 1824.65   1
   5   0  11 234.995 164.420   1
   5   0  12-108.708 144.016   1
  -5  -1  14 17178.4 1256.45   3
   5   1 -14 15106.8 1288.11   4
   5   1 -13 623.992 270.196   4
  -5  -1  13 441.893 222.365   3
   5   1 -12 436.348 254.779   4
  -5  -1  12-17.1905 149.027   3
  -5  -1  11 35106.0 1616.11   3
  -5  -1  10 18364.9 1082.17   3
   5   1 -10 16893.5 635.562   1
   5   1  -9 542.640 128.016   1
  -5  -1   9 484.294 171.222   3
   5   1  -8 5082.69 387.951   1
  -5  -1   8 4699.89 489.108   3
   5   1  -7 42834.7 1482.21   3
  -5  -1   7 43504.3 1521.80   3
   5   1  -7 42829.6 1304.90   1
   5   1  -6 51213.8 1551.99   3
  -5  -1   6 48495.0 1560.73   3
   5   1  -6 46946.5 1424.97   1
   5   1  -5 37.7348 61.0175   3
   5   1  -5 174.055 107.529   1
   5   1  -4 27645.6 950.535   3
   5   1  -4 26856.9 1052.00   1
   5   1  -3 26300.9 851.246   3
  -5  -1   3 25595.9 910.579   3
   5   1  -3 25384.9 1034.75   1
   5   1  -2 95.7657 89.2145   1
  -5  -1   2 87.6833 76.1461   2
   5   1  -2 64.4851 36.2702   3
  -5  -1   2-28.9882 56.6707   3
   5   1  -1-0.49574 75.1882   1
  -5  -1   1 45.2603 53.3317   2
   5   1  -1 37.8949 25.3751   3
   5   1   0 501.349 166.222   1
  -5  -1   0 734.583 107.940   2
   5   1   1 4538.62 460.659   1
  -5  -1  -1 4513.04 202.865   2
   5   1   2 717.344 200.824   1
   5   1   3 26562.9 1219.32   1
   5   1   4 6141.08 589.418   1
   5   1   5 9628.83 750.605   1
   5   1   6 65.9116 116.300   1
   5   1   7 27188.8 1382.04   1
   5   1   8 66874.3 2346.07   1
   5   1   9 9868.99 838.052   1
   5   1  10 2456.35 445.504   1
   5   1  11 1196.01 319.002   1
   5   1  12 20922.1 1358.39   1
   5   2 -14 718.989 315.499   4
  -5  -2  14 555.540 257.032   3
  -5  -2  13 20302.6 1329.28   3
   5   2 -13 18002.3 1385.55   4
  -5  -2  12 25731.3 1450.15   3
   5   2 -12 26876.8 1650.79   4
  -5  -2  11-126.144 173.992   3
   5   2 -10 35515.6 1044.25   1
  -5  -2  10 36033.5 1596.68   3
  -5  -2   9 25616.1 1253.90   3
   5   2  -9 24058.6 868.650   1
  -5  -2   8 13111.1 859.191   3
   5   2  -8 13761.8 665.729   1
   5   2  -7 3938.18 415.291   3
  -5  -2   7 4590.08 468.966   3
   5   2  -7 4882.57 392.730   1
   5   2  -6 61958.8 1794.69   3
  -5  -2   6 67072.6 1938.14   3
   5   2  -6 62566.0 1712.66   1
   5   2  -5 1406.55 229.089   1
   5   2  -5 1052.18 188.616   3
  -5  -2   5 940.064 203.532   3
   5   2  -4 11439.1 584.800   3
   5   2  -4 11358.6 663.931   1
   5   2  -3 10564.7 518.277   3
  -5  -2   3 10484.5 577.623   3
   5   2  -3 10102.1 636.940   1
   5   2  -2 35398.6 988.883   3
   5   2  -2 37707.6 1340.91   1
  -5  -2   2 36711.2 1171.80   2
  -5  -2   1 743.662 149.524   2
   5   2  -1 630.636 102.548   3
   5   2  -1 734.607 195.513   1
  -5  -2   0 464.826 105.702   2
   5   2   0 808.363 213.938   1
   5   2   0 598.355 85.1544   3
   5   2   1 2102.25 125.970   3
   5   2   1 2571.56 353.733   1
  -5  -2  -1 2531.86 201.696   2
   5   2   2 29330.3 1265.44   1
  -5  -2  -2 27569.3 735.883   2
  -5  -2  -3 4081.59 237.772   2
   5   2   3 4302.30 479.060   1
   5   2   4 31911.9 1398.64   1
   5   2   5 10018.4 379.899   3
   5   2   5 16033.2 976.065   1
   5   2   6 32233.4 821.122   3
   5   2   6 38399.6 1600.27   1
   5   2   7 18256.1 1125.47   1
   5   2   8 19523.7 1181.12   1
   5   2   9 9332.02 824.340   1
   5   2  10 12747.9 1005.15   1
   5   2  11 2286.67 467.549   1
   5   3 -14 4125.39 674.155   4
  -5  -3  14 3329.21 561.650   3
   5   3 -13-65.5224 162.848   4
  -5  -3  13 434.049 246.867   3
  -5  -3  12 21688.5 1366.09   3
  -5  -3  11 15857.2 1088.31   3
   5   3 -11 14875.2 607.735   1
  -5  -3  10 18571.8 1136.61   3
   5   3 -10 17984.1 731.456   1
  -5  -3   9 6319.96 636.801   3
   5   3  -9 5970.94 426.934   1
  -5  -3   8 44419.1 1715.34   3
   5   3  -8 47319.9 1403.69   1
   5   3  -7 793.335 193.317   3
  -5  -3   7 536.822 178.735   3
   5   3  -7 1380.54 221.651   1
   5   3  -6 264.527 117.301   3
  -5  -3   6 362.310 147.140   3
   5   3  -6 403.639 129.948   1
   5   3  -5 12847.8 690.023   3
  -5  -3   5 11915.7 728.461   3
   5   3  -5 12280.2 693.861   1
   5   3  -4 27755.3 1007.92   3
  -5  -3   4 27335.1 1138.42   2
   5   3  -4 28460.2 1117.82   1
   5   3  -3 16239.6 703.392   3
   5   3  -3 17041.9 862.729   1
   5   3  -2 2077.45 223.170   3
   5   3  -2 2290.71 318.047   1
   5   3  -1 59994.3 1431.52   3
   5   3  -1 59989.9 1849.70   1
  -5  -3   0 65.6730 71.1950   2
   5   3   0 183.347 62.9096   3
   5   3   0 157.724 134.361   1
  -5  -3  -1 1063.38 156.350   2
   5   3   1 1069.91 134.618   3
   5   3   1 808.775 219.982   1
  -5  -3  -2 171.437 74.4580   2
   5   3   2 321.740 75.8746   3
   5   3   2 238.479 139.582   1
  -5  -3  -3 9739.24 470.709   2
   5   3   3 9831.80 408.526   3
   5   3   3 8681.04 412.242   3
   5   3   3 8650.56 698.016   1
  -5  -3  -4 21323.7 751.104   2
   5   3   4 20877.9 649.689   3
   5   3   4 18834.4 681.779   3
   5   3   4 20639.0 1122.88   1
   5   3   5 5704.15 328.232   3
   5   3   5 5079.47 554.817   1
   5   3   6 9938.28 476.451   3
   5   3   6 12255.5 888.673   1
   5   3   7 9434.31 793.134   1
   5   3   8 9066.42 807.770   1
   5   3   9 2192.50 425.407   1
   5   3  10 14686.8 1089.10   1
   5   3  11 14705.1 1108.94   1
  -5  -4  14 17581.2 1320.61   3
   5   4 -14 18267.4 1430.89   4
  -5  -4  13 27817.9 1655.29   3
   5   4 -13 31854.9 1865.40   4
  -5  -4  12 11968.7 1000.37   3
   5   4 -11 911.895 156.632   1
  -5  -4  11 1166.71 319.513   3
  -5  -4  10 35987.6 1687.56   3
   5   4 -10 37334.0 1181.36   1
  -5  -4   9 74674.5 2460.08   3
   5   4  -9 74131.9 1900.51   1
  -5  -4   8 11355.8 837.637   3
   5   4  -8 12549.7 679.135   1
  -5  -4   7 40618.6 1581.87   3
   5   4  -7 38379.9 1309.25   1
   5   4  -6 14510.9 811.187   3
  -5  -4   6 15971.7 925.533   3
  -5  -4   6 14772.7 918.190   2
   5   4  -6 15612.5 795.215   1
   5   4  -5 22120.3 971.395   3
  -5  -4   5 22216.9 1085.71   3
  -5  -4   5 23253.3 1124.04   2
   5   4  -5 22433.8 996.325   1
   5   4  -4 3361.51 351.227   3
  -5  -4   4 3591.76 410.494   2
   5   4  -4 4175.77 415.710   1
   5   4  -3 6201.72 462.760   3
  -5  -4   3 7401.90 563.619   2
   5   4  -3 8572.38 608.536   1
   5   4  -2 7809.76 487.239   3
  -5  -4   2 7766.31 547.055   2
   5   4  -2 7756.88 609.135   1
   5   4  -1 5327.95 389.260   3
   5   4  -1 5470.28 508.742   1
   5   4   0 895.846 220.346   1
   5   4   0 1006.74 170.110   3
   5   4   1 2059.82 333.302   1
   5   4   1 2486.03 257.347   3
   5   4   2 681.081 223.033   1
   5   4   2 428.013 126.471   3
   5   4   3 63.3619 69.2094   3
   5   4   3 132.025 63.6158   3
   5   4   3 274.703 165.768   1
   5   4   4 38658.1 1137.41   3
   5   4   4 39666.6 1312.34   2
   5   4   4 37737.9 1601.01   1
   5   4   5 139104. 2837.50   3
   5   4   5 139106. 3618.94   1
   5   4   6 2760.71 427.080   1
   5   4   7 544.644 214.438   1
   5   4   8 1158.14 328.700   1
   5   4   9 35327.3 1713.89   1
   5   4  10 2290.05 447.271   1
   5   5 -14 676.211 342.435   4
  -5  -5  14 1000.84 344.073   3
   5   5 -13 7147.42 874.974   4
  -5  -5  13 7477.95 859.438   3
  -5  -5  12 16242.7 1215.27   3
  -5  -5  11 8667.62 886.885   3
   5   5 -11 10563.0 590.120   1
   5   5 -10 142.464 108.882   1
  -5  -5  10 255.747 181.998   3
   5   5  -9 735.009 171.545   1
  -5  -5   9 552.645 236.888   3
  -5  -5   8 32524.2 1548.18   3
  -5  -5   8 33863.9 1585.84   2
   5   5  -8 34744.6 1249.91   1
  -5  -5   7 563.591 198.161   2
   5   5  -7 287.858 140.811   1
  -5  -5   7-12.1162 162.987   3
   5   5  -6 34856.4 1375.25   3
  -5  -5   6 39010.3 1593.33   2
   5   5  -6 37844.7 1370.09   1
   5   5  -5 5544.57 498.916   3
  -5  -5   5 6145.90 591.139   2
   5   5  -5 5965.67 510.435   1
   5   5  -4 33436.1 1271.16   3
  -5  -5   4 34785.5 1422.34   2
   5   5  -4 37354.4 1390.32   1
  -5  -5   3 1251.87 250.919   2
   5   5  -3 981.728 202.591   3
   5   5  -3 1556.75 282.625   1
   5   5  -2 6204.25 486.429   3
  -5  -5   2 6296.19 523.668   2
   5   5  -2 6734.26 576.195   1
   5   5  -1 366.527 164.555   1
  -5  -5   1 448.195 142.157   2
   5   5  -1 303.769 124.481   3
   5   5   0 9472.59 593.903   3
  -5  -5   0 9226.29 597.169   2
   5   5   0 9359.51 717.409   1
  -5  -5  -1 37.8347 68.8069   2
   5   5   1 12.0696 68.2856   3
   5   5   1 87.9080 137.111   1
  -5  -5  -2 1936.71 261.331   2
   5   5   2 1945.17 337.978   1
   5   5   2 1498.99 239.688   3
   5   5   3 2258.46 323.289   2
   5   5   3 2150.05 354.731   1
  -5  -5  -3 2316.27 285.871   2
   5   5   3 2288.50 291.974   3
  -5  -5  -4 8493.39 572.927   2
   5   5   4 9557.33 580.352   3
   5   5   4 9077.80 760.612   1
   5   5   5 1125.71 193.921   3
  -5  -5  -5 1154.52 225.033   2
   5   5   5 1158.16 299.411   1
   5   5   6 24429.3 1343.08   1
   5   5   7 15645.5 1080.84   1
   5   5   8 479.542 231.165   1
   5   5   9 1648.66 374.581   1
  -5  -6  13 9752.20 1011.77   3
   5   6 -13 10549.1 1062.38   4
  -5  -6  12-107.706 201.215   3
  -5  -6  11 27428.7 1577.93   3
  -5  -6  11 25877.3 1563.07   2
   5   6 -11 28214.0 1088.56   1
  -5  -6  10 11136.4 950.780   3
  -5  -6  10 12274.6 1009.88   2
   5   6 -10 11846.1 700.233   1
  -5  -6   9 4640.18 597.322   2
  -5  -6   9 5435.27 682.868   3
   5   6  -9 5974.19 496.657   1
  -5  -6   8-124.017 167.334   2
  -5  -6   8-283.982 183.690   3
   5   6  -8 223.206 128.923   1
   5   6  -7 55046.0 1758.48   1
  -5  -6   7 54812.8 2087.50   2
  -5  -6   6 35675.8 1595.86   2
  -5  -6   5 11537.4 840.537   2
   5   6  -4 19091.4 1018.73   1
   5   6  -4 18414.2 968.709   3
  -5  -6   4 20414.3 1089.84   2
  -5  -6   3 736.788 215.129   2
   5   6  -3 980.468 219.879   1
   5   6  -3 650.978 183.040   3
  -5  -6   2 458.406 173.101   2
   5   6  -2 575.085 203.021   1
   5   6  -2 394.724 159.579   3
  -5  -6   1 24.7706 72.0431   2
   5   6  -1 53.6243 104.537   1
   5   6  -1-159.919 118.695   3
  -5  -6   0 2282.66 320.129   2
   5   6   0 1964.70 299.247   3
   5   6   0 1669.26 316.419   1
  -5  -6  -1 333.692 132.868   2
   5   6   1 496.679 192.788   1
   5   6   1 266.776 120.349   3
   5   6   2 1307.30 271.994   2
  -5  -6  -2 1257.51 246.910   2
   5   6   2 1141.50 223.377   3
   5   6   2 1394.36 308.420   1
   5   6   3 4495.17 545.088   1
  -5  -6  -3 4521.83 444.278   2
  -5  -6  -4 11695.6 740.335   2
   5   6   4 11863.5 711.383   3
   5   6   4 11561.1 892.172   1
   5   6   5 25300.7 1084.00   3
  -5  -6  -5 25049.1 1147.61   2
   5   6   5 23496.0 1326.28   1
  -5  -6  -6 9880.77 714.562   2
   5   6   6 10546.8 892.500   1
   5   6   7 32866.1 1665.84   1
   5   6   8 19134.4 1267.94   1
  -5  -7  13 5380.39 770.609   2
  -5  -7  13 5083.79 745.534   3
  -5  -7  12 11772.4 1070.91   3
  -5  -7  12 11472.1 1081.35   2
  -5  -7  11 1437.00 415.016   2
   5   7 -11 1207.02 244.828   1
  -5  -7  11 1231.82 396.802   3
  -5  -7  10 5968.46 725.995   2
  -5  -7  10 5642.94 708.784   3
  -5  -7   9 18052.4 1238.99   2
  -5  -7   8 11550.4 958.542   2
  -5  -7   7 22143.6 1314.60   2
  -5  -7   6 30881.4 1519.76   2
  -5  -7   5 20410.5 1186.33   2
  -5  -7   4 4837.24 545.114   2
  -5  -7   3 2.04837 84.4423   2
  -5  -7   2 1294.91 273.522   2
   5   7  -2 997.396 237.639   3
  -5  -7   1 43.3893 85.8419   2
   5   7  -1-15.5830 129.617   3
  -5  -7   0 3161.81 401.409   2
   5   7   0 3288.45 459.940   1
  -5  -7  -1 9575.61 692.065   2
   5   7   1 8254.22 735.678   1
  -5  -7  -2 2652.37 368.076   2
   5   7   2 2810.86 445.434   1
  -5  -7  -3 4724.18 499.135   2
   5   7   3 5165.96 596.235   1
  -5  -7  -4 4394.26 489.300   2
   5   7   4 4011.09 455.060   3
   5   7   4 4543.00 568.538   1
  -5  -7  -5 7274.80 639.359   2
   5   7   5 6494.76 711.032   1
   5   7   6 27425.4 1506.40   1
  -5  -8  12 2824.43 569.241   2
  -5  -8  11 21147.8 1474.15   2
  -5  -8  10 10234.9 990.394   2
  -5  -8   9 675.958 293.356   2
  -5  -8   8 17742.5 1244.17   2
  -5  -8   7 11057.2 941.282   2
  -5  -8   6 312.242 199.032   2
  -5  -8   5 19045.0 1184.83   2
  -5  -8   4 48206.9 1911.42   2
  -5  -8   3 3137.11 464.027   2
  -5  -8   2 1329.72 281.297   2
  -5  -8   1 1195.07 278.894   2
  -5  -8   0 3174.57 434.751   2
   5   8   1 4864.57 595.691   1
  -5  -8  -1 4730.05 525.076   2
   5   8   2 3066.03 467.779   1
  -5  -8  -2 2762.62 411.948   2
  -5  -8  -3 168.404 141.463   2
   5   8   3 323.853 229.882   1
  -5  -8  -4 10692.5 820.747   2
   5   8   4 10976.3 927.370   1
  -5  -8  -5 269.379 172.629   2
   5   9 -13 5666.91 795.745   4
  -5  -9  11 1567.48 440.127   2
  -5  -9  10 12468.3 1130.87   2
  -5  -9   9 27191.6 1639.62   2
  -5  -9   8 3671.67 586.833   2
  -5  -9   7 1077.07 329.946   2
  -5  -9   6 251.980 200.522   2
  -5  -9   5 5420.75 648.352   2
  -5  -9   4 418.764 205.425   2
  -5  -9   3 3757.57 521.908   2
  -5  -9   2 3633.36 499.690   2
  -5  -9   1 210.101 161.629   2
  -5  -9   0 129.233 146.686   2
  -5  -9  -1 6167.05 640.590   2
  -5  -9  -2 27810.4 1411.98   2
   5   9   2 30717.9 1600.19   1
  -5  -9  -3 702.048 250.235   2
  -5  -9  -4 3290.55 480.358   2
  -5 -10   9 16002.8 1275.45   2
  -5 -10   8 4122.31 636.507   2
  -5 -10   7 3118.83 539.423   2
  -5 -10   6 1561.57 382.446   2
  -5 -10   5 7275.62 783.207   2
  -5 -10   4 13727.4 1064.21   2
  -5 -10   3 2073.19 412.876   2
  -5 -10   2 3253.99 493.485   2
  -5 -10   1 871.831 279.125   2
  -5 -10   0 56.0548 134.743   2
  -5 -10  -1 12006.8 951.033   2
  -5 -10  -2 7472.81 754.582   2
  -5 -10  -3 21143.2 1296.11   2
  -5 -11   7 3994.27 637.059   2
  -5 -11   6 5628.73 732.631   2
  -5 -11   5 3307.19 537.428   2
  -5 -11   4 1645.92 378.198   2
  -5 -11   3 2520.78 463.261   2
  -5 -11   2 1993.18 416.146   2
  -5 -11   1 732.975 301.026   2
  -5 -11   0 806.796 294.310   2
  -5 -11  -1 794.599 278.312   2
  -6  11   3 2520.76 474.167   3
  -6  11   2 5885.52 680.061   3
  -6  11   1-291.111 193.245   3
  -6  11   0 800.702 256.121   3
  -6  10   5 3872.76 573.859   3
   6 -10  -4 2223.15 504.614   1
  -6  10   4 2408.48 441.135   3
   6 -10  -3 898.025 297.062   1
  -6  10   3 902.675 286.311   3
   6 -10  -2 1199.10 392.011   1
  -6  10   2 1169.81 309.355   3
   6 -10  -1 1261.00 367.667   1
  -6  10   1 1617.61 336.347   3
   6 -10   0 730.253 280.179   1
  -6  10   0 402.349 201.280   3
   6 -10   1 279.896 245.958   1
  -6  10  -1 519.596 199.675   3
  -6   9   6 328.008 209.632   3
   6  -9  -5 1087.81 331.735   1
  -6   9   5 690.166 252.500   3
  -6   9   4 9863.01 849.701   3
   6  -9  -4 10641.5 1016.76   1
   6  -9  -3 2298.74 486.366   1
  -6   9   3 1669.51 343.584   3
   6  -9  -2 899.328 320.236   1
  -6   9   2 973.487 254.164   3
  -6   9   1 13876.7 916.108   3
   6  -9  -1 13757.7 1187.91   1
  -6   9   0 19861.1 1075.81   3
   6  -9   0 19951.5 1443.73   1
  -6   9  -1 15070.0 904.199   3
   6  -9   1 15301.3 1277.58   1
  -6   9  -2 248.877 118.887   3
   6  -9   2 543.045 285.828   1
   6  -9   3 10706.7 1090.41   1
   6  -9   4 4737.61 757.248   1
  -6   8   8-57.6413 155.018   3
  -6   8   7 3716.46 546.209   3
  -6   8   6 12249.0 958.435   3
   6  -8  -6 12612.9 1039.16   1
  -6   8   5 9111.18 780.979   3
   6  -8  -5 7571.80 800.943   1
   6  -8  -4 4968.16 654.614   1
  -6   8   4 4340.94 528.079   3
   6  -8  -3 594.179 246.631   1
  -6   8   3 301.423 135.395   3
   6  -8  -2 13.9626 162.056   1
  -6   8   2 383.491 155.346   3
  -6   8   1 3252.29 406.981   3
   6  -8  -1 4026.57 613.978   1
  -6   8   0-42.4065 106.819   3
   6  -8   0 272.235 200.695   1
  -6   8  -1 3472.39 387.874   3
   6  -8   1 3647.76 599.964   1
  -6   8  -2 11985.5 708.943   3
   6  -8   2 11100.3 1059.50   1
   6  -8   3 647.005 252.254   1
   6  -8   4 7306.99 880.774   1
   6  -8   5 2417.55 520.158   1
   6  -8   6 24621.5 1678.17   1
  -6   7   9 3090.90 515.817   3
  -6   7   8 12518.8 986.678   3
   6  -7  -8 11345.0 933.497   4
  -6   7   7 11778.8 916.688   3
   6  -7  -7 11708.2 918.233   1
   6  -7  -7 11684.0 916.477   4
   6  -7  -6 2318.08 399.118   4
   6  -7  -6 2141.73 417.371   1
  -6   7   6 1986.91 354.432   3
  -6   7   5 5446.27 575.236   3
   6  -7  -5 5751.39 664.998   1
   6  -7  -5 5859.67 615.339   4
   6  -7  -4 1710.42 383.425   1
  -6   7   4 2488.83 373.849   3
   6  -7  -3 428.687 247.618   1
  -6   7   3 754.267 201.826   3
  -6   7   2 3220.21 392.129   3
   6  -7  -2 2564.34 483.102   1
  -6   7   1 22632.8 1041.12   3
   6  -7  -1 23193.2 1432.65   1
  -6   7   0 2669.33 323.978   3
   6  -7   0 1981.68 426.195   1
  -6   7  -1 1542.41 232.546   3
   6  -7   1 1458.33 358.520   1
  -6   7  -2 4461.24 374.368   3
   6  -7   2 3946.88 605.930   1
   6  -7   3 24897.1 1559.04   1
   6  -7   4 11380.0 1062.15   1
   6  -7   5 3992.45 629.424   1
   6  -7   6 2887.64 555.645   1
   6  -7   7 16276.0 1349.73   1
   6  -7   8 9994.35 1066.61   1
   6  -6 -11 810.802 332.176   4
  -6   6  10 11169.8 964.426   3
   6  -6 -10 11863.4 1023.38   4
  -6   6   9 9921.46 869.942   3
   6  -6  -9 8426.99 846.937   4
   6  -6  -8 127.123 137.318   4
  -6   6   8-47.8960 153.697   3
  -6   6   7 23005.7 1249.80   3
   6  -6  -7 24163.3 1285.99   1
   6  -6  -7 22084.1 1312.16   4
  -6   6   6 10594.1 799.118   3
   6  -6  -6 10869.0 871.576   1
   6  -6  -5 4242.22 549.764   1
  -6   6   5 4007.57 466.352   3
  -6   6   4 657.647 183.552   3
   6  -6  -4 916.829 279.324   1
  -6   6   3 93.2953 91.8232   3
   6  -6  -3 238.430 215.025   1
  -6   6   2 5253.75 461.455   3
   6  -6  -2 5519.55 653.349   1
  -6   6   2 5184.36 480.210   2
  -6   6   1 232.346 117.880   2
  -6   6   1 135.258 81.9279   3
   6  -6  -1 62.8297 137.358   1
  -6   6   0 11671.5 619.793   3
   6  -6   0 10412.9 923.224   1
   6  -6   1 11756.6 1008.29   1
  -6   6  -2 16110.5 645.685   3
   6  -6   2 15094.6 1160.13   1
  -6   6  -3 13813.2 545.021   3
   6  -6   3 14225.5 1136.07   1
   6  -6   4 32594.5 1771.72   1
   6  -6   5 34830.5 1876.05   1
   6  -6   6 130.975 217.085   1
   6  -6   7 1760.83 459.609   1
   6  -6   8 11750.7 1114.61   1
  -6   5  11 4665.16 641.448   3
   6  -5 -11 5408.88 723.937   4
  -6   5  10 6772.25 728.308   3
   6  -5 -10 6869.50 791.606   4
  -6   5   9 37340.0 1711.50   3
   6  -5  -9 37876.6 1857.86   4
  -6   5   8 13051.2 939.673   3
   6  -5  -8 14669.8 922.454   1
   6  -5  -8 15019.2 1110.66   4
   6  -5  -7 3.52789 89.4033   1
  -6   5   7 11.3291 96.8492   3
   6  -5  -6 3738.68 483.961   1
  -6   5   6 3705.48 444.247   3
  -6   5   5 761.788 218.217   3
   6  -5  -5 809.323 259.229   1
  -6   5   4 87.5854 99.7217   2
  -6   5   4 446.306 155.293   3
   6  -5  -4 175.431 106.349   1
  -6   5   3 587.375 170.156   2
  -6   5   3 710.232 181.493   3
   6  -5  -3 474.275 236.264   1
  -6   5   2 5812.76 443.311   3
  -6   5   2 5937.96 467.473   2
   6  -5  -2 6135.80 665.529   1
  -6   5   1 4166.66 369.592   2
   6  -5  -1 5468.81 632.279   1
  -6   5   0 211.260 93.8759   2
  -6   5   0 75.3158 64.2380   3
   6  -5   0 241.846 201.792   1
  -6   5  -1 4237.16 285.509   3
  -6   5  -1 4335.27 300.136   2
   6  -5   1 4027.74 553.627   1
  -6   5  -2 17839.7 547.405   3
   6  -5   2 18427.7 1232.09   1
   6  -5   3 33521.0 1716.06   1
   6  -5   4 4263.99 604.287   1
   6  -5   5 11122.2 989.639   1
   6  -5   6 25597.9 1564.48   1
   6  -5   7 506.681 241.570   1
   6  -5   8 1810.14 430.493   1
   6  -5   9 7819.43 906.703   1
  -6   4  11 19921.4 1288.59   3
   6  -4 -11 22100.0 1482.44   4
   6  -4 -10 7097.05 805.570   4
  -6   4  10 5823.17 665.225   3
   6  -4  -9 332.192 157.744   4
  -6   4   9 118.932 114.991   3
  -6   4   8 6325.95 621.458   3
   6  -4  -8 5252.12 538.234   1
  -6   4   7 16588.7 976.707   3
   6  -4  -7 16580.4 984.306   1
  -6   4   6 8158.13 634.390   3
   6  -4  -6 7535.73 673.600   1
  -6   4   5 4887.12 464.550   3
   6  -4  -5 5109.89 566.138   1
  -6   4   4 1089.92 229.410   2
  -6   4   4 1401.60 237.301   3
   6  -4  -4 1087.82 282.272   1
  -6   4   3-16.0979 59.5943   2
  -6   4   3 31.8684 81.3018   3
   6  -4  -3-111.422 131.988   1
  -6   4   2 239.771 101.172   2
   6  -4  -2 274.183 159.121   1
  -6   4   1-60.0711 77.5349   2
  -6   4   1 96.7028 70.9244   3
   6  -4  -1-29.3191 108.786   1
  -6   4   0 9359.21 415.144   3
  -6   4   0 9267.08 443.058   2
   6  -4   0 8791.27 787.083   1
  -6   4  -1 71618.5 1349.72   3
  -6   4  -1 69804.6 1408.71   3
  -6   4  -1 68484.7 1329.59   2
   6  -4   2 5061.23 621.132   1
   6  -4   3 8291.74 799.000   1
   6  -4   4 24534.0 1422.06   1
   6  -4   5 25365.1 1474.04   1
   6  -4   6 380.935 220.566   1
   6  -4   7 31536.9 1725.54   1
   6  -4   8 10708.3 1007.28   1
   6  -4   9 5462.04 744.899   1
   6  -4  10 1744.63 448.562   1
  -6   3  12 22784.5 1420.37   3
   6  -3 -12 21653.9 1517.55   4
  -6   3  11 13054.6 1005.35   3
   6  -3 -11 11485.9 1073.31   4
  -6   3  10 53021.6 2064.97   3
   6  -3 -10 54145.5 2377.54   4
  -6   3   9 10373.2 815.487   3
  -6   3   8 3367.61 436.470   3
   6  -3  -8 3228.02 391.294   1
  -6   3   7 2528.52 358.502   3
   6  -3  -7 2037.73 324.041   1
  -6   3   6 173.766 119.283   1
  -6   3   6 264.707 128.273   3
   6  -3  -6 236.965 158.158   1
  -6   3   5 3340.43 368.886   3
   6  -3  -5 3286.52 433.961   1
  -6   3   5 3340.60 387.421   2
  -6   3   4 194.381 122.348   2
  -6   3   4 117.555 103.002   3
   6  -3  -4 346.168 158.713   1
  -6   3   3 1140.67 201.191   2
   6  -3  -3 687.629 217.012   1
   6  -3  -2 313.078 169.696   1
  -6   3   2 162.678 78.9598   2
  -6   3   2 179.485 60.3773   3
   6  -3  -1 10549.5 820.475   1
  -6   3   1 9477.54 426.141   3
  -6   3   1 9550.65 460.813   2
   6  -3   0 3836.96 498.521   1
  -6   3   0 3626.63 192.168   3
  -6   3   0 3184.24 205.203   2
   6  -3   1 41902.5 1773.27   1
   6  -3   2 20908.5 1241.52   1
   6  -3   3 13854.1 1015.36   1
   6  -3   4 936.353 285.499   1
   6  -3   5 19298.7 1256.02   1
   6  -3   6 16066.1 1169.00   1
   6  -3   7-9.28264 181.687   1
   6  -3   8 4933.52 668.558   1
   6  -3   9 10220.8 997.720   1
   6  -3  10 5406.69 746.153   1
   6  -2 -12 4541.59 711.738   4
  -6   2  12 6325.24 724.057   3
  -6   2  11 39484.9 1794.52   3
   6  -2 -11 42770.1 2139.47   4
  -6   2  10 8575.22 857.269   3
  -6   2   9 13051.0 906.673   3
   6  -2  -9 14033.1 767.317   1
  -6   2   8 13832.7 881.076   3
   6  -2  -8 15222.7 845.661   1
  -6   2   7 17146.4 941.277   3
   6  -2  -7 17788.1 966.280   1
  -6   2   6 106.445 95.3135   3
  -6   2   6 11.9701 78.1195   2
  -6   2   6 42.7864 73.6330   1
   6  -2  -5 200.288 128.430   1
  -6   2   5 231.516 124.992   1
  -6   2   5 363.007 132.532   3
  -6   2   5 270.521 122.017   2
   6  -2  -4 1495.09 299.806   1
  -6   2   4 1713.08 253.338   2
  -6   2   4 1776.22 239.509   3
   6  -2  -3 6782.43 611.047   1
  -6   2   3 6550.58 454.062   2
   6  -2  -2 17778.1 1012.24   1
  -6   2   2 15155.2 597.685   3
  -6   2   2 14613.9 627.138   2
   6  -2  -1 21310.7 1153.26   1
  -6   2   1 21354.8 622.712   3
  -6   2   1 21339.2 663.482   2
   6  -2   0 24924.4 1280.85   1
   6  -2   1 1988.16 356.896   1
   6  -2   2 1043.68 301.359   1
   6  -2   3 16075.0 1078.85   1
   6  -2   4 34566.5 1654.55   1
   6  -2   5 4221.69 566.391   1
   6  -2   6 12284.5 997.371   1
   6  -2   7 21890.0 1375.68   1
   6  -2   8 13883.9 1119.56   1
   6  -2   9 2352.76 474.638   1
   6  -2  10 12273.3 1095.15   1
  -6   1  13 12755.6 1066.65   3
   6  -1 -12 87.2874 175.372   4
  -6   1  12-98.8559 178.726   3
  -6   1  11 1149.45 293.993   3
  -6   1  10 30821.4 1480.84   3
  -6   1   9 12105.6 862.323   3
   6  -1  -9 13761.9 745.049   1
  -6   1   8 1136.36 244.277   3
   6  -1  -8 746.797 181.123   1
  -6   1   7 7741.82 615.181   3
   6  -1  -7 8052.77 600.250   1
   6  -1  -6 11779.5 751.921   1
  -6   1   6 12047.5 766.202   2
  -6   1   6 11973.3 722.892   3
   6  -1  -5 1012.26 241.239   1
  -6   1   5 524.384 156.027   3
  -6   1   5 578.209 155.690   2
   6  -1  -4 621.675 169.753   1
  -6   1   4 773.114 169.970   2
  -6   1   3 40746.7 1240.58   2
   6  -1  -3 39287.0 1537.62   1
  -6   1   3 39538.7 1184.94   3
  -6   1   2 51464.3 1325.68   2
   6  -1  -2 51516.2 1821.19   1
  -6   1   2 52407.8 1271.11   3
   6  -1  -1 3104.40 426.698   1
  -6   1   1 3020.61 237.400   2
  -6   1   1 3230.26 221.127   2
   6  -1   0 82.9757 128.559   1
   6  -1   1 31612.0 1456.14   1
   6  -1   2 21583.0 1203.28   1
   6  -1   3 48.5077 128.118   1
   6  -1   4 8718.41 789.371   1
   6  -1   5 33837.2 1640.35   1
   6  -1   6 28315.1 1524.49   1
   6  -1   7-48.7258 173.846   1
   6  -1   8 6982.18 776.359   1
   6  -1   9 6248.90 760.193   1
   6  -1  10 168.536 204.694   1
  -6   0  13 11370.3 1000.96   3
  -6   0  12 14665.4 1097.17   3
   6   0 -12 16104.4 1334.19   4
  -6   0  11 8281.03 789.056   3
  -6   0  10 942.091 254.817   3
  -6   0   9 23681.7 1229.91   3
   6   0  -9 24886.8 1006.95   1
   6   0  -8 29118.0 1145.90   1
  -6   0   8 28486.3 1305.79   3
   6   0  -7 10587.5 719.980   3
   6   0  -7 11314.8 706.733   1
  -6   0   7 9896.37 707.864   3
   6   0  -6 3505.73 395.426   3
   6   0  -6 3396.89 389.768   1
  -6   0   6 3595.89 395.873   3
   6   0  -5 60680.2 1735.55   3
   6   0  -5 62202.2 1931.13   1
  -6   0   5 62363.0 1772.59   3
   6   0  -4 25331.3 949.909   3
   6   0  -4 26965.7 1189.28   1
  -6   0   3 1993.33 232.374   3
   6   0  -3 1902.84 318.765   1
  -6   0   2 25774.7 865.169   2
   6   0  -2 28631.3 1279.21   1
  -6   0   2 28409.8 832.064   3
  -6   0   2 26391.1 919.955   2
  -6   0   1 12.0390 38.8388   2
  -6   0   1 108.939 51.4291   2
   6   0  -1 123.134 96.2857   1
   6   0   0 7938.30 678.329   1
   6   0   1 1658.66 327.079   1
   6   0   2 12974.1 910.357   1
   6   0   3 47697.1 1886.94   1
   6   0   4 5283.21 610.775   1
   6   0   5 508.001 207.451   1
   6   0   6 18153.0 1186.36   1
   6   0   7 26182.2 1479.50   1
   6   0   8 156.925 158.607   1
   6   0   9 24272.8 1516.84   1
   6   0  10 7369.26 838.127   1
  -6  -1  13 6455.80 767.404   3
  -6  -1  12-220.023 224.773   3
  -6  -1  11 16782.7 1129.74   3
   6   1 -10 5063.05 406.806   1
  -6  -1  10 5308.13 594.824   3
   6   1  -9 5235.07 444.441   1
  -6  -1   9 5263.06 567.171   3
   6   1  -8 922.711 190.772   1
  -6  -1   8 819.871 216.995   3
   6   1  -7 27802.9 1201.57   3
   6   1  -7 28221.4 1156.62   1
  -6  -1   7 27452.8 1226.04   3
   6   1  -6 2843.90 346.413   3
  -6  -1   6 3144.26 370.860   3
   6   1  -6 3219.77 379.664   1
   6   1  -5 177.264 100.504   3
  -6  -1   5 278.394 132.300   3
   6   1  -5 264.840 131.185   1
   6   1  -4 3863.39 340.993   3
   6   1  -4 3608.43 423.124   1
   6   1  -3 31873.6 968.637   3
  -6  -1   3 31369.1 1036.04   3
   6   1  -3 30414.9 1300.23   1
   6   1  -2 30748.3 854.629   3
   6   1  -2 31351.8 1350.01   1
  -6  -1   2 33008.0 1073.35   2
   6   1  -1 6799.47 609.287   1
  -6  -1   1 7669.22 411.435   2
  -6  -1   0 2513.08 174.454   2
   6   1   0 2146.73 358.917   1
   6   1   1 27000.5 1309.81   1
   6   1   2 23765.0 1262.12   1
   6   1   3 11415.3 879.514   1
   6   1   4 32265.2 1554.06   1
   6   1   5 14061.4 1025.71   1
   6   1   6 4188.27 573.986   1
   6   1   7 7993.57 793.404   1
   6   1   8 15892.8 1177.90   1
   6   1   9 244.487 206.540   1
  -6  -2  13 28068.7 1619.43   3
  -6  -2  12 4766.28 636.203   3
  -6  -2  11 998.501 313.028   3
   6   2 -10 5518.46 439.644   1
  -6  -2  10 4740.75 596.849   3
   6   2  -9 16751.7 824.335   1
  -6  -2   9 16550.0 1035.89   3
  -6  -2   8 27485.7 1308.26   3
   6   2  -8 26279.1 1089.18   1
   6   2  -7 1134.43 246.979   3
  -6  -2   7 433.705 171.947   3
   6   2  -7 833.506 186.082   1
   6   2  -6 1624.92 264.928   3
  -6  -2   6 1482.07 271.010   3
   6   2  -6 1757.36 282.278   1
   6   2  -5 112.015 84.1752   3
  -6  -2   5 241.519 114.985   3
   6   2  -5 326.940 143.565   1
   6   2  -4 4811.51 389.555   3
   6   2  -4 4619.27 474.904   1
  -6  -2   4 5696.75 497.089   2
   6   2  -3 6802.35 416.434   3
   6   2  -3 7638.48 621.652   1
   6   2  -2 7676.56 393.361   3
   6   2  -2 8000.43 649.469   1
   6   2  -1 25359.7 678.132   3
   6   2  -1 25768.1 1237.52   1
  -6  -2   1 26122.2 883.982   2
   6   2   0 15222.4 949.776   1
  -6  -2   0 14237.7 543.289   2
   6   2   1 4511.87 531.318   1
  -6  -2  -1 4979.29 254.822   2
   6   2   2 27403.0 1347.37   1
   6   2   3 17935.1 1097.37   1
   6   2   4 4054.81 533.575   1
   6   2   5 9980.16 856.159   1
   6   2   6 34728.4 1685.31   1
   6   2   7 317.074 170.328   1
   6   2   8-60.8326 197.566   1
   6   2   9 473.781 212.685   1
  -6  -3  13 6203.91 771.984   3
  -6  -3  12 35784.9 1820.40   3
  -6  -3  11 24129.9 1417.68   3
  -6  -3  10 17786.4 1171.18   3
   6   3 -10 18743.3 858.735   1
  -6  -3   9 10122.1 834.554   3
   6   3  -9 10008.1 645.662   1
   6   3  -8 3022.47 357.408   1
  -6  -3   8 3176.85 445.031   3
   6   3  -7 101.421 98.9394   1
  -6  -3   7-74.5751 128.752   3
   6   3  -6 4861.20 453.641   3
  -6  -3   6 5555.60 540.262   3
   6   3  -6 5880.51 521.677   1
  -6  -3   6 5722.52 576.691   2
  -6  -3   5 380.996 153.927   2
   6   3  -5 308.797 152.713   1
   6   3  -5 158.616 84.2654   3
  -6  -3   5 234.247 114.528   3
  -6  -3   4 327.315 139.723   2
   6   3  -4 112.078 96.7134   1
   6   3  -4 105.410 68.4350   3
   6   3  -3 8756.29 505.152   3
   6   3  -3 9726.49 719.935   1
  -6  -3   3 9050.86 619.936   2
   6   3  -2 9737.18 489.902   3
   6   3  -2 10496.8 766.797   1
   6   3  -1 4419.49 290.176   3
   6   3  -1 4007.07 477.860   1
   6   3   0 112541. 2149.05   3
   6   3   0 120285. 3167.64   1
  -6  -3   0 123347. 2456.10   2
   6   3   1 3735.12 182.147   3
   6   3   1 4682.11 541.893   1
  -6  -3  -1 4261.88 294.393   2
   6   3   2 292.145 203.867   1
  -6  -3  -2 12.8083 41.9462   2
  -6  -3  -3 8590.15 388.345   2
   6   3   3 8695.42 762.409   1
   6   3   4 29445.7 1490.91   1
   6   3   5 318.082 197.896   1
   6   3   6 18359.1 1212.54   1
   6   3   7 4716.83 624.655   1
   6   3   8 22345.5 1416.86   1
  -6  -4  13 25779.2 1618.97   3
  -6  -4  12 6549.18 781.047   3
  -6  -4  11 4748.73 654.442   3
  -6  -4  10 22545.0 1343.09   3
   6   4 -10 22895.2 995.910   1
  -6  -4   9 9503.66 836.870   3
   6   4  -9 9170.56 634.101   1
  -6  -4   8 1048.16 282.509   2
   6   4  -8 755.780 182.686   1
  -6  -4   8 860.255 282.521   3
  -6  -4   7 9550.00 753.552   3
  -6  -4   7 7856.39 716.766   2
   6   4  -7 8267.25 623.339   1
  -6  -4   6 2234.28 370.150   2
   6   4  -6 2627.02 346.469   3
   6   4  -6 2415.24 344.996   1
  -6  -4   6 2073.81 351.040   3
  -6  -4   5 1252.98 269.269   2
   6   4  -5 840.263 192.515   3
   6   4  -5 1087.34 237.665   1
   6   4  -4-79.7043 75.3828   3
   6   4  -4-13.1352 91.4857   1
  -6  -4   3 1804.46 291.404   2
   6   4  -3 1645.12 232.965   3
   6   4  -3 1603.31 305.486   1
   6   4  -2 26178.0 946.014   3
   6   4  -2 30924.4 1380.47   1
  -6  -4   2 28596.9 1134.98   2
   6   4  -1 32093.0 1006.60   3
   6   4  -1 33137.2 1463.63   1
  -6  -4   1 33065.2 1167.88   2
   6   4   0 687.265 231.823   1
   6   4   1 7188.09 681.013   1
   6   4   2 29297.0 1445.01   1
   6   4   3 20225.4 1217.68   1
   6   4   4 13040.4 988.733   1
   6   4   5 10148.2 883.918   1
   6   4   6 6221.35 715.322   1
   6   4   7 18351.2 1265.81   1
  -6  -5  13 1666.15 427.050   3
  -6  -5  12 52436.7 2353.84   3
  -6  -5  11 25688.5 1522.09   3
  -6  -5  10 55.4602 164.385   2
   6   5 -10-35.6025 80.7606   1
  -6  -5  10 19.2695 159.591   3
  -6  -5   9 5124.57 647.423   2
  -6  -5   9 4499.48 596.897   3
   6   5  -9 5729.79 513.964   1
  -6  -5   8 18198.2 1139.36   3
  -6  -5   8 15944.9 1110.99   2
   6   5  -8 17726.4 946.489   1
  -6  -5   7 2776.39 428.356   2
   6   5  -7 2883.78 386.002   1
   6   5  -6 3468.82 426.947   1
  -6  -5   6 3853.01 509.860   2
   6   5  -5 1107.68 250.284   1
  -6  -5   5 1055.22 265.251   2
   6   5  -4 307.338 168.050   1
  -6  -5   4 280.662 147.086   2
   6   5  -4 26.9933 75.4516   3
   6   5  -3 11050.7 660.868   3
  -6  -5   3 11305.3 761.720   2
   6   5  -3 13123.5 881.199   1
  -6  -5   2 24913.0 1108.46   2
   6   5  -2 24860.2 1264.74   1
   6   5  -1 9805.38 787.999   1
  -6  -5   1 9835.68 645.749   2
   6   5   0 19395.7 1146.72   1
  -6  -5   0 18676.3 871.087   2
   6   5   1 17886.4 1126.79   1
  -6  -5  -1 17585.1 815.733   2
   6   5   2 10670.2 874.857   1
  -6  -5  -2 10579.8 614.255   2
   6   5   3 21372.3 1275.75   1
   6   5   4 3895.75 556.177   1
   6   5   5 419.528 231.018   1
   6   5   6 17493.1 1228.08   1
  -6  -6  12 2854.69 564.934   2
  -6  -6  12 3276.10 567.707   3
  -6  -6  11 8066.48 878.285   3
  -6  -6  11 7364.49 851.176   2
  -6  -6  10 15870.6 1200.63   3
  -6  -6  10 18172.7 1300.75   2
   6   6 -10 17680.7 947.104   1
  -6  -6   9 9970.59 935.413   2
   6   6  -9 11162.8 760.350   1
  -6  -6   8 2057.62 434.771   2
   6   6  -8 1563.48 290.161   1
  -6  -6   7 14278.6 1050.03   2
   6   6  -7 15956.7 954.155   1
  -6  -6   6-46.3033 130.246   2
   6   6  -6 99.0444 102.341   1
  -6  -6   5 14808.1 988.498   2
   6   6  -5 15120.2 953.850   1
  -6  -6   4 17726.0 1050.69   2
   6   6  -4 18886.8 1086.55   1
  -6  -6   3 7650.28 651.831   2
   6   6  -3 8901.79 738.087   1
  -6  -6   2 1924.51 318.408   2
   6   6  -2 1942.44 365.752   1
  -6  -6   1 6523.09 558.773   2
   6   6  -1 6248.68 652.401   1
   6   6   0 1063.43 271.547   1
  -6  -6   0 1333.96 252.440   2
   6   6   1 17251.5 1134.26   1
  -6  -6  -1 19974.8 946.390   2
   6   6   2 14421.2 1038.24   1
  -6  -6  -2 13209.5 760.030   2
   6   6   3 286.820 156.347   1
   6   6   4 4545.34 615.931   1
  -6  -7  12 5703.03 754.894   3
  -6  -7  11 4873.27 705.358   2
  -6  -7  10 1344.62 370.906   2
   6   7 -10 2008.66 334.779   1
  -6  -7   9 1562.76 381.344   2
   6   7  -9 2110.45 347.932   1
  -6  -7   8 30466.3 1647.33   2
   6   7  -8 29036.2 1338.83   1
   6   7  -7 38.2781 101.172   1
  -6  -7   7-119.787 164.025   2
  -6  -7   6 17135.1 1142.95   2
   6   7  -6 15657.3 1003.97   1
  -6  -7   5 54077.9 2072.86   2
   6   7  -5 53867.5 1997.98   1
  -6  -7   4 12069.7 904.652   2
   6   7  -4 13755.4 957.034   1
   6   7  -3 588.258 229.156   1
  -6  -7   3 607.002 205.759   2
  -6  -7   2 208.817 123.757   2
   6   7  -2 106.310 146.222   1
  -6  -7   1 12987.4 837.398   2
   6   7  -1 12902.0 968.081   1
   6   7   0 7279.41 732.713   1
  -6  -7   0 6871.54 590.915   2
  -6  -7  -1 644.802 191.310   2
   6   7   1 432.954 191.551   1
   6   7   2 6936.51 742.429   1
  -6  -7  -2 7199.18 598.496   2
  -6  -8  10 17669.5 1345.99   2
   6   8 -10 17315.8 1033.34   1
  -6  -8   9 1521.59 392.094   2
   6   8  -9 1984.72 362.816   1
  -6  -8   8 14309.7 1136.66   2
   6   8  -8 13407.5 931.372   1
   6   8  -7 997.790 258.165   1
  -6  -8   7 684.102 260.774   2
  -6  -8   6 8165.98 809.948   2
   6   8  -6 9488.32 799.112   1
   6   8  -5 317.047 168.201   1
  -6  -8   5 351.386 203.251   2
   6   8  -4 1891.42 363.676   1
  -6  -8   4 1800.78 352.267   2
  -6  -8   3 18993.4 1146.45   2
   6   8  -3 19090.2 1188.37   1
  -6  -8   2 115.001 116.965   2
   6   8  -2-321.605 195.166   1
   6   8  -1 240.593 193.640   1
  -6  -8   1 279.818 144.948   2
  -6  -8   0 12113.5 847.794   2
   6   8   0 12892.3 1004.96   1
  -6  -8  -1 9640.22 751.897   2
   6   9 -10 9629.12 805.990   1
  -6  -9   9 5180.26 721.475   2
   6   9  -9 5180.40 602.702   1
  -6  -9   8 1694.17 431.386   2
   6   9  -8 1088.18 299.143   1
   6   9  -7 10579.2 878.071   1
  -6  -9   7 11432.8 1014.53   2
  -6  -9   6 1936.31 404.872   2
   6   9  -6 2231.19 397.284   1
  -6  -9   5 386.973 215.727   2
   6   9  -5-116.378 121.924   1
   6   9  -4 23911.6 1393.19   1
  -6  -9   4 24357.9 1399.01   2
  -6  -9   3 2963.86 467.845   2
   6   9  -3 1986.72 423.760   1
  -6  -9   2 15361.9 1049.47   2
   6   9  -2 15187.2 1120.44   1
  -6  -9   1 9105.17 788.958   2
  -6  -9   0 887.353 263.781   2
   6  10 -10 2365.76 443.325   1
  -6 -10   7 3372.95 572.077   2
  -6 -10   6 1088.22 335.565   2
  -6 -10   5 2133.05 449.870   2
  -6 -10   4 1752.47 392.996   2
  -6 -10   3 14291.7 1070.96   2
  -6 -10   2 2676.81 458.472   2
  -6 -10   1 10071.1 868.510   2
  -6 -10   0 7757.91 762.154   2
   7  -9  -4 3603.59 618.252   1
   7  -9  -3 46526.0 2307.74   1
   7  -9  -2 1214.17 410.992   1
  -7   8   6 2504.13 437.915   3
   7  -8  -5 6314.23 826.016   1
  -7   8   5 5188.99 601.880   3
   7  -8  -4 5139.02 736.139   1
   7  -8  -3 1191.73 399.080   1
   7  -8  -2 8784.61 970.792   1
   7  -8  -1 2674.81 539.887   1
   7  -8   0 8517.40 975.005   1
   7  -8   1 9715.06 1036.53   1
  -7   7   8 5210.40 633.976   3
  -7   7   7 361.468 196.748   3
  -7   7   6 14859.2 1000.83   3
   7  -7  -6 15333.9 1144.16   1
   7  -7  -5 3527.53 568.440   1
  -7   7   5 3223.68 438.113   3
   7  -7  -4 3104.35 553.031   1
  -7   7   4 3848.53 456.762   3
   7  -7  -3 2854.62 540.086   1
   7  -7  -2 1940.55 459.275   1
   7  -7  -1 18398.1 1378.78   1
   7  -7   0 40187.4 2086.95   1
   7  -7   1 1365.90 387.306   1
   7  -7   2 1664.67 426.675   1
   7  -7   3 18610.5 1452.13   1
   7  -6  -9 3839.50 628.487   4
  -7   6   9 2597.72 465.037   3
  -7   6   8 9457.89 831.769   3
   7  -6  -8 13787.2 1112.57   4
  -7   6   7-319.599 194.589   3
  -7   6   6 6401.13 623.946   3
   7  -6  -6 4619.27 632.795   1
   7  -6  -5 315.622 274.815   1
  -7   6   5 243.542 117.922   3
  -7   6   4 120.049 121.727   3
   7  -6  -4 35.9928 171.234   1
  -7   6   3 9795.92 654.630   3
   7  -6  -3 8134.92 879.168   1
   7  -6  -2 8534.08 897.457   1
   7  -6  -1 12747.7 1112.62   1
   7  -6   0 3208.28 542.847   1
   7  -6   1 24530.5 1586.78   1
   7  -6   2 9079.66 972.583   1
   7  -6   3 1439.43 403.733   1
   7  -6   4 4578.53 717.903   1
   7  -5 -10 142.701 183.404   4
  -7   5  10 208.777 193.780   3
  -7   5   9 9120.11 827.936   3
   7  -5  -9 10061.9 990.492   4
  -7   5   8 1748.32 361.329   3
   7  -5  -7 758.646 254.543   1
  -7   5   7 479.336 182.781   3
  -7   5   6 355.921 169.150   3
   7  -5  -6 122.420 122.664   1
  -7   5   5 3385.41 414.045   3
   7  -5  -5 2946.70 495.576   1
  -7   5   4 185.251 104.397   3
   7  -5  -4 51.7524 150.846   1
  -7   5   3 2231.43 288.249   3
   7  -5  -3 2645.16 485.668   1
   7  -5  -2 1425.44 388.280   1
   7  -5  -1 30319.4 1672.70   1
   7  -5   0 14999.9 1167.02   1
   7  -5   1 1129.63 346.888   1
   7  -5   2 34029.1 1845.68   1
   7  -5   3 57216.5 2493.33   1
   7  -5   4 22250.9 1519.88   1
   7  -5   5 16551.1 1322.93   1
   7  -4 -10 7130.92 860.855   4
  -7   4  10 6243.24 691.992   3
  -7   4   9 3009.68 457.515   3
  -7   4   8 662.077 220.026   3
  -7   4   7 474.238 187.812   3
   7  -4  -7 656.659 227.658   1
  -7   4   6 5627.58 540.149   3
   7  -4  -6 6932.04 690.883   1
  -7   4   5 3329.09 386.774   3
   7  -4  -5 2859.79 476.602   1
  -7   4   4 2194.36 295.980   3
   7  -4  -4 2015.15 393.921   1
  -7   4   3 13747.0 686.988   3
   7  -4  -3 11637.7 965.188   1
   7  -4  -2 30299.7 1593.05   1
   7  -4  -1 732.712 275.472   1
   7  -4   0 8520.71 846.057   1
   7  -4   1 21219.0 1370.85   1
   7  -4   2 17241.4 1244.11   1
   7  -4   3 8185.78 871.888   1
   7  -4   4 13002.4 1108.21   1
   7  -4   5 2531.35 502.352   1
   7  -4   6 2236.97 507.621   1
  -7   3  11 6935.62 757.497   3
  -7   3  10 243.519 186.624   3
  -7   3   9 146.944 106.594   3
  -7   3   8 171.540 154.763   3
  -7   3   7 92.6815 114.154   3
   7  -3  -7-59.9212 127.989   1
  -7   3   6 1314.85 252.538   3
   7  -3  -6 1484.89 320.754   1
  -7   3   5 6250.95 520.325   3
   7  -3  -5 6974.12 700.461   1
  -7   3   4 11993.3 667.591   3
   7  -3  -4 14334.2 1011.68   1
   7  -3  -3 6623.63 693.390   1
   7  -3  -2 7629.71 760.212   1
   7  -3  -1 25273.3 1417.53   1
   7  -3   0 10259.0 908.365   1
   7  -3   1 11033.3 961.397   1
   7  -3   2 60139.1 2413.17   1
   7  -3   3 12008.3 1034.30   1
   7  -3   4 2748.43 510.025   1
   7  -3   5 1622.85 402.620   1
   7  -3   6 12273.5 1123.58   1
  -7   2  12 3079.54 521.700   3
  -7   2  11 5633.52 676.885   3
  -7   2  10 4711.21 584.808   3
  -7   2   9 484.597 171.044   3
  -7   2   8 7490.11 671.893   3
   7  -2  -8 7593.46 670.986   1
  -7   2   7 2928.87 391.717   3
   7  -2  -7 2916.13 420.598   1
  -7   2   6 7311.94 585.818   3
   7  -2  -6 7326.33 686.223   1
   7  -2  -5 811.307 230.968   1
  -7   2   5 786.881 193.845   3
   7  -2  -4 26876.3 1369.42   1
  -7   2   4 26634.3 1017.03   3
   7  -2  -3 8574.15 763.858   1
   7  -2  -2 2029.64 402.489   1
   7  -2  -1 11487.1 925.062   1
   7  -2   0 53638.0 2154.83   1
   7  -2   1 22879.3 1370.29   1
   7  -2   2 159.586 141.998   1
   7  -2   3 1165.33 324.245   1
   7  -2   4 32701.2 1741.26   1
   7  -2   5 6443.11 781.244   1
   7  -2   6 424.017 254.235   1
  -7   1  12 3747.74 558.510   3
  -7   1  11 433.576 223.067   3
  -7   1  10 2600.92 449.199   3
  -7   1   9 348.124 177.964   3
  -7   1   8 3993.58 485.832   3
   7  -1  -8 4088.07 475.522   1
   7  -1  -7 3707.92 456.946   1
  -7   1   7 2238.84 353.571   3
   7  -1  -6 5937.54 593.556   1
  -7   1   6 5569.07 505.288   3
   7  -1  -5 12794.4 893.228   1
  -7   1   5 11780.1 700.102   3
   7  -1  -4 7234.89 694.451   1
   7  -1  -3 7794.30 742.149   1
  -7   1   3 8785.01 482.840   3
   7  -1  -2 36549.0 1653.32   1
  -7   1   2 35591.5 1063.98   2
   7  -1  -1 20360.3 1224.85   1
   7  -1   0 493.281 204.343   1
   7  -1   1 8743.81 811.283   1
   7  -1   2 14325.8 1083.98   1
   7  -1   3 12320.3 1025.72   1
   7  -1   4 86.7761 186.010   1
   7  -1   5 14357.3 1151.32   1
   7  -1   6 7579.90 855.897   1
  -7   0  12 1137.73 331.067   3
  -7   0  11 9548.89 873.711   3
  -7   0  10 13202.6 987.199   3
  -7   0   9 7529.06 709.362   3
   7   0  -8 5930.86 575.600   1
  -7   0   8 5642.19 584.370   3
   7   0  -7 11675.4 821.591   1
  -7   0   7 13028.2 845.313   3
   7   0  -6 143.869 155.601   1
  -7   0   6-4.96727 81.1909   3
  -7   0   5 4045.71 407.584   3
   7   0  -5 4083.44 499.281   1
   7   0  -4 9474.98 776.867   1
   7   0  -3-7.70281 140.881   1
  -7   0   3 12.4145 57.6111   3
   7   0  -2 17568.1 1105.61   1
  -7   0   2 17934.9 710.246   2
   7   0  -1 59520.9 2197.25   1
   7   0   0 30284.9 1527.09   1
   7   0   1 14203.5 1033.95   1
   7   0   2 7034.94 734.576   1
   7   0   3 10360.8 922.470   1
   7   0   4 17681.3 1235.35   1
   7   0   5 3464.80 561.433   1
   7   0   6 5952.42 756.217   1
  -7  -1  12 1152.40 316.031   3
  -7  -1  11 187.928 174.216   3
  -7  -1  10 2771.77 452.130   3
   7   1  -9 2571.25 351.442   1
  -7  -1   9 1430.95 335.753   3
   7   1  -8 6078.95 576.900   1
  -7  -1   8 6089.30 620.781   3
   7   1  -7 828.791 229.937   1
  -7  -1   7 618.946 203.145   3
   7   1  -6 11087.5 802.047   1
  -7  -1   6 10622.5 726.780   3
   7   1  -5 5208.78 561.802   1
  -7  -1   5 5550.23 484.588   3
  -7  -1   4 286.817 137.656   2
   7   1  -4 332.733 165.791   1
   7   1  -3 29990.9 1438.34   1
   7   1  -2 20133.7 1173.25   1
  -7  -1   2 18930.7 755.950   2
   7   1  -1 5976.00 642.369   1
   7   1   0 2545.85 431.917   1
   7   1   1 46628.9 1967.81   1
   7   1   2 21180.4 1300.70   1
   7   1   3 580.116 256.144   1
   7   1   4 6591.19 750.830   1
   7   1   5 696.519 297.262   1
   7   1   6 6623.91 788.848   1
  -7  -2  12 3919.36 603.466   3
  -7  -2  11 706.630 276.816   3
  -7  -2  10 618.893 234.089   3
   7   2  -9 678.466 192.432   1
  -7  -2   9 502.899 212.688   3
   7   2  -8 1450.50 278.562   1
  -7  -2   8 1345.20 306.022   3
  -7  -2   7 1959.62 338.298   3
   7   2  -7 2401.49 377.267   1
  -7  -2   6 3220.17 435.700   2
  -7  -2   6 4084.56 451.712   3
   7   2  -6 2915.52 416.272   1
  -7  -2   5 6009.13 507.093   3
   7   2  -5 5105.03 549.548   1
  -7  -2   5 5067.04 512.556   2
   7   2  -4 14492.6 960.742   1
  -7  -2   4 15489.3 859.795   2
  -7  -2   3 3982.74 407.835   2
   7   2  -3 952.307 261.779   1
   7   2  -2 14356.2 991.321   1
   7   2  -1 33155.1 1576.45   1
   7   2   0 9643.07 837.841   1
   7   2   1 91.2093 157.767   1
   7   2   2 21697.1 1331.51   1
   7   2   3 23476.9 1410.34   1
   7   2   4 249.321 226.300   1
   7   2   5 1126.39 325.563   1
  -7  -3  12 192.266 211.821   3
  -7  -3  11 737.869 287.055   3
  -7  -3  10 277.817 191.732   3
  -7  -3   9 1182.93 310.827   3
   7   3  -9 687.076 200.547   1
  -7  -3   8 1258.47 288.260   3
   7   3  -8 765.740 211.731   1
  -7  -3   7 383.912 160.500   2
  -7  -3   7 269.523 154.079   3
   7   3  -7 366.054 175.369   1
  -7  -3   6 2308.79 371.415   2
  -7  -3   6 2080.58 331.946   3
   7   3  -6 1829.45 329.853   1
   7   3  -5 648.392 207.149   1
  -7  -3   5 836.595 227.780   2
   7   3  -4 4488.82 536.444   1
  -7  -3   4 5558.33 523.462   2
   7   3  -3 27182.0 1386.75   1
  -7  -3   3 28908.3 1158.19   2
   7   3  -2 32377.5 1506.07   1
  -7  -3   2 24091.3 975.108   2
   7   3  -1 18801.3 1172.88   1
   7   3   0 42881.7 1860.15   1
   7   3   1 39827.2 1806.13   1
   7   3   2 9915.33 885.776   1
   7   3   3 1000.34 314.636   1
   7   3   4 11958.9 1025.19   1
  -7  -4  12 16084.6 1271.80   3
  -7  -4  11 3358.72 546.607   3
  -7  -4  10 145.823 175.531   2
  -7  -4  10-115.560 149.956   3
  -7  -4   9 340.504 195.542   2
  -7  -4   9 316.171 148.729   3
   7   4  -9 271.550 156.273   1
   7   4  -8 730.256 220.540   1
  -7  -4   8 487.864 202.531   2
  -7  -4   8 406.452 192.863   3
   7   4  -7-97.0512 100.090   1
  -7  -4   7 384.661 207.583   2
   7   4  -6 6800.68 644.929   1
  -7  -4   6 7320.01 689.620   2
   7   4  -5 12782.7 906.318   1
  -7  -4   5 12246.1 862.033   2
   7   4  -4 16692.8 1059.00   1
  -7  -4   4 15212.2 913.139   2
  -7  -4   3 309.168 156.153   2
   7   4  -3 171.313 138.262   1
   7   4  -2 15797.9 1065.92   1
  -7  -4   2 15671.1 804.495   2
   7   4  -1 17443.2 1145.59   1
   7   4   0 125.911 167.462   1
   7   4   1 13256.1 1031.29   1
   7   4   2 8291.72 825.011   1
   7   4   3 10515.1 948.683   1
  -7  -5  12 8554.08 939.027   3
  -7  -5  11 2953.71 559.483   2
  -7  -5  11 2256.62 481.416   3
  -7  -5  10 106.934 156.094   2
  -7  -5  10 219.066 180.805   3
  -7  -5   9 368.195 216.138   2
   7   5  -9 153.701 155.847   1
  -7  -5   9-8.41004 111.834   3
  -7  -5   8 71.5968 124.667   2
   7   5  -8 245.668 148.203   1
  -7  -5   7 1701.37 372.053   2
   7   5  -7 2745.99 421.156   1
  -7  -5   6 396.874 207.024   2
   7   5  -6 588.986 194.317   1
  -7  -5   5 810.931 243.907   2
   7   5  -5 358.361 190.957   1
   7   5  -4 34247.0 1598.73   1
  -7  -5   4 34390.6 1462.35   2
   7   5  -3 9021.60 803.293   1
  -7  -5   3 8996.00 682.021   2
  -7  -5   2 184.392 111.534   2
   7   5  -2 26.1260 127.935   1
   7   5  -1 16926.3 1144.26   1
   7   5   0 52774.6 2159.29   1
   7   5   1 15278.6 1124.61   1
   7   5   2 60.5871 128.737   1
  -7  -6  11 5753.32 763.270   3
  -7  -6  11 8474.42 933.798   2
  -7  -6  10 242.454 191.340   2
  -7  -6   9 4741.45 658.463   2
   7   6  -9 3926.66 494.057   1
  -7  -6   8 585.777 261.684   2
   7   6  -8 595.283 213.433   1
  -7  -6   7-67.2598 176.828   2
   7   6  -7 50.5657 110.892   1
   7   6  -6 26211.2 1377.91   1
  -7  -6   6 24535.5 1366.88   2
  -7  -6   5 4568.39 567.556   2
   7   6  -5 4074.83 542.331   1
  -7  -6   4 4349.36 522.939   2
   7   6  -4 4363.99 558.172   1
   7   6  -3 8112.29 778.854   1
  -7  -6   3 8956.25 710.441   2
   7   6  -2 23507.2 1396.60   1
  -7  -6   2 27345.9 1210.67   2
   7   6  -1 5458.84 659.593   1
   7   6   0 438.794 257.612   1
  -7  -7  10 4898.84 704.661   2
  -7  -7   9 1276.88 379.189   2
   7   7  -9 1442.43 316.053   1
  -7  -7   8 2516.12 492.255   2
   7   7  -8 2221.22 394.740   1
  -7  -7   7 19077.9 1279.14   2
   7   7  -7 20661.7 1222.71   1
   7   7  -6 212.429 157.649   1
  -7  -7   6 18.0710 129.984   2
  -7  -7   5 10466.3 872.436   2
   7   7  -5 13183.8 998.641   1
   7   7  -4 3948.51 554.037   1
  -7  -7   4 3676.16 501.129   2
   7   7  -3 2008.84 402.095   1
  -7  -7   3 2344.63 393.492   2
   7   7  -2 442.182 257.389   1
  -7  -8   9 11337.8 1075.41   2
   7   8  -9 10841.8 887.339   1
   7   8  -8-134.111 144.766   1
  -7  -8   8-235.659 157.843   2
  -7  -8   7 4399.72 625.946   2
   7   8  -7 4766.11 605.928   1
  -7  -8   6 2003.36 417.925   2
   7   8  -6 1867.23 384.418   1
  -7  -8   5 1035.60 331.447   2
   7   8  -5 756.751 255.379   1
  -7  -8   4 36159.0 1672.27   2
  -7  -9   7 780.942 308.053   2
  -7  -9   6 1072.19 343.007   2
  -7  -9   5 5593.85 676.764   2
  -7  -9   4 17506.7 1182.64   2
   8  -7  -4 6541.70 861.067   1
   8  -7  -3 20022.3 1499.64   1
   8  -6  -5 16108.1 1276.80   1
   8  -6  -4 1370.39 414.361   1
   8  -6  -3 660.997 287.660   1
   8  -6  -2 19316.5 1452.98   1
   8  -6  -1 12389.9 1154.75   1
   8  -5  -6 331.908 264.591   1
   8  -5  -5 2434.62 521.808   1
   8  -5  -4 9819.10 979.391   1
   8  -5  -3 20595.0 1467.68   1
   8  -5  -2-27.5008 152.348   1
   8  -5  -1 14632.7 1241.61   1
   8  -5   0 21669.1 1533.54   1
   8  -4  -6 7565.07 803.685   1
   8  -4  -5 5512.87 703.679   1
   8  -4  -4 1858.72 412.042   1
   8  -4  -3 18825.2 1344.45   1
   8  -4  -2 18192.6 1317.95   1
   8  -4  -1 3123.39 567.184   1
   8  -4   0 78.5517 172.302   1
   8  -4   1 12355.0 1132.32   1
   8  -3  -6 477.686 254.863   1
   8  -3  -5 37636.2 1840.14   1
   8  -3  -4 5585.77 693.380   1
   8  -3  -3 1960.20 424.261   1
   8  -3  -2 470.815 253.586   1
   8  -3  -1 20269.4 1396.29   1
   8  -3   0 11576.6 1054.79   1
   8  -3   1 2714.27 543.720   1
   8  -3   2 582.122 310.858   1
   8  -2  -7 18502.5 1190.77   1
   8  -2  -6 59196.8 2304.31   1
   8  -2  -5 70.4607 180.105   1
   8  -2  -4 21268.7 1340.10   1
   8  -2  -3 2421.50 465.156   1
   8  -2  -2 17780.2 1266.41   1
   8  -2  -1 59.6731 155.074   1
   8  -2   0 17538.3 1294.81   1
   8  -2   1 15.9567 145.855   1
   8  -2   2 5128.48 721.012   1
   8  -1  -7 706.912 261.645   1
   8  -1  -6 13417.0 1006.47   1
   8  -1  -5 21262.3 1307.48   1
   8  -1  -4 17150.9 1188.69   1
   8  -1  -3 2811.31 496.495   1
   8  -1  -2 719.069 282.943   1
   8  -1  -1 974.365 316.669   1
   8  -1   0 1121.74 349.148   1
   8  -1   1-98.8194 216.120   1
   8  -1   2 5465.63 720.413   1
   8   0  -7 22744.1 1297.52   1
   8   0  -6 7603.97 753.625   1
   8   0  -5 660.171 259.044   1
   8   0  -4 35767.9 1737.74   1
   8   0  -3 30758.8 1618.86   1
   8   0  -2 5643.42 687.192   1
   8   0  -1 23.6111 137.555   1
   8   0   0 4797.89 664.176   1
   8   0   1 10894.8 1003.05   1
   8   0   2 1264.26 375.933   1
   8   1  -8 548.232 207.414   1
   8   1  -7 4167.83 559.066   1
   8   1  -6 16995.9 1129.27   1
   8   1  -5 16596.8 1132.70   1
   8   1  -4 4943.52 621.650   1
   8   1  -3 2658.31 469.408   1
   8   1  -2 13185.7 1050.13   1
   8   1  -1-151.935 153.195   1
   8   1   0 150.158 138.912   1
   8   1   1-418.138 226.272   1
   8   2  -8 16687.5 1079.79   1
  -8  -2   8 16847.4 1147.13   2
   8   2  -7 16190.0 1083.62   1
   8   2  -6 973.140 299.529   1
   8   2  -5 9273.37 839.134   1
   8   2  -4 18208.2 1201.15   1
   8   2  -3 8924.87 849.516   1
   8   2  -2 388.810 194.472   1
   8   2  -1 11423.7 1006.40   1
   8   2   0 2934.51 517.176   1
  -8  -3  10 13476.4 1124.73   2
  -8  -3   9 6210.27 726.544   2
  -8  -3   8-39.6106 164.246   2
   8   3  -8 220.341 123.847   1
   8   3  -7 8356.56 772.819   1
   8   3  -6 17737.2 1161.27   1
   8   3  -5 6471.04 699.513   1
   8   3  -4 1221.23 339.269   1
   8   3  -3 12758.6 1034.07   1
   8   3  -2 19973.2 1305.63   1
   8   3  -1 8310.20 846.670   1
  -8  -4  10 1385.88 415.046   2
  -8  -4   9 2937.76 510.505   2
   8   4  -8 17858.8 1131.81   1
  -8  -4   8 15611.8 1139.49   2
   8   4  -7 5849.80 663.713   1
   8   4  -6 8683.28 809.511   1
   8   4  -5 10164.8 894.203   1
   8   4  -4 7503.16 794.892   1
   8   4  -3 4893.56 634.914   1
   8   4  -2 7909.11 821.107   1
  -8  -5   9 4495.52 636.921   2
  -8  -5   8 2011.06 427.655   2
   8   5  -8 3190.34 481.890   1
   8   5  -7 25953.8 1430.47   1
   8   5  -6 8580.94 820.482   1
   8   5  -5 535.504 232.453   1
   8   5  -4 4106.84 588.965   1
   8   6  -8 5317.83 644.671   1
   8   6  -7 214.179 194.601   1
   8   6  -6 10606.4 941.539   1
   9  -2  -5 801.697 294.522   1
   9  -2  -4 478.193 243.276   1
   9  -1  -5 10822.8 1026.22   1
   9  -1  -4-73.1589 251.896   1
   9   0  -6 2095.60 475.865   1
   9   0  -5 284.053 221.717   1
   9   1  -6 7380.83 825.848   1
   9   1  -5 5880.50 744.643   1
   9   2  -6 5315.07 710.951   1
   0   0   0    0.00    0.00   0
TITL ET139 in P-1
REM P-1 (#2 in standard setting)
CELL 0.71073   6.640017  10.808946  12.881819 103.4298  98.4668  91.9122
ZERR    1.00   0.000527   0.000906   0.001025   0.0070   0.0066   0.0067
LATT  1
SFAC C H P S
UNIT 36.00 66.00 2.00 2.00
TREF
HKLF 4
END
;
_shelx_hkl_checksum     35340
_shelx_res_file
;
    shelx.res created by SHELXL-2014/7
TITL Cy3PS
CELL  0.71073   6.6400  10.8089  12.8818  103.430   98.467   91.912
ZERR     2.00   0.0005   0.0009   0.0010    0.007    0.007    0.007
LATT   1
SFAC  C    H    P    S
UNIT  36 66 2 2
MERG   2
FMAP   2
PLAN  -1
SIZE     0.169   0.204   0.397
ACTA
BOND   $H
CONF
L.S.  24
TEMP  -173
WGHT    0.043300    0.480800
FVAR       9.78738
S1    4    0.289833    0.283032    0.605220    11.00000    0.01585    0.02579 =
         0.02541    0.00571    0.00114    0.00077
P1    3    0.580241    0.296162    0.664672    11.00000    0.01333    0.01384 =
         0.01275    0.00351    0.00201    0.00045
C1    1    0.636077    0.170625    0.738060    11.00000    0.01711    0.01516 =
         0.01557    0.00497    0.00494    0.00082
AFIX  13
H1    2    0.571056    0.089778    0.687691    11.00000   -1.20000
AFIX   0
C2    1    0.861858    0.145024    0.766968    11.00000    0.01750    0.01903 =
         0.01971    0.00898    0.00619    0.00380
AFIX  23
H2A   2    0.926944    0.129951    0.701173    11.00000   -1.20000
H2B   2    0.934687    0.220487    0.819694    11.00000   -1.20000
AFIX   0
C3    1    0.878049    0.028348    0.815456    11.00000    0.02366    0.01996 =
         0.02484    0.01012    0.00810    0.00656
AFIX  23
H3A   2    0.817342   -0.048400    0.759874    11.00000   -1.20000
H3B   2    1.023776    0.015682    0.837144    11.00000   -1.20000
AFIX   0
C4    1    0.768889    0.043670    0.913824    11.00000    0.02632    0.02043 =
         0.02216    0.01157    0.00736    0.00397
AFIX  23
H4A   2    0.839596    0.114271    0.972679    11.00000   -1.20000
H4B   2    0.775051   -0.035506    0.940000    11.00000   -1.20000
AFIX   0
C5    1    0.545692    0.071714    0.886087    11.00000    0.02395    0.02090 =
         0.02169    0.00951    0.00835    0.00077
AFIX  23
H5A   2    0.470837   -0.003336    0.833742    11.00000   -1.20000
H5B   2    0.482007    0.087330    0.952352    11.00000   -1.20000
AFIX   0
C6    1    0.528593    0.188078    0.837682    11.00000    0.01975    0.01974 =
         0.01885    0.00841    0.00738    0.00338
AFIX  23
H6A   2    0.590977    0.264850    0.892716    11.00000   -1.20000
H6B   2    0.382790    0.201206    0.816773    11.00000   -1.20000
AFIX   0
C7    1    0.741328    0.271031    0.558467    11.00000    0.01999    0.01288 =
         0.01296    0.00257    0.00473    0.00129
AFIX  13
H7    2    0.887205    0.279896    0.594027    11.00000   -1.20000
AFIX   0
C8    1    0.711861    0.370693    0.490328    11.00000    0.03339    0.01400 =
         0.01743    0.00544    0.00801    0.00342
AFIX  23
H8A   2    0.566270    0.367181    0.458142    11.00000   -1.20000
H8B   2    0.749626    0.457012    0.537642    11.00000   -1.20000
AFIX   0
C9    1    0.842399    0.346864    0.400313    11.00000    0.04273    0.01724 =
         0.02074    0.00889    0.01399    0.00404
AFIX  23
H9A   2    0.817001    0.410492    0.356494    11.00000   -1.20000
H9B   2    0.988634    0.357146    0.432524    11.00000   -1.20000
AFIX   0
C10   1    0.792608    0.212746    0.327627    11.00000    0.04294    0.02078 =
         0.01516    0.00607    0.00935    0.00692
AFIX  23
H10A  2    0.881014    0.198370    0.271014    11.00000   -1.20000
H10B  2    0.648803    0.204215    0.291510    11.00000   -1.20000
AFIX   0
C11   1    0.825994    0.112911    0.394182    11.00000    0.02931    0.01511 =
         0.01689    0.00264    0.00661    0.00289
AFIX  23
H11A  2    0.788947    0.026738    0.346470    11.00000   -1.20000
H11B  2    0.972090    0.117186    0.425664    11.00000   -1.20000
AFIX   0
C12   1    0.696745    0.135169    0.484991    11.00000    0.02493    0.01287 =
         0.01646    0.00393    0.00582    0.00091
AFIX  23
H12A  2    0.726083    0.072041    0.528951    11.00000   -1.20000
H12B  2    0.550295    0.122390    0.453166    11.00000   -1.20000
AFIX   0
C13   1    0.663308    0.456289    0.751775    11.00000    0.01623    0.01579 =
         0.01461    0.00344    0.00293    0.00076
AFIX  13
H13   2    0.667370    0.513560    0.701189    11.00000   -1.20000
AFIX   0
C14   1    0.509077    0.511036    0.825582    11.00000    0.01661    0.02193 =
         0.01940   -0.00061    0.00321    0.00242
AFIX  23
H14A  2    0.371604    0.504637    0.781995    11.00000   -1.20000
H14B  2    0.502709    0.460853    0.880411    11.00000   -1.20000
AFIX   0
C15   1    0.572241    0.650420    0.881927    11.00000    0.02523    0.02049 =
         0.01851    0.00123    0.00252    0.00751
AFIX  23
H15A  2    0.568907    0.701383    0.827080    11.00000   -1.20000
H15B  2    0.473644    0.683755    0.930409    11.00000   -1.20000
AFIX   0
C16   1    0.785734    0.664904    0.947502    11.00000    0.02499    0.01496 =
         0.01935    0.00040    0.00240   -0.00035
AFIX  23
H16A  2    0.786334    0.620169    1.006444    11.00000   -1.20000
H16B  2    0.824573    0.756332    0.980671    11.00000   -1.20000
AFIX   0
C17   1    0.941096    0.609846    0.876009    11.00000    0.02052    0.02025 =
         0.02818   -0.00109    0.00468   -0.00517
AFIX  23
H17A  2    1.076841    0.615386    0.921156    11.00000   -1.20000
H17B  2    0.951626    0.660935    0.822185    11.00000   -1.20000
AFIX   0
C18   1    0.879589    0.470368    0.817129    11.00000    0.01640    0.01774 =
         0.02328    0.00030    0.00284   -0.00011
AFIX  23
H18A  2    0.884648    0.417498    0.870630    11.00000   -1.20000
H18B  2    0.977891    0.439153    0.767849    11.00000   -1.20000
AFIX   0
HKLF 4
REM  Cy3PS
REM R1 =  0.0367 for    3739 Fo > 4sig(Fo)  and  0.0418 for all    4208 data
REM    181 parameters refined using      0 restraints
END
WGHT      0.0375      0.4822
REM Highest difference peak  0.465,  deepest hole -0.353,  1-sigma level  0.052
Q1    1   0.4397  0.2933  0.6450  11.00000  0.05    0.47
;
_shelx_res_checksum     60992
data_global
_journal_date_recd_electronic     2017-03-04
_journal_date_accepted     2017-03-04
_journal_name_full     'Acta Crystallographica, Section E'
_journal_year     2017
_journal_volume     73
_journal_issue      4
_journal_page_first     493
_journal_page_last     499
_journal_paper_category     GO
_journal_paper_doi     10.1107/S205698901700353X
_journal_coeditor_code     HB7665
_publ_contact_author_name
;
Edward R.T. Tiekink
;
_publ_contact_author_address
;
School of Science and Technology,
Sunway University,
No. 5 Jalan Universiti,
47500 Bandar Sunway,
Selangor Darul Ehsan, Malaysia
;
_publ_contact_author_email     'edwardt@sunway.edu.my'
_publ_contact_author_fax
;
+60 3 7491 8633
;
_publ_contact_author_phone
;
+60 3 7491 7173
;
_publ_section_title
;
A triclinic polymorph of tricyclohexylphosphane sulfide: crystal structure and
Hirshfeld surface analysis
;
_publ_section_title_footnote     .
loop_
    _publ_author_name
    _publ_author_footnote
    _publ_author_address
    'Yi Jiun Tan' .
;
Research Centre for Crystalline Materials,
School of Science and Technology,
Sunway University, 47500 Bandar Sunway,
Selangor Darul Ehsan, Malaysia
;
    'Chien Ing Yeo' .
;
Research Centre for Crystalline Materials,
School of Science and Technology,
Sunway University, 47500 Bandar Sunway,
Selangor Darul Ehsan, Malaysia
;
    'Halcovitch, Nathan R.' .
;
Department of Chemistry,
Lancaster University,
Lancaster LA1 4YB, United Kingdom
;
    'Jotani, Mukesh M.'
;
Additional correspondence author, e-mail: mmjotani@rediffmail.com.
;
;
Department of Physics, Bhavan's Sheth R. A. College of Science, Ahmedabad,
Gujarat 380001, India
;
    'Tiekink, Edward R. T.' .
;
Research Centre for Crystalline Materials,
School of Science and Technology,
Sunway University, 47500 Bandar Sunway,
Selangor Darul Ehsan, Malaysia
;
_publ_section_synopsis
;
The conformation found for (C~6~H~11~)~3~P\\db S in the triclinic polymorph
lacks the mirror symmetry found in the orthorhombic form. Nevertheless, the
conformations are in essential agreement. In the crystal, linear
supramolecular chains are sustained by methine-C---H...S(thione) interactions.
;
