# Supplementary material for: A triclinic polymorph of tri­cyclo­hexyl­phosphane sulfide: crystal structure and Hirshfeld surface analysis
Source: Acta Crystallogr E Crystallogr Commun. 2017 Mar 10;73(Pt 4):493–9. doi: 10.1107/S205698901700353X (PMC5382606; doi:10.1107/S205698901700353X)
Supplement: Supplementary file 2 [file e-73-00493-Isup2.hkl]

data_I                                                                          
_shelx_title ' Cy3PS'                                                           
_shelx_refln_list_code          4                                               
_shelx_F_calc_maximum       91.85                                               
_exptl_crystal_F_000       344.00                                               
_reflns_d_resolution_high  0.7182                                               
                                                                                
loop_                                                                           
 _space_group_symop_operation_xyz                                               
 'x, y, z'                                                                      
 '-x, -y, -z'                                                                   
                                                                                
_cell_length_a     6.6400                                                       
_cell_length_b    10.8089                                                       
_cell_length_c    12.8818                                                       
_cell_angle_alpha 103.430                                                       
_cell_angle_beta   98.467                                                       
_cell_angle_gamma  91.912                                                       
                                                                                
_shelx_F_squared_multiplier     1.000                                           
                                                                                
loop_                                                                           
 _refln_index_h                                                                 
 _refln_index_k                                                                 
 _refln_index_l                                                                 
 _refln_F_squared_calc                                                          
 _refln_F_squared_meas                                                          
 _refln_F_squared_sigma                                                         
 _refln_observed_status                                                         
   1   0   0       1633.27       1680.49        28.07 o                         
   2   0   0        594.70        612.26        16.68 o                         
   3   0   0        282.04        305.89         7.62 o                         
   4   0   0         14.29         11.05         1.11 o                         
   5   0   0         76.46         65.22         1.77 o                         
   6   0   0         68.55         82.87         7.08 o                         
   7   0   0        322.39        316.17        15.94 o                         
   8   0   0         34.20         50.09         6.93 o                         
  -8   1   0         14.80         11.71         3.65 o                         
  -7   1   0          5.26          5.15         2.13 o                         
  -6   1   0          1.65          0.87         1.34 o                         
  -5   1   0         54.74         49.31         1.45 o                         
  -4   1   0        726.91        727.10         7.81 o                         
  -3   1   0       1807.75       1800.16        15.94 o                         
  -2   1   0         49.27         52.94         1.19 o                         
  -1   1   0       1497.20       1486.93        14.37 o                         
   1   1   0       3228.19       3335.24        37.89 o                         
   2   1   0        140.67        149.57         2.70 o                         
   3   1   0        223.22        181.29         3.79 o                         
   4   1   0        737.83        673.67         9.99 o                         
   5   1   0          6.00          7.12         1.22 o                         
   6   1   0         15.97         25.59         1.91 o                         
   7   1   0         21.60         26.58         4.51 o                         
   8   1   0          2.68          1.57         1.45 o                         
  -8   2   0        161.84        183.10        13.52 o                         
  -7   2   0        570.11        559.97        22.50 o                         
  -6   2   0        248.21        260.20        13.37 o                         
  -5   2   0        120.90        123.98         3.52 o                         
  -4   2   0         35.29         25.15         1.96 o                         
  -3   2   0        194.07        249.55         3.98 o                         
  -2   2   0        188.53        176.00         2.86 o                         
  -1   2   0        153.67        174.91         2.71 o                         
   0   2   0       1144.56       1109.61        20.56 o                         
   1   2   0       4279.26       4294.85        49.51 o                         
   2   2   0        792.00        836.28        12.20 o                         
   3   2   0        299.42        291.37         5.00 o                         
   4   2   0         10.18         14.87         1.01 o                         
   5   2   0          5.50          6.11         0.88 o                         
   6   2   0        147.36        151.30         5.14 o                         
   7   2   0         93.43        100.67         8.75 o                         
   8   2   0         34.82         30.64         5.40 o                         
  -8   3   0        127.84        120.86        11.01 o                         
  -7   3   0        105.37        107.10         9.48 o                         
  -6   3   0         43.83         36.19         2.00 o                         
  -5   3   0        447.01        448.91         6.32 o                         
  -4   3   0         67.54         66.71         2.04 o                         
  -3   3   0        481.09        484.70         8.76 o                         
  -2   3   0        300.09        317.06         4.75 o                         
  -1   3   0       1229.33       1215.05        15.15 o                         
   0   3   0        638.37        633.18        14.47 o                         
   1   3   0       1258.01       1296.91        35.49 o                         
   2   3   0         36.04         40.18         2.14 o                         
   3   3   0        220.38        218.24         4.60 o                         
   4   3   0        593.11        574.21         8.77 o                         
   5   3   0          0.03          1.40         0.46 o                         
   6   3   0       1325.23       1232.57        32.05 o                         
   7   3   0        426.02        447.67        19.42 o                         
  -8   4   0          0.31          0.82         1.80 o                         
  -7   4   0         93.25         88.95         8.83 o                         
  -6   4   0        101.51         96.59         2.95 o                         
  -5   4   0        329.95        302.98         9.93 o                         
  -4   4   0        863.50        823.24        10.14 o                         
  -3   4   0        251.47        237.05         4.44 o                         
  -2   4   0         34.99         40.23         1.66 o                         
  -1   4   0          0.03          0.51         0.35 o                         
   0   4   0         19.00         16.00         1.48 o                         
   1   4   0       1194.44       1325.85        19.37 o                         
   2   4   0         28.51         18.30         1.62 o                         
   3   4   0        456.24        437.68         8.03 o                         
   4   4   0        189.04        199.83        10.33 o                         
   5   4   0          9.28         10.11         1.41 o                         
   6   4   0          3.61          7.17         2.42 o                         
   7   4   0          2.13          1.31         1.75 o                         
  -8   5   0        215.77        226.22        16.01 o                         
  -7   5   0        145.48        156.60        12.18 o                         
  -6   5   0          0.08          1.55         0.56 o                         
  -5   5   0         73.07         57.85         3.50 o                         
  -4   5   0         91.92         94.40         3.03 o                         
  -3   5   0         66.56         60.52         2.33 o                         
  -2   5   0          4.50          3.13         0.57 o                         
  -1   5   0        779.79        775.52         9.85 o                         
   0   5   0       1252.63       1289.86        28.30 o                         
   1   5   0        794.65        895.81        22.15 o                         
   2   5   0         60.50         55.74         4.62 o                         
   3   5   0         46.75         47.05         4.44 o                         
   4   5   0        165.06        147.28         7.86 o                         
   5   5   0        110.65         97.65         3.79 o                         
   6   5   0        205.52        197.79         7.24 o                         
   7   5   0        509.19        550.95        22.54 o                         
  -7   6   0         25.52         33.49         5.67 o                         
  -6   6   0        121.68        118.08         6.57 o                         
  -5   6   0          0.06         -0.29         0.49 o                         
  -4   6   0        524.09        501.16         8.32 o                         
  -3   6   0        377.64        353.74         6.59 o                         
  -2   6   0          8.46          7.81         0.90 o                         
  -1   6   0         78.37         71.75         3.09 o                         
   0   6   0        315.75        375.51        23.52 o                         
   1   6   0         36.61         44.50         3.52 o                         
   2   6   0        122.58        121.25         5.16 o                         
   3   6   0       1326.71       1339.81        23.52 o                         
   4   6   0         19.68         23.58         2.66 o                         
   5   6   0         20.82         20.88         1.88 o                         
   6   6   0         10.00         12.77         1.93 o                         
   7   6   0          1.02          4.58         2.69 o                         
  -7   7   0        362.14        419.55        21.79 o                         
  -6   7   0         25.83         25.71         3.59 o                         
  -5   7   0         14.38         13.27         1.30 o                         
  -4   7   0         58.27         51.61         2.95 o                         
  -3   7   0          7.01          6.32         0.67 o                         
  -2   7   0         64.27         70.82         2.92 o                         
  -1   7   0        202.52        213.24         6.60 o                         
   0   7   0        197.15        182.72         5.54 o                         
   1   7   0          9.65         12.09         1.71 o                         
   2   7   0        194.18        186.70         7.70 o                         
   3   7   0       1071.19       1027.63        19.62 o                         
   4   7   0         15.23         17.10         2.92 o                         
   5   7   0         32.43         33.59         3.16 o                         
   6   7   0         75.26         73.47         4.80 o                         
  -7   8   0         97.31         88.92        10.18 o                         
  -6   8   0          0.68          0.70         1.64 o                         
  -5   8   0        236.50        233.83         7.07 o                         
  -4   8   0        384.71        375.60         8.09 o                         
  -3   8   0        190.73        181.62         6.64 o                         
  -2   8   0          0.00         -0.45         0.71 o                         
  -1   8   0        372.82        347.91         8.41 o                         
   0   8   0         14.66         17.28         1.85 o                         
   1   8   0        160.95        164.28         9.40 o                         
   2   8   0        193.36        189.10        10.23 o                         
   3   8   0        169.94        179.96        10.32 o                         
   4   8   0        187.10        200.18        11.13 o                         
   5   8   0         26.86         33.14         4.54 o                         
   6   8   0        129.85        129.97         6.77 o                         
  -6   9   0        217.57        207.68         9.01 o                         
  -5   9   0        531.53        536.82        30.72 o                         
  -4   9   0        691.59        688.26        16.83 o                         
  -3   9   0         21.92         23.46         2.83 o                         
  -2   9   0        252.03        232.55        11.73 o                         
  -1   9   0          5.27          6.55         1.90 o                         
   0   9   0        334.96        323.99        18.53 o                         
   1   9   0        523.76        524.70        18.89 o                         
   2   9   0        208.52        199.15        11.28 o                         
   3   9   0        569.65        597.49        21.20 o                         
   4   9   0        117.59        112.47         8.65 o                         
   5   9   0          2.96          1.35         1.53 o                         
   6   9   0          6.52          9.26         2.75 o                         
  -6  10   0          3.91          5.63         1.71 o                         
  -5  10   0         30.55         24.49         7.56 o                         
  -4  10   0         12.70         13.00         2.32 o                         
  -3  10   0         49.54         49.58         5.59 o                         
  -2  10   0          9.86         11.31         2.86 o                         
  -1  10   0        209.10        203.05        11.68 o                         
   0  10   0         34.33         33.46         3.72 o                         
   1  10   0         49.68         65.68         6.65 o                         
   2  10   0        297.42        296.94        14.75 o                         
   3  10   0         47.75         65.12         6.81 o                         
   4  10   0        100.95        108.31         9.06 o                         
   5  10   0          0.74          0.59         1.41 o                         
   6  10   0         80.66         80.99         7.96 o                         
  -6  11   0          4.39          8.36         2.67 o                         
  -5  11   0         73.55         76.33         5.97 o                         
  -4  11   0        269.89        270.49        14.57 o                         
  -3  11   0          0.28          2.81         1.59 o                         
  -2  11   0          5.39          6.75         2.41 o                         
  -1  11   0        170.93        160.98        11.03 o                         
   0  11   0         76.03         83.94         8.01 o                         
   1  11   0          3.16          1.46         1.18 o                         
   2  11   0         30.09         36.51         5.28 o                         
   3  11   0        240.11        254.33        14.55 o                         
   4  11   0        157.21        167.47        11.86 o                         
   5  11   0         11.27          8.42         3.07 o                         
  -5  12   0         17.22         16.01         4.08 o                         
  -4  12   0          0.00          0.35         1.26 o                         
  -3  12   0         15.50         18.65         3.99 o                         
  -2  12   0          1.17          0.48         1.52 o                         
  -1  12   0         38.78         43.35         6.07 o                         
   0  12   0        383.70        400.87        19.05 o                         
   1  12   0          0.72         -1.20         1.54 o                         
   2  12   0        167.69        165.87        12.19 o                         
   3  12   0         43.21         45.93         6.48 o                         
  -4  13   0        213.72        218.35        14.49 o                         
  -3  13   0         66.11         61.35         7.53 o                         
  -2  13   0         21.10         28.71         5.30 o                         
  -1  13   0          4.04          2.70         1.81 o                         
   0  13   0          9.31          4.89         2.04 o                         
   1  13   0         36.55         35.92         5.92 o                         
  -1 -13   1         32.56         33.95         5.62 o                         
   0 -13   1         70.54         72.57         8.12 o                         
   1 -13   1         51.00         63.04         7.60 o                         
   2 -13   1          4.85          2.61         1.70 o                         
   3 -13   1         64.68         62.88         7.49 o                         
   4 -13   1         18.88         19.30         4.34 o                         
  -4 -12   1         40.75         43.08         6.34 o                         
  -3 -12   1        115.27        116.47        10.36 o                         
  -2 -12   1         25.91         31.13         5.25 o                         
  -1 -12   1         54.58         54.90         6.84 o                         
   0 -12   1        192.71        213.54        13.49 o                         
   1 -12   1         44.10         46.23         6.11 o                         
   2 -12   1          0.13          0.12         1.29 o                         
   3 -12   1         58.26         54.84         6.67 o                         
   4 -12   1        158.33        170.69        11.87 o                         
   5 -12   1         20.74         17.39         3.72 o                         
  -5 -11   1         10.63          7.65         3.14 o                         
  -4 -11   1          3.23          2.12         1.62 o                         
  -3 -11   1         46.55         45.35         5.98 o                         
  -2 -11   1         43.67         48.49         6.03 o                         
  -1 -11   1         25.84         31.97         4.86 o                         
   0 -11   1        326.50        337.15        16.22 o                         
   1 -11   1          7.58         12.18         2.86 o                         
   2 -11   1        112.27        108.34         8.88 o                         
   3 -11   1          0.97         -0.32         1.20 o                         
   4 -11   1         22.03         28.25         4.14 o                         
   5 -11   1         32.48         31.97         3.79 o                         
  -6 -10   1         87.77        105.14         9.07 o                         
  -5 -10   1          5.18          9.10         2.91 o                         
  -4 -10   1         32.47         35.05         5.20 o                         
  -3 -10   1        305.72        313.46        15.44 o                         
  -2 -10   1         65.36         63.72         6.67 o                         
  -1 -10   1        232.73        224.46        12.46 o                         
   0 -10   1         37.93         39.95         5.06 o                         
   1 -10   1        113.08        110.41         8.33 o                         
   2 -10   1          3.64          3.48         1.81 o                         
   3 -10   1         91.67         92.43         7.58 o                         
   4 -10   1         75.12         75.28         5.36 o                         
   5 -10   1        211.17        213.42         9.29 o                         
   6 -10   1          3.61          4.30         1.62 o                         
  -6  -9   1         92.89         95.06         8.24 o                         
  -5  -9   1          1.21          2.19         1.69 o                         
  -4  -9   1        186.09        176.84        10.98 o                         
  -3  -9   1         47.18         57.96         6.07 o                         
  -2  -9   1          1.52          3.05         1.66 o                         
  -1  -9   1       1319.66       1313.54        33.89 o                         
   0  -9   1        241.66        220.94        10.97 o                         
   1  -9   1        291.46        256.55        12.22 o                         
   2  -9   1          0.11         -0.53         1.21 o                         
   3  -9   1        167.72        174.17         8.72 o                         
   4  -9   1          6.52          8.33         2.21 o                         
   5  -9   1         31.96         28.87         3.21 o                         
   6  -9   1        160.96        158.14         7.71 o                         
  -6  -8   1          2.10          2.75         1.21 o                         
  -5  -8   1         14.68         12.48         2.91 o                         
  -4  -8   1         17.03         17.44         3.32 o                         
  -3  -8   1        216.93        207.21        11.05 o                         
  -2  -8   1       1044.27       1028.71        27.85 o                         
  -1  -8   1        206.61        194.76        11.41 o                         
   0  -8   1       1315.16       1280.34        24.70 o                         
   1  -8   1          3.52          1.50         0.73 o                         
   2  -8   1          0.04          0.04         0.61 o                         
   3  -8   1        576.73        575.33        11.28 o                         
   4  -8   1        239.06        239.80         6.91 o                         
   5  -8   1         20.21         17.57         1.88 o                         
   6  -8   1         31.71         36.81         3.40 o                         
   7  -8   1        105.27        101.42        10.82 o                         
  -6  -7   1        126.78        135.21         6.61 o                         
  -5  -7   1          0.00          0.21         0.75 o                         
  -4  -7   1         13.12         11.16         1.75 o                         
  -3  -7   1         23.68         22.20         2.03 o                         
  -2  -7   1         45.79         48.96         3.54 o                         
  -1  -7   1        833.09        832.44        16.54 o                         
   0  -7   1       2596.52       2726.76        40.55 o                         
   1  -7   1         48.94         46.36         2.68 o                         
   2  -7   1         70.09         67.26         2.83 o                         
   3  -7   1        228.49        217.18         6.72 o                         
   4  -7   1         79.24         88.48         4.10 o                         
   5  -7   1         73.74         67.64         3.36 o                         
   6  -7   1         15.57         15.85         2.04 o                         
   7  -7   1         12.82         14.26         4.04 o                         
  -7  -6   1         51.43         56.99         6.89 o                         
  -6  -6   1         64.57         66.92         4.43 o                         
  -5  -6   1          0.42         -0.16         0.62 o                         
  -4  -6   1        312.40        318.67         9.16 o                         
  -3  -6   1        371.80        359.44         7.98 o                         
  -2  -6   1        369.83        368.42         9.63 o                         
  -1  -6   1          2.95          3.49         1.41 o                         
   0  -6   1       1861.95       1905.54        39.94 o                         
   1  -6   1        220.68        233.32         6.85 o                         
   2  -6   1         65.93         63.11         2.51 o                         
   3  -6   1         82.41         78.93         2.88 o                         
   4  -6   1        299.15        297.91         6.74 o                         
   5  -6   1          1.25          2.15         0.95 o                         
   6  -6   1        128.70        122.74        10.53 o                         
   7  -6   1        236.63        256.09        16.57 o                         
  -7  -5   1        147.40        176.71        11.95 o                         
  -6  -5   1        103.67        102.56         5.21 o                         
  -5  -5   1          4.98          3.87         0.85 o                         
  -4  -5   1        437.92        436.81        12.59 o                         
  -3  -5   1        108.32        113.38         7.77 o                         
  -2  -5   1         24.66         27.22         3.29 o                         
  -1  -5   1        545.30        562.86        16.37 o                         
   0  -5   1          0.04         -0.01         0.73 o                         
   1  -5   1        785.65        800.74        12.34 o                         
   2  -5   1         80.85         66.12         2.65 o                         
   3  -5   1        524.30        521.73         7.71 o                         
   4  -5   1        456.16        431.89         6.96 o                         
   5  -5   1         12.17         12.39         1.49 o                         
   6  -5   1         49.60         44.42         2.02 o                         
   7  -5   1         10.01         11.79         3.62 o                         
  -7  -4   1        161.13        182.10        11.96 o                         
  -6  -4   1        336.93        340.85         7.06 o                         
  -5  -4   1         60.57         56.18         3.23 o                         
  -4  -4   1         30.43         27.22         2.56 o                         
  -3  -4   1        238.37        225.47         8.96 o                         
  -2  -4   1         26.23         15.67         1.56 o                         
  -1  -4   1        240.32        247.89         6.33 o                         
   0  -4   1         77.45         52.29         3.68 o                         
   1  -4   1        132.27        136.52         4.02 o                         
   2  -4   1          3.49          1.20         0.33 o                         
   3  -4   1          2.52          6.25         0.67 o                         
   4  -4   1        399.52        384.01         7.30 o                         
   5  -4   1          5.16          2.77         0.49 o                         
   6  -4   1        861.85        730.60         8.21 o                         
   7  -4   1        204.16        221.52        14.31 o                         
   8  -4   1        130.75        128.98        11.82 o                         
  -8  -3   1         71.38         86.76         8.84 o                         
  -7  -3   1        191.92        196.28        12.24 o                         
  -6  -3   1         42.87         45.06         2.59 o                         
  -5  -3   1        600.65        626.31        11.82 o                         
  -4  -3   1        813.37        815.25        11.33 o                         
  -3  -3   1        532.38        481.09         9.24 o                         
  -2  -3   1          1.19          0.62         0.41 o                         
  -1  -3   1        311.44        308.07         9.33 o                         
   0  -3   1         89.86         97.62         4.54 o                         
   1  -3   1        309.56        316.04         9.58 o                         
   2  -3   1         19.93         27.91         1.30 o                         
   3  -3   1        201.92        150.65         3.45 o                         
   4  -3   1       1634.39       1610.80        15.74 o                         
   5  -3   1         12.79          9.13         0.65 o                         
   6  -3   1        418.90        437.45        18.51 o                         
   7  -3   1        120.25        115.18        10.04 o                         
   8  -3   1         30.44         28.34         5.68 o                         
  -8  -2   1        111.27        119.26        10.51 o                         
  -7  -2   1        335.19        346.13        16.46 o                         
  -6  -2   1        259.09        267.95         5.15 o                         
  -5  -2   1         11.76          7.12         0.81 o                         
  -4  -2   1        169.91        144.27         4.79 o                         
  -3  -2   1         38.94         59.28         2.07 o                         
  -2  -2   1        127.93        126.15         3.84 o                         
  -1  -2   1        857.23        875.92        12.54 o                         
   0  -2   1       1559.32       1539.22        27.35 o                         
   1  -2   1       2889.35       3051.28        29.11 o                         
   2  -2   1       2945.66       3111.37        29.83 o                         
   3  -2   1        415.62        442.75        16.09 o                         
   4  -2   1         29.49         35.82         1.26 o                         
   5  -2   1         82.36         76.52         4.36 o                         
   6  -2   1         23.74         20.76         3.73 o                         
   7  -2   1        220.73        238.85        14.31 o                         
   8  -2   1          0.03          0.17         1.52 o                         
  -8  -1   1          0.44         -1.59         1.60 o                         
  -7  -1   1         54.39         62.39         6.71 o                         
  -6  -1   1         79.68         77.45         4.54 o                         
  -5  -1   1          0.02          0.34         0.23 o                         
  -4  -1   1        570.34        573.83         7.92 o                         
  -3  -1   1        683.55        691.10         7.40 o                         
  -2  -1   1        108.91        115.94         2.48 o                         
  -1  -1   1         76.45         73.66         3.79 o                         
   1  -1   1       4616.12       4720.75        52.87 o                         
   2  -1   1        297.95        320.21         9.23 o                         
   3  -1   1          8.72          1.86         0.93 o                         
   4  -1   1         46.64         34.54         2.69 o                         
   5  -1   1        108.76        110.32         5.38 o                         
   6  -1   1        304.79        330.02        15.20 o                         
   7  -1   1         78.69         91.28         8.47 o                         
   8  -1   1          2.39         -1.03         2.26 o                         
  -8   0   1          2.31          0.25         1.44 o                         
  -7   0   1        610.72        621.38        22.94 o                         
  -6   0   1          0.06          0.70         0.38 o                         
  -5   0   1        183.08        167.15         3.36 o                         
  -4   0   1        349.28        358.68         4.90 o                         
  -3   0   1        515.51        493.22         5.69 o                         
  -2   0   1       1403.17       1369.56        12.09 o                         
  -1   0   1       1633.05       1688.06        19.37 o                         
   1   0   1        797.48        890.76        16.37 o                         
   2   0   1       3939.66       4055.55        67.45 o                         
   3   0   1       6206.45       6322.78       104.97 o                         
   4   0   1        195.83        193.22         8.47 o                         
   5   0   1          2.41          4.61         1.15 o                         
   6   0   1         15.54         17.32         3.41 o                         
   7   0   1        167.73        148.28        10.79 o                         
   8   0   1        115.33        113.74        10.47 o                         
  -8   1   1          5.07         10.17         3.31 o                         
  -7   1   1        191.29        212.56        12.79 o                         
  -6   1   1         34.31         32.70         1.58 o                         
  -5   1   1         24.47         19.49         1.15 o                         
  -4   1   1        460.67        469.86         6.05 o                         
  -3   1   1        163.93        153.89         3.20 o                         
  -2   1   1         63.66         75.86         1.64 o                         
  -1   1   1        211.91        225.37         2.55 o                         
   0   1   1       2671.90       2705.95        43.88 o                         
   1   1   1       6179.06       6394.65        71.00 o                         
   2   1   1        204.61        230.36         3.57 o                         
   3   1   1         99.83        170.03         6.17 o                         
   4   1   1        273.03        235.46         5.61 o                         
   5   1   1         53.18         47.16         1.94 o                         
   6   1   1        288.96        281.88        13.67 o                         
   7   1   1        493.06        486.79        20.54 o                         
   8   1   1          0.13         -2.36         2.36 o                         
  -8   2   1          4.08          0.62         1.62 o                         
  -7   2   1        106.60        119.92         9.66 o                         
  -6   2   1        228.61        222.81         4.41 o                         
  -5   2   1        868.59        875.28        10.11 o                         
  -4   2   1       1538.48       1488.11        14.76 o                         
  -3   2   1       1403.21       1450.81        14.03 o                         
  -2   2   1        443.44        489.06         5.20 o                         
  -1   2   1         45.10         38.29         1.21 o                         
   0   2   1       6459.25       6475.26       103.26 o                         
   1   2   1        264.24        249.42         4.95 o                         
   2   2   1        258.49        251.51         5.14 o                         
   3   2   1        585.08        516.13         6.28 o                         
   4   2   1        692.53        668.69        17.60 o                         
   5   2   1         34.33         23.71         1.80 o                         
   6   2   1         54.29         51.14         2.44 o                         
   7   2   1          0.73          0.95         1.65 o                         
  -8   3   1        214.74        211.61        14.58 o                         
  -7   3   1        261.62        263.85        14.80 o                         
  -6   3   1         90.27        100.80         3.05 o                         
  -5   3   1        350.47        324.78         5.44 o                         
  -4   3   1         32.61         27.53         1.39 o                         
  -3   3   1        203.36        226.75         4.09 o                         
  -2   3   1        147.59        171.80         5.37 o                         
  -1   3   1       1142.15       1146.05        10.81 o                         
   0   3   1        348.99        315.03         9.11 o                         
   1   3   1        237.95        269.26         5.91 o                         
   2   3   1          5.95          0.76         0.35 o                         
   3   3   1         51.88         50.73         2.12 o                         
   4   3   1         21.50         21.72         1.40 o                         
   5   3   1         11.40         10.76         0.97 o                         
   6   3   1         44.58         41.40         3.06 o                         
   7   3   1        362.45        415.79        18.86 o                         
  -8   4   1         26.55         32.61         5.92 o                         
  -7   4   1          7.89          7.65         2.88 o                         
  -6   4   1          0.56          0.09         0.49 o                         
  -5   4   1          2.67          3.98         0.69 o                         
  -4   4   1        441.61        415.54         7.70 o                         
  -3   4   1        214.91        175.41         3.85 o                         
  -2   4   1         18.62         23.29         1.29 o                         
  -1   4   1         39.03         27.04         1.35 o                         
   0   4   1         77.13         78.32         4.66 o                         
   1   4   1         17.20         23.35         1.77 o                         
   2   4   1         34.13         35.45         2.24 o                         
   3   4   1        598.60        596.87        11.43 o                         
   4   4   1        634.83        643.34        12.46 o                         
   5   4   1         20.18         24.48         2.22 o                         
   6   4   1         59.15         75.04         7.11 o                         
   7   4   1        160.88        138.39        10.77 o                         
  -8   5   1        140.94        152.76        12.96 o                         
  -7   5   1        320.68        316.53        17.46 o                         
  -6   5   1         53.60         47.71         6.80 o                         
  -5   5   1        208.55        190.40         6.70 o                         
  -4   5   1        364.15        341.66         6.40 o                         
  -3   5   1          0.11          1.22         0.47 o                         
  -2   5   1          0.00          1.09         0.36 o                         
  -1   5   1        871.44        934.57        12.97 o                         
   0   5   1       2836.71       3009.25        39.55 o                         
   1   5   1        658.62        707.81        19.04 o                         
   2   5   1        396.51        383.48        13.27 o                         
   3   5   1        480.66        444.39        15.10 o                         
   4   5   1        196.35        207.41         4.85 o                         
   5   5   1          0.05          0.39         0.48 o                         
   6   5   1        182.63        184.68         6.90 o                         
   7   5   1        154.00        159.50        11.74 o                         
  -8   6   1        146.45        129.35        12.06 o                         
  -7   6   1        119.37        133.08        11.62 o                         
  -6   6   1          0.09          1.52         0.63 o                         
  -5   6   1         85.03         77.51         3.51 o                         
  -4   6   1        600.95        595.18         9.38 o                         
  -3   6   1        255.91        236.53         5.62 o                         
  -2   6   1          0.25          0.96         0.45 o                         
  -1   6   1        334.63        326.14         7.09 o                         
   0   6   1        563.57        600.24        13.07 o                         
   1   6   1        133.65        135.22         5.38 o                         
   2   6   1          0.87          1.42         0.69 o                         
   3   6   1         25.48         25.08         2.40 o                         
   4   6   1          0.17          0.24         0.62 o                         
   5   6   1          5.50          3.63         0.85 o                         
   6   6   1        200.12        197.86        14.22 o                         
  -7   7   1        191.92        192.07        14.39 o                         
  -6   7   1        230.41        238.34         8.79 o                         
  -5   7   1          4.54          3.68         0.91 o                         
  -4   7   1       1138.21       1122.07        17.01 o                         
  -3   7   1        126.30        118.83         3.03 o                         
  -2   7   1          5.81          2.81         0.88 o                         
  -1   7   1        179.75        183.32         5.58 o                         
   0   7   1         37.49         40.86         2.58 o                         
   1   7   1        253.79        269.61         8.47 o                         
   2   7   1        155.24        144.30        10.25 o                         
   3   7   1        313.25        302.61        18.51 o                         
   4   7   1          1.54          1.30         0.93 o                         
   5   7   1         91.63         94.00         6.90 o                         
   6   7   1          3.69          5.69         1.41 o                         
  -7   8   1         23.94         27.92         5.64 o                         
  -6   8   1         38.65         36.80         4.04 o                         
  -5   8   1         51.03         58.58         3.66 o                         
  -4   8   1          0.04          1.89         0.60 o                         
  -3   8   1          0.17         -0.30         0.80 o                         
  -2   8   1        126.06        124.92         5.93 o                         
  -1   8   1        736.72        721.58        15.85 o                         
   0   8   1        408.25        387.33        10.72 o                         
   1   8   1        116.53        122.58         8.07 o                         
   2   8   1         33.50         24.57         3.60 o                         
   3   8   1         49.00         42.01         4.97 o                         
   4   8   1        145.83        123.35         8.56 o                         
   5   8   1         52.14         50.00         4.11 o                         
   6   8   1         99.55        100.64         7.85 o                         
  -6   9   1        138.02        144.41         7.57 o                         
  -5   9   1         96.58         92.07         4.67 o                         
  -4   9   1        265.89        250.59         9.63 o                         
  -3   9   1         62.64         59.64         5.94 o                         
  -2   9   1        606.60        594.53        20.52 o                         
  -1   9   1        185.83        167.73        10.12 o                         
   0   9   1          0.29          0.83         0.94 o                         
   1   9   1         91.53         76.00         6.73 o                         
   2   9   1        178.98        189.81        11.05 o                         
   3   9   1        589.12        559.07        20.53 o                         
   4   9   1        254.99        240.68        12.95 o                         
   5   9   1         62.18         64.38         6.69 o                         
  -6  10   1         14.26         15.42         2.59 o                         
  -5  10   1          3.27          2.96         1.16 o                         
  -4  10   1         43.93         38.12         3.91 o                         
  -3  10   1         36.38         29.27         4.54 o                         
  -2  10   1          4.97          6.72         2.37 o                         
  -1  10   1        144.22        153.43        10.36 o                         
   0  10   1        537.81        535.18        33.30 o                         
   1  10   1        159.01        148.92        10.19 o                         
   2  10   1        229.94        230.06        13.11 o                         
   3  10   1         59.40         66.37         7.01 o                         
   4  10   1         47.58         39.72         5.62 o                         
   5  10   1        125.24        125.35         9.93 o                         
  -6  11   1          0.04         -2.02         2.02 o                         
  -5  11   1         31.11         30.95         3.05 o                         
  -4  11   1        246.67        234.23        13.88 o                         
  -3  11   1         71.76         58.35         6.80 o                         
  -2  11   1          4.96          4.55         2.01 o                         
  -1  11   1        125.49        127.66         9.99 o                         
   0  11   1          0.14          2.85         2.05 o                         
   1  11   1         17.59         23.74         4.29 o                         
   2  11   1        308.89        289.24        15.53 o                         
   3  11   1        129.34        138.12        10.67 o                         
   4  11   1         12.80         16.91         4.02 o                         
   5  11   1          6.42          8.30         2.91 o                         
  -5  12   1         70.43         68.64         5.60 o                         
  -4  12   1         66.95         65.42         7.57 o                         
  -3  12   1          5.58          6.61         2.87 o                         
  -2  12   1          0.49          1.89         1.60 o                         
  -1  12   1         70.37         65.68         7.56 o                         
   0  12   1        194.48        189.90        12.92 o                         
   1  12   1         81.07         84.03         8.71 o                         
   2  12   1        100.27         92.66         9.18 o                         
   3  12   1        245.88        257.11        15.63 o                         
  -3  13   1          0.13         -2.11         2.11 o                         
  -2  13   1          8.16         15.63         4.00 o                         
  -1  13   1        246.86        227.36        14.95 o                         
   0  13   1         31.84         37.46         6.08 o                         
  -2 -13   2         50.15         51.26         7.05 o                         
  -1 -13   2         32.37         25.36         4.93 o                         
   0 -13   2        250.78        239.07        14.88 o                         
   1 -13   2        252.25        261.02        15.45 o                         
   2 -13   2          3.12          2.41         1.78 o                         
   3 -13   2         22.52         21.61         4.30 o                         
   4 -13   2          5.96          4.67         2.22 o                         
  -4 -12   2        199.91        183.31        13.14 o                         
  -3 -12   2        153.85        151.12        11.68 o                         
  -2 -12   2         37.98         45.65         6.33 o                         
  -1 -12   2         26.88         35.17         5.53 o                         
   0 -12   2          2.03          3.08         2.06 o                         
   1 -12   2          5.66          4.22         2.15 o                         
   2 -12   2          1.09          1.57         1.39 o                         
   3 -12   2        141.61        137.94        10.44 o                         
   4 -12   2        159.83        161.87        11.29 o                         
   5 -12   2          0.00          0.03         1.15 o                         
  -5 -11   2         23.44         20.81         4.34 o                         
  -4 -11   2         70.39         72.97         7.92 o                         
  -3 -11   2          5.88          2.76         1.85 o                         
  -2 -11   2          1.14          3.27         1.94 o                         
  -1 -11   2         51.06         60.60         6.80 o                         
   0 -11   2        109.02        112.37         9.02 o                         
   1 -11   2         48.67         51.72         6.03 o                         
   2 -11   2         83.20         68.73         6.86 o                         
   3 -11   2         17.65         17.69         3.47 o                         
   4 -11   2          0.99          2.11         1.45 o                         
   5 -11   2          1.16          0.36         0.92 o                         
  -6 -10   2         37.12         27.95         4.79 o                         
  -5 -10   2         36.24         33.97         5.15 o                         
  -4 -10   2         54.96         56.74         6.57 o                         
  -3 -10   2         77.23         82.89         7.81 o                         
  -2 -10   2         74.57         63.35         6.53 o                         
  -1 -10   2          4.90          2.14         1.05 o                         
   0 -10   2        509.85        522.27        19.57 o                         
   1 -10   2         77.94         69.31         6.51 o                         
   2 -10   2         98.12         84.08         7.12 o                         
   3 -10   2         35.34         36.72         4.24 o                         
   4 -10   2        560.38        561.90        15.36 o                         
   5 -10   2         20.72         23.59         3.79 o                         
  -6  -9   2        162.56        159.53         8.00 o                         
  -5  -9   2         36.49         37.93         5.22 o                         
  -4  -9   2        183.21        193.30        11.68 o                         
  -3  -9   2         20.00         16.20         3.24 o                         
  -2  -9   2         10.71         14.20         3.01 o                         
  -1  -9   2          0.03          3.24         1.70 o                         
   0  -9   2        123.71        127.07         8.49 o                         
   1  -9   2        147.72        152.95         9.19 o                         
   2  -9   2        426.57        389.15        15.21 o                         
   3  -9   2        154.11        153.21         7.01 o                         
   4  -9   2        415.25        414.74        12.30 o                         
   5  -9   2          0.26          1.67         1.37 o                         
   6  -9   2          1.25          3.50         1.54 o                         
  -6  -8   2          0.01         -0.51         2.28 o                         
  -5  -8   2         10.60         13.88         2.94 o                         
  -4  -8   2          3.03          1.51         0.93 o                         
  -3  -8   2        217.52        215.40        11.49 o                         
  -2  -8   2         90.28         76.80         6.45 o                         
  -1  -8   2         94.72         91.68         4.28 o                         
   0  -8   2       1640.86       1595.39        22.03 o                         
   1  -8   2        231.28        221.94         6.56 o                         
   2  -8   2        131.74        128.86         4.86 o                         
   3  -8   2        171.10        175.54         5.97 o                         
   4  -8   2          0.01          1.01         0.72 o                         
   5  -8   2         12.78         14.77         1.83 o                         
   6  -8   2        115.25        122.42         6.15 o                         
  -7  -7   2          5.32          4.62         2.69 o                         
  -6  -7   2          0.04          1.69         0.99 o                         
  -5  -7   2         11.37         11.95         1.87 o                         
  -4  -7   2        886.65        898.14        18.28 o                         
  -3  -7   2        496.69        489.56        10.25 o                         
  -2  -7   2         31.78         32.48         2.37 o                         
  -1  -7   2        981.95       1022.17        23.15 o                         
   0  -7   2        123.57        132.19         4.65 o                         
   1  -7   2         94.25        115.13         4.26 o                         
   2  -7   2        146.08        143.00         4.19 o                         
   3  -7   2        844.64        845.63        13.44 o                         
   4  -7   2        309.22        311.59        14.81 o                         
   5  -7   2         68.42         62.03         3.10 o                         
   6  -7   2         42.18         45.22         3.32 o                         
   7  -7   2         14.48         17.38         4.45 o                         
  -7  -6   2        263.02        269.76        20.04 o                         
  -6  -6   2         19.31         20.17         2.51 o                         
  -5  -6   2          5.13          4.89         1.06 o                         
  -4  -6   2         90.73         92.91         4.80 o                         
  -3  -6   2         32.43         33.19         2.30 o                         
  -2  -6   2         20.38         18.65         2.76 o                         
  -1  -6   2       1376.46       1445.81        33.21 o                         
   0  -6   2       2867.29       2865.38        55.54 o                         
   1  -6   2        335.02        339.14         7.16 o                         
   2  -6   2         47.45         41.84         2.04 o                         
   3  -6   2         51.73         44.92         2.12 o                         
   4  -6   2          0.03          0.71         0.49 o                         
   5  -6   2         64.07         56.14         2.65 o                         
   6  -6   2        165.59        165.80         5.89 o                         
   7  -6   2         77.49         94.79        10.15 o                         
  -7  -5   2          0.63          1.16         0.88 o                         
  -6  -5   2        261.23        259.85         8.70 o                         
  -5  -5   2         63.17         66.70         3.16 o                         
  -4  -5   2        612.97        600.11        29.55 o                         
  -3  -5   2        615.90        572.29        12.12 o                         
  -2  -5   2          3.59          3.95         0.93 o                         
  -1  -5   2        271.45        259.70        10.34 o                         
   0  -5   2        110.19        141.05         7.15 o                         
   1  -5   2          0.02          0.84         0.48 o                         
   2  -5   2          2.38          1.09         0.44 o                         
   3  -5   2        186.56        201.28         4.32 o                         
   4  -5   2        585.09        595.63         9.18 o                         
   5  -5   2        218.98        224.54         4.30 o                         
   6  -5   2        200.59        187.28         5.22 o                         
   7  -5   2        322.29        355.26        19.27 o                         
  -8  -4   2         85.31         82.57         8.57 o                         
  -7  -4   2        152.92        164.09         6.70 o                         
  -6  -4   2        309.07        293.46        12.88 o                         
  -5  -4   2         82.02         81.24         3.26 o                         
  -4  -4   2        417.17        393.19         9.18 o                         
  -3  -4   2         86.74         93.94         5.56 o                         
  -2  -4   2          4.35          5.54         0.82 o                         
  -1  -4   2         39.13         41.22         2.48 o                         
   0  -4   2         47.75         37.88         1.85 o                         
   1  -4   2        630.50        686.10         7.53 o                         
   2  -4   2         80.67         65.22         2.34 o                         
   3  -4   2        565.10        566.89        13.72 o                         
   4  -4   2        297.17        297.80         6.93 o                         
   5  -4   2        160.72        148.84         4.11 o                         
   6  -4   2         49.29         52.84         6.48 o                         
   7  -4   2        149.11        180.00        12.99 o                         
  -8  -3   2        180.60        208.52        13.63 o                         
  -7  -3   2        367.35        282.68        43.25 o                         
  -6  -3   2        102.06        104.08         4.31 o                         
  -5  -3   2         21.74         22.47         1.91 o                         
  -4  -3   2        101.35         93.06         3.13 o                         
  -3  -3   2        420.59        430.91        19.76 o                         
  -2  -3   2          0.01          0.42         0.41 o                         
  -1  -3   2       1663.97       1671.58        34.96 o                         
   0  -3   2         34.85         27.72         1.20 o                         
   1  -3   2        290.23        296.80         5.02 o                         
   2  -3   2         93.83         98.51         2.50 o                         
   3  -3   2        352.90        333.73         7.12 o                         
   4  -3   2        111.16         97.05         2.49 o                         
   5  -3   2         36.64         32.66         4.40 o                         
   6  -3   2        230.16        218.28        12.96 o                         
   7  -3   2        623.61        627.84        25.19 o                         
   8  -3   2          9.29          6.08         3.25 o                         
  -8  -2   2          4.65          4.06         2.03 o                         
  -7  -2   2        147.97        149.88        10.35 o                         
  -6  -2   2         83.89         81.08         3.51 o                         
  -5  -2   2        359.70        379.94         6.87 o                         
  -4  -2   2       1014.70        970.82        12.45 o                         
  -3  -2   2        459.58        469.89         8.77 o                         
  -2  -2   2          2.49          0.98         0.44 o                         
  -1  -2   2        109.47        121.15         5.04 o                         
   0  -2   2       8437.14       8466.63        59.65 o                         
   1  -2   2        173.12        163.92         2.38 o                         
   2  -2   2         29.67         29.35         1.07 o                         
   3  -2   2        264.11        209.67         4.44 o                         
   4  -2   2         89.80         82.38         4.12 o                         
   5  -2   2         13.53         18.38         3.19 o                         
   6  -2   2         11.14         10.90         3.15 o                         
   7  -2   2          0.18          1.67         1.48 o                         
   8  -2   2         45.86         53.54         7.53 o                         
  -8  -1   2        126.85        137.66        10.96 o                         
  -7  -1   2        194.70        201.48         6.63 o                         
  -6  -1   2        329.06        329.92         6.25 o                         
  -5  -1   2          0.22          0.52         0.28 o                         
  -4  -1   2         21.55         18.91         1.58 o                         
  -3  -1   2        188.61        170.32         3.50 o                         
  -2  -1   2          6.68          5.31         0.52 o                         
  -1  -1   2       2573.12       2553.84        55.51 o                         
   0  -1   2       1118.33       1143.75        11.59 o                         
   1  -1   2       1038.65       1147.31        16.56 o                         
   2  -1   2          0.07          1.42         0.25 o                         
   3  -1   2       2473.28       2686.90        49.88 o                         
   4  -1   2         62.99         40.53         2.80 o                         
   5  -1   2         55.92         45.81         5.02 o                         
   6  -1   2        203.13        225.32        12.56 o                         
   7  -1   2        160.84        149.56        11.32 o                         
   8  -1   2         58.51         57.06         7.52 o                         
  -8   0   2         47.47         58.92         7.17 o                         
  -7   0   2        186.97        186.13         6.24 o                         
  -6   0   2        294.99        283.99         7.35 o                         
  -5   0   2          5.93          7.48         0.71 o                         
  -4   0   2       1187.08       1194.79        17.33 o                         
  -3   0   2         19.96          9.96         1.06 o                         
  -2   0   2         51.27         48.92         1.28 o                         
  -1   0   2       7554.21       7605.50        59.39 o                         
   0   0   2        328.17        342.28         7.51 o                         
   1   0   2       4154.52       4105.99        29.29 o                         
   2   0   2       4632.75       4912.82        57.26 o                         
   3   0   2        387.95        324.73        10.79 o                         
   4   0   2        404.38        483.87        10.74 o                         
   5   0   2         54.12         74.80         6.25 o                         
   6   0   2        108.31        135.45         9.50 o                         
   7   0   2         66.05         73.44         7.67 o                         
   8   0   2          7.05         13.20         3.92 o                         
  -8   1   2         12.85          7.51         2.95 o                         
  -7   1   2        377.09        374.55         9.34 o                         
  -6   1   2        550.28        541.52         8.55 o                         
  -5   1   2          0.04          0.30         0.47 o                         
  -4   1   2        703.84        702.59        13.31 o                         
  -3   1   2         80.57         77.84         1.99 o                         
  -2   1   2         40.80         38.99         1.22 o                         
  -1   1   2       1048.29       1061.65        13.10 o                         
   0   1   2        686.54        709.27        14.08 o                         
   1   1   2        126.63        112.92         1.94 o                         
   2   1   2        281.88        288.43         3.64 o                         
   3   1   2        935.75        990.12         9.39 o                         
   4   1   2        355.43        388.09         8.87 o                         
   5   1   2          2.12          7.49         2.10 o                         
   6   1   2        280.71        248.10        13.18 o                         
   7   1   2        211.17        221.12        13.58 o                         
  -8   2   2        187.38        185.62        13.22 o                         
  -7   2   2         21.60         21.19         4.20 o                         
  -6   2   2        153.61        160.95         8.43 o                         
  -5   2   2        227.42        231.68         4.64 o                         
  -4   2   2        113.77        126.99         3.02 o                         
  -3   2   2        547.47        525.12         6.68 o                         
  -2   2   2       1009.53       1062.93        14.02 o                         
  -1   2   2       1167.29       1123.64         8.85 o                         
   0   2   2       2804.97       2945.54        50.00 o                         
   1   2   2        536.11        598.56        18.70 o                         
   2   2   2          6.93          9.04         0.77 o                         
   3   2   2       1228.83       1219.21        14.16 o                         
   4   2   2        375.38        342.26         5.56 o                         
   5   2   2        289.66        292.68         9.19 o                         
   6   2   2        298.43        286.08        14.07 o                         
   7   2   2        228.75        226.51        13.90 o                         
  -8   3   2          1.21          4.92         2.65 o                         
  -7   3   2         76.03         79.65         7.94 o                         
  -6   3   2          3.57          2.04         0.48 o                         
  -5   3   2        317.88        315.19         5.62 o                         
  -4   3   2        435.83        421.91         6.48 o                         
  -3   3   2        252.22        267.01         4.66 o                         
  -2   3   2        326.66        345.77         6.00 o                         
  -1   3   2        132.97        146.73         2.87 o                         
   0   3   2       7619.69       8003.08       129.15 o                         
   1   3   2        329.87        363.77         7.31 o                         
   2   3   2       1679.37       1721.95        23.18 o                         
   3   3   2         88.14         85.63         2.83 o                         
   4   3   2        164.89        163.52         3.52 o                         
   5   3   2          4.67          2.66         0.52 o                         
   6   3   2          0.01          0.63         1.46 o                         
   7   3   2        101.78        103.51         9.25 o                         
  -8   4   2        163.25        189.93        13.76 o                         
  -7   4   2        302.79        316.32        16.63 o                         
  -6   4   2          3.09          2.64         0.89 o                         
  -5   4   2         49.94         42.67         2.45 o                         
  -4   4   2         56.77         58.34         2.73 o                         
  -3   4   2        394.47        387.61         6.26 o                         
  -2   4   2          4.08          1.92         0.45 o                         
  -1   4   2        291.50        221.63         5.97 o                         
   0   4   2       3514.61       3720.79        65.30 o                         
   1   4   2       1445.69       1732.37        24.19 o                         
   2   4   2         64.76         48.55         2.71 o                         
   3   4   2         82.14         70.10         5.03 o                         
   4   4   2         80.27         74.81         3.93 o                         
   5   4   2          6.01          5.36         1.32 o                         
   6   4   2        282.96        305.85        15.09 o                         
   7   4   2         85.65         86.56         8.61 o                         
  -8   5   2          0.07         -0.29         1.59 o                         
  -7   5   2         19.74         14.88         4.05 o                         
  -6   5   2         63.69         61.85         3.02 o                         
  -5   5   2        246.30        239.87         7.35 o                         
  -4   5   2        164.91        174.56         4.95 o                         
  -3   5   2        204.73        191.03         4.49 o                         
  -2   5   2        209.20        207.76         3.79 o                         
  -1   5   2          5.72          2.46         0.83 o                         
   0   5   2         12.50          8.81         1.73 o                         
   1   5   2         38.38         45.67         4.16 o                         
   2   5   2        721.25        689.93        19.36 o                         
   3   5   2        758.04        731.43        24.85 o                         
   4   5   2         10.26         15.27         1.52 o                         
   5   5   2         23.16         18.57         1.63 o                         
   6   5   2        100.04        110.76         5.25 o                         
   7   5   2          1.48          0.63         1.34 o                         
  -8   6   2        193.31        201.66        15.17 o                         
  -7   6   2         93.23         89.09         9.37 o                         
  -6   6   2         59.85         55.17         3.10 o                         
  -5   6   2          0.52          1.08         0.70 o                         
  -4   6   2         54.18         53.41         2.24 o                         
  -3   6   2          4.76          5.42         0.71 o                         
  -2   6   2          0.01          0.21         0.41 o                         
  -1   6   2        472.10        462.25         9.09 o                         
   0   6   2        400.31        400.20         8.32 o                         
   1   6   2         89.19        106.01         4.81 o                         
   2   6   2        633.78        620.90        18.96 o                         
   3   6   2        105.76        101.39         4.89 o                         
   4   6   2        258.92        265.81         8.37 o                         
   5   6   2         12.29         13.16         1.34 o                         
   6   6   2        128.39        142.57         6.40 o                         
  -7   7   2         20.75         20.26         4.79 o                         
  -6   7   2         27.13         31.26         3.42 o                         
  -5   7   2        896.76        841.41        19.14 o                         
  -4   7   2       1414.50       1382.74        14.81 o                         
  -3   7   2        128.54        132.51         3.38 o                         
  -2   7   2         59.38         52.76         5.55 o                         
  -1   7   2        537.68        511.64        10.10 o                         
   0   7   2          1.74          2.26         0.55 o                         
   1   7   2          0.82          0.78         0.75 o                         
   2   7   2         26.79         30.29         3.62 o                         
   3   7   2        313.00        304.50        12.88 o                         
   4   7   2        165.95        163.53         9.29 o                         
   5   7   2         26.33         28.38         2.96 o                         
   6   7   2         74.13         74.10         4.86 o                         
  -7   8   2         87.04         91.71        10.13 o                         
  -6   8   2          0.29          2.12         1.93 o                         
  -5   8   2          0.26          1.68         0.92 o                         
  -4   8   2         58.01         52.36         2.78 o                         
  -3   8   2        505.22        488.60        17.61 o                         
  -2   8   2          1.34          2.25         1.12 o                         
  -1   8   2          0.89          0.81         1.14 o                         
   0   8   2        112.71        111.82         4.04 o                         
   1   8   2         40.30         34.80         4.26 o                         
   2   8   2         59.98         47.79         5.16 o                         
   3   8   2        239.18        218.95        11.61 o                         
   4   8   2         10.76         10.43         2.54 o                         
   5   8   2         34.34         30.31         3.23 o                         
  -7   9   2          4.48         12.68         4.29 o                         
  -6   9   2         11.15          9.87         2.08 o                         
  -5   9   2         29.61         28.32         3.65 o                         
  -4   9   2        808.76        790.09        18.69 o                         
  -3   9   2         42.95         51.18         5.73 o                         
  -2   9   2        306.91        287.85        13.77 o                         
  -1   9   2         30.67         35.23         4.69 o                         
   0   9   2        163.31        171.63         6.44 o                         
   1   9   2         12.34          2.55         1.58 o                         
   2   9   2        103.11         85.24         7.46 o                         
   3   9   2        127.24        131.87         9.46 o                         
   4   9   2          0.64          1.93         1.56 o                         
   5   9   2        305.10        304.37        15.18 o                         
  -6  10   2         11.35         12.33         2.54 o                         
  -5  10   2         35.69         36.48         3.22 o                         
  -4  10   2         51.32         51.15         6.15 o                         
  -3  10   2         75.53         71.28         7.16 o                         
  -2  10   2          1.01         -0.72         1.30 o                         
  -1  10   2         19.99         19.22         3.70 o                         
   0  10   2         55.77         52.03         8.17 o                         
   1  10   2        115.85        139.35        10.04 o                         
   2  10   2        481.80        450.11        19.20 o                         
   3  10   2        447.64        467.77        19.78 o                         
   4  10   2        113.54        107.85         9.19 o                         
   5  10   2         78.17         78.01         7.88 o                         
  -6  11   2         62.27         61.44         7.10 o                         
  -5  11   2          4.87          5.59         1.77 o                         
  -4  11   2          0.86          3.53         2.21 o                         
  -3  11   2          4.23          1.87         1.70 o                         
  -2  11   2        159.19        147.82        11.11 o                         
  -1  11   2        227.03        222.16        13.59 o                         
   0  11   2         65.77         66.60         7.28 o                         
   1  11   2         75.00         69.95         7.57 o                         
   2  11   2          0.22         -1.66         1.66 o                         
   3  11   2        210.34        201.68        13.29 o                         
   4  11   2          3.63          4.32         1.96 o                         
  -5  12   2        120.40        121.53         9.49 o                         
  -4  12   2        208.45        213.17        14.37 o                         
  -3  12   2          0.09          1.31         1.50 o                         
  -2  12   2          0.03         -1.79         2.14 o                         
  -1  12   2         17.74         15.85         3.86 o                         
   0  12   2          3.90          6.14         2.54 o                         
   1  12   2         64.67         68.13         7.78 o                         
   2  12   2        359.32        379.02        19.32 o                         
  -2 -13   3          7.09         14.20         3.82 o                         
  -1 -13   3        132.92        136.97        11.25 o                         
   0 -13   3        126.17        130.88        10.79 o                         
   1 -13   3         54.28         55.37         6.82 o                         
   2 -13   3          1.30          2.43         2.03 o                         
   3 -13   3         62.73         65.57         7.61 o                         
   4 -13   3         69.92         63.13         7.32 o                         
  -4 -12   3          0.09         -2.35         2.49 o                         
  -3 -12   3         44.82         56.03         7.11 o                         
  -2 -12   3          2.65          1.33         1.52 o                         
  -1 -12   3        134.15        152.51        11.27 o                         
   0 -12   3         66.87         70.25         7.64 o                         
   1 -12   3         12.88         17.15         3.84 o                         
   2 -12   3          2.00          0.84         1.19 o                         
   3 -12   3          2.28          1.02         1.44 o                         
   4 -12   3         52.47         47.29         6.19 o                         
  -5 -11   3         29.66         26.32         4.84 o                         
  -4 -11   3        319.38        315.96        16.78 o                         
  -3 -11   3        164.26        163.28        11.66 o                         
  -2 -11   3         15.51         21.94         4.19 o                         
  -1 -11   3          1.63          1.96         1.15 o                         
   0 -11   3         58.26         67.78         6.97 o                         
   1 -11   3         99.25         83.06         7.68 o                         
   2 -11   3         57.42         59.14         6.28 o                         
   3 -11   3        134.16        135.48         9.57 o                         
   4 -11   3        215.28        214.98         9.54 o                         
   5 -11   3        117.95        120.11        10.71 o                         
  -6 -10   3        154.64        149.20        11.18 o                         
  -5 -10   3         21.47         21.64         4.31 o                         
  -4 -10   3         29.03         28.70         4.70 o                         
  -3 -10   3          1.86          2.18         1.73 o                         
  -2 -10   3         43.91         48.07         5.83 o                         
  -1 -10   3         49.15         52.53         5.92 o                         
   0 -10   3        813.87        767.52        24.77 o                         
   1 -10   3        156.19        164.53        10.22 o                         
   2 -10   3        205.86        210.34        11.48 o                         
   3 -10   3          1.99          2.12         1.28 o                         
   4 -10   3          6.28          5.49         1.66 o                         
   5 -10   3         47.25         38.32         3.77 o                         
  -6  -9   3         31.38         26.35         5.10 o                         
  -5  -9   3         38.71         39.23         5.45 o                         
  -4  -9   3         77.23         75.64         7.38 o                         
  -3  -9   3        485.55        450.94        18.41 o                         
  -2  -9   3         49.81         54.87         5.83 o                         
  -1  -9   3         25.44         24.89         3.90 o                         
   0  -9   3        258.37        262.19        12.58 o                         
   1  -9   3        308.27        295.81        13.17 o                         
   2  -9   3          7.58          9.30         4.06 o                         
   3  -9   3          0.05          0.57         0.97 o                         
   4  -9   3         53.11         56.71         3.44 o                         
   5  -9   3         42.01         41.14         3.64 o                         
   6  -9   3         88.75        111.78        11.38 o                         
  -6  -8   3        221.24        198.77         8.61 o                         
  -5  -8   3         28.84         32.75         4.84 o                         
  -4  -8   3         44.77         48.28         5.55 o                         
  -3  -8   3         36.75         32.00         4.47 o                         
  -2  -8   3         46.23         49.92         5.35 o                         
  -1  -8   3          3.43          3.12         0.89 o                         
   0  -8   3       1504.43       1505.44        22.57 o                         
   1  -8   3        363.27        388.04         8.87 o                         
   2  -8   3       1075.44       1041.29        16.26 o                         
   3  -8   3        534.50        514.44        10.43 o                         
   4  -8   3         66.06         65.35         3.45 o                         
   5  -8   3          0.32          0.64         0.52 o                         
   6  -8   3          3.14          6.75         2.63 o                         
  -7  -7   3         18.66         22.90         2.94 o                         
  -6  -7   3          5.28          6.24         1.60 o                         
  -5  -7   3          0.01          0.02         0.88 o                         
  -4  -7   3        155.12        153.33         6.72 o                         
  -3  -7   3         50.38         50.24         3.87 o                         
  -2  -7   3          2.74          3.38         0.88 o                         
  -1  -7   3       2090.37       2132.17        24.21 o                         
   0  -7   3        660.55        684.11        11.93 o                         
   1  -7   3        121.16        121.38         3.87 o                         
   2  -7   3        311.63        306.31         6.38 o                         
   3  -7   3         30.50         35.59         2.33 o                         
   4  -7   3          1.50          0.84         0.57 o                         
   5  -7   3          7.33          7.91         0.99 o                         
   6  -7   3        249.31        259.92        16.28 o                         
   7  -7   3        174.39        194.29        15.16 o                         
  -7  -6   3         81.26         89.71         5.48 o                         
  -6  -6   3         94.12         86.08         6.53 o                         
  -5  -6   3         10.70          8.31         1.23 o                         
  -4  -6   3        560.83        529.44        12.69 o                         
  -3  -6   3        112.54        107.62         7.76 o                         
  -2  -6   3          0.01          1.13         1.11 o                         
  -1  -6   3          0.01          1.12         0.52 o                         
   0  -6   3          6.33         18.82         1.67 o                         
   1  -6   3          1.55          3.45         0.78 o                         
   2  -6   3        307.64        293.01         4.42 o                         
   3  -6   3       1735.68       1747.09        18.80 o                         
   4  -6   3        124.43        131.46         3.56 o                         
   5  -6   3          1.96          2.37         0.52 o                         
   6  -6   3        152.55        145.03         5.13 o                         
   7  -6   3          8.30         15.03         4.21 o                         
  -7  -5   3         86.01         94.03         5.43 o                         
  -6  -5   3        121.39        122.13         6.07 o                         
  -5  -5   3         10.00         12.98         1.44 o                         
  -4  -5   3         55.53         55.26         4.18 o                         
  -3  -5   3        158.30        150.81         7.18 o                         
  -2  -5   3          1.90          2.84         1.25 o                         
  -1  -5   3        693.97        679.51        13.26 o                         
   0  -5   3       5246.41       5558.82        47.66 o                         
   1  -5   3         14.23         21.58         1.66 o                         
   2  -5   3         90.82         79.73         2.56 o                         
   3  -5   3        303.01        304.97         4.86 o                         
   4  -5   3         88.33         88.85         2.54 o                         
   5  -5   3         52.75         69.32         3.49 o                         
   6  -5   3        353.26        349.95        17.92 o                         
   7  -5   3        609.09        597.33        26.03 o                         
  -8  -4   3         37.33         51.09         6.63 o                         
  -7  -4   3          0.01          2.46         1.08 o                         
  -6  -4   3         21.62         17.58         1.63 o                         
  -5  -4   3         82.04         76.21         6.08 o                         
  -4  -4   3        744.97        716.11        21.91 o                         
  -3  -4   3        665.88        592.49        16.54 o                         
  -2  -4   3         12.69         16.06         2.34 o                         
  -1  -4   3          9.19         32.63         3.15 o                         
   0  -4   3        337.46        387.34         5.52 o                         
   1  -4   3         15.36         15.20         0.76 o                         
   2  -4   3          9.40         10.08         0.81 o                         
   3  -4   3        595.77        571.09         7.52 o                         
   4  -4   3        578.50        559.53         7.31 o                         
   5  -4   3        194.58        186.88         3.41 o                         
   6  -4   3         72.08         86.56         8.34 o                         
   7  -4   3         85.03         85.46         9.10 o                         
  -8  -3   3        141.96        133.20        10.80 o                         
  -7  -3   3        301.16        294.66         9.28 o                         
  -6  -3   3        100.65         94.84         3.59 o                         
  -5  -3   3        180.20        172.98         5.69 o                         
  -4  -3   3         26.04         25.56         1.96 o                         
  -3  -3   3          1.08          2.19         0.60 o                         
  -2  -3   3          6.05          7.41         0.85 o                         
  -1  -3   3        156.29        144.98         6.25 o                         
   0  -3   3       4873.92       4993.91        33.73 o                         
   1  -3   3        342.23        390.91         5.42 o                         
   2  -3   3        248.88        244.49         4.49 o                         
   3  -3   3         64.07         82.88         2.20 o                         
   4  -3   3          2.20          4.79         0.58 o                         
   5  -3   3         91.93         87.29         7.34 o                         
   6  -3   3        136.52        144.63        10.60 o                         
   7  -3   3        126.34        125.36        10.80 o                         
  -8  -2   3         82.93         93.17         8.87 o                         
  -7  -2   3          8.32         29.96        15.82 o                         
  -6  -2   3         65.09         73.94         4.36 o                         
  -5  -2   3        107.24        108.76         3.44 o                         
  -4  -2   3        278.26        261.35         5.30 o                         
  -3  -2   3        381.53        362.53         8.62 o                         
  -2  -2   3        170.44        200.65         5.07 o                         
  -1  -2   3        588.70        567.41        13.32 o                         
   0  -2   3       4320.62       4545.06        33.19 o                         
   1  -2   3         18.15         12.75         0.75 o                         
   2  -2   3        401.16        437.14         5.60 o                         
   3  -2   3       2458.45       2439.53        30.43 o                         
   4  -2   3        228.18        191.81         6.64 o                         
   5  -2   3         18.73         20.08         3.48 o                         
   6  -2   3        185.17        167.82        11.26 o                         
   7  -2   3         10.65         12.17         3.39 o                         
  -8  -1   3         28.39         27.75         4.90 o                         
  -7  -1   3        325.02        313.10        15.02 o                         
  -6  -1   3        326.93        327.48         6.49 o                         
  -5  -1   3        279.90        269.58         5.56 o                         
  -4  -1   3       1281.99       1284.14        15.23 o                         
  -3  -1   3         11.63         15.20         1.03 o                         
  -2  -1   3         24.00         20.58         1.05 o                         
  -1  -1   3        375.89        394.37         9.72 o                         
   0  -1   3        265.22        304.26         3.05 o                         
   1  -1   3        483.89        527.97         5.71 o                         
   2  -1   3       1435.68       1509.63        13.66 o                         
   3  -1   3       1223.38       1297.12        28.39 o                         
   4  -1   3         10.56         11.72         1.54 o                         
   5  -1   3         35.71         35.91         4.49 o                         
   6  -1   3          2.32          0.51         1.34 o                         
   7  -1   3        128.70        128.62        10.71 o                         
  -8   0   3        331.12        321.11        16.90 o                         
  -7   0   3          0.10          0.07         0.56 o                         
  -6   0   3         13.87         20.49         1.96 o                         
  -5   0   3       2508.09       2572.71        27.58 o                         
  -4   0   3        723.13        701.32         8.42 o                         
  -3   0   3         15.61         15.74         0.91 o                         
  -2   0   3        669.32        693.72         7.12 o                         
  -1   0   3       1093.25       1049.55        20.27 o                         
   0   0   3        604.12        668.22         8.01 o                         
   1   0   3        579.57        593.65         5.48 o                         
   2   0   3        565.34        583.14         6.50 o                         
   3   0   3          1.96         12.78         2.07 o                         
   4   0   3        127.87        105.84         4.67 o                         
   5   0   3         23.82         37.35         4.62 o                         
   6   0   3        488.89        497.95        19.70 o                         
   7   0   3        127.19        108.16         9.63 o                         
  -8   1   3         29.00         29.35         5.18 o                         
  -7   1   3         84.31         88.89         5.17 o                         
  -6   1   3        429.71        416.85         7.81 o                         
  -5   1   3        328.71        312.63         5.47 o                         
  -4   1   3       2468.64       2438.45        22.40 o                         
  -3   1   3        758.99        791.79         8.75 o                         
  -2   1   3        355.79        378.45         5.78 o                         
  -1   1   3          9.07          9.98         0.67 o                         
   0   1   3         43.85         65.41         1.71 o                         
   1   1   3        375.84        394.53         4.78 o                         
   2   1   3         76.21         59.97         1.54 o                         
   3   1   3       2034.80       2108.21        28.29 o                         
   4   1   3         23.30         20.87         3.04 o                         
   5   1   3        268.26        277.31        12.73 o                         
   6   1   3        132.08        119.17         9.18 o                         
   7   1   3          5.24          6.06         2.67 o                         
  -8   2   3         33.17         25.28         4.86 o                         
  -7   2   3        103.86         89.51         7.97 o                         
  -6   2   3         72.70         69.27         3.80 o                         
  -5   2   3        327.25        301.76         5.62 o                         
  -4   2   3        104.28        103.03         2.80 o                         
  -3   2   3        335.94        457.98         7.15 o                         
  -2   2   3        121.77        146.12         3.13 o                         
  -1   2   3        145.21        133.83         3.01 o                         
   0   2   3       1798.73       1843.01        18.17 o                         
   1   2   3          0.14          0.11         0.28 o                         
   2   2   3        618.17        603.77         8.10 o                         
   3   2   3        132.75        153.39         5.52 o                         
   4   2   3        101.19        120.15         2.56 o                         
   5   2   3         43.84         43.09         2.22 o                         
   6   2   3        171.73        187.24        11.46 o                         
   7   2   3        250.22        245.09        14.72 o                         
  -8   3   3         14.87         20.46         4.43 o                         
  -7   3   3         68.97         69.15         7.24 o                         
  -6   3   3          8.55         10.29         2.36 o                         
  -5   3   3         72.16         65.78         2.97 o                         
  -4   3   3        286.01        285.84         6.14 o                         
  -3   3   3          1.57          6.21         0.70 o                         
  -2   3   3        199.61        198.49         4.31 o                         
  -1   3   3         43.12         30.61         1.53 o                         
   0   3   3        227.38        271.72         6.43 o                         
   1   3   3       2638.30       2997.43        37.53 o                         
   2   3   3       1068.22       1132.48        16.97 o                         
   3   3   3       1253.10       1264.08        15.53 o                         
   4   3   3        324.46        315.11         5.19 o                         
   5   3   3         90.68         97.54         3.37 o                         
   6   3   3         83.30         89.91         3.61 o                         
   7   3   3         10.32         10.44         3.28 o                         
  -8   4   3        204.29        196.53        14.04 o                         
  -7   4   3        136.31        136.91        11.01 o                         
  -6   4   3          0.01         -0.21         0.47 o                         
  -5   4   3        372.94        357.59         6.59 o                         
  -4   4   3         93.60         96.81         3.61 o                         
  -3   4   3         99.36        108.35         3.58 o                         
  -2   4   3         14.40         18.50         1.42 o                         
  -1   4   3        139.43        114.12         4.20 o                         
   0   4   3       1256.25       1441.83        30.31 o                         
   1   4   3        507.76        573.84        15.86 o                         
   2   4   3       1428.89       1471.50        31.35 o                         
   3   4   3       2430.86       2477.76        34.03 o                         
   4   4   3          0.83          5.08         3.80 o                         
   5   4   3          2.20          1.34         0.53 o                         
   6   4   3        173.83        211.15        12.71 o                         
   7   4   3        109.40        109.78         9.90 o                         
  -8   5   3        191.83        215.01        15.32 o                         
  -7   5   3         22.61         24.57         2.59 o                         
  -6   5   3          4.71          6.36         1.15 o                         
  -5   5   3         27.16         30.19         1.87 o                         
  -4   5   3        448.87        409.13         7.24 o                         
  -3   5   3         87.09         87.12         2.84 o                         
  -2   5   3        127.65        115.66         2.86 o                         
  -1   5   3        450.44        441.12        10.05 o                         
   0   5   3        301.67        352.30         9.74 o                         
   1   5   3         44.07         36.55         2.62 o                         
   2   5   3        697.38        776.63        21.30 o                         
   3   5   3        108.84        100.71         4.58 o                         
   4   5   3          0.01          1.00         0.57 o                         
   5   5   3         22.80         23.64         1.62 o                         
   6   5   3        226.08        223.12        13.32 o                         
  -8   6   3          8.29          6.90         3.00 o                         
  -7   6   3         95.02         96.80         8.67 o                         
  -6   6   3          0.89          1.43         0.88 o                         
  -5   6   3        692.20        688.12        12.47 o                         
  -4   6   3        648.12        615.75        13.46 o                         
  -3   6   3         37.53         34.78         1.56 o                         
  -2   6   3        207.75        225.00         7.26 o                         
  -1   6   3          0.28          0.73         0.65 o                         
   0   6   3        213.83        250.03         5.97 o                         
   1   6   3        138.36        152.52         5.97 o                         
   2   6   3        217.79        190.26         8.44 o                         
   3   6   3        179.83        188.40        14.64 o                         
   4   6   3         62.54         61.68         3.27 o                         
   5   6   3         41.53         47.10         3.60 o                         
   6   6   3          1.18          2.99         1.63 o                         
  -8   7   3        207.40        209.03        15.66 o                         
  -7   7   3         35.17         29.80         5.64 o                         
  -6   7   3          9.03          6.53         1.70 o                         
  -5   7   3         13.18         13.33         2.12 o                         
  -4   7   3          8.43          7.87         1.72 o                         
  -3   7   3          0.25          0.77         0.50 o                         
  -2   7   3       1665.04       1614.93        21.84 o                         
  -1   7   3        935.84        917.21        16.32 o                         
   0   7   3        131.46        142.43         4.12 o                         
   1   7   3          6.31          8.86         2.16 o                         
   2   7   3         30.92         22.67         3.44 o                         
   3   7   3         55.16         65.92         5.86 o                         
   4   7   3         34.51         33.25         4.19 o                         
   5   7   3         49.25         51.32         4.00 o                         
  -7   8   3          3.94         12.44         4.17 o                         
  -6   8   3          5.49          4.23         1.53 o                         
  -5   8   3         64.58         68.32         6.27 o                         
  -4   8   3        497.40        488.44         8.69 o                         
  -3   8   3        161.23        147.68         9.42 o                         
  -2   8   3        266.52        275.32         9.37 o                         
  -1   8   3         31.57         22.23         2.50 o                         
   0   8   3          3.17          6.08         2.00 o                         
   1   8   3          6.72          7.69         2.20 o                         
   2   8   3        207.75        230.53        11.93 o                         
   3   8   3        100.01         99.59         7.81 o                         
   4   8   3         21.37         27.65         4.08 o                         
   5   8   3          0.17          2.38         1.26 o                         
  -7   9   3        446.89        485.72        24.09 o                         
  -6   9   3         16.59         20.10         3.28 o                         
  -5   9   3          1.63          2.29         1.16 o                         
  -4   9   3        191.86        184.97         8.21 o                         
  -3   9   3         11.72         17.05         3.56 o                         
  -2   9   3        140.70        114.11         8.76 o                         
  -1   9   3        510.59        502.76        19.48 o                         
   0   9   3        112.76        147.92         9.96 o                         
   1   9   3         65.73         63.54         6.49 o                         
   2   9   3         80.17         86.13         7.59 o                         
   3   9   3         53.74         54.86         6.21 o                         
   4   9   3         43.92         37.85         5.16 o                         
   5   9   3          6.51          7.33         2.61 o                         
  -6  10   3         10.86          9.40         2.15 o                         
  -5  10   3          1.05          1.79         1.73 o                         
  -4  10   3        111.06        117.12         6.78 o                         
  -3  10   3        309.50        315.57        15.88 o                         
  -2  10   3         65.36         62.22         6.81 o                         
  -1  10   3        161.93        141.23        10.34 o                         
   0  10   3          4.83          7.47         2.68 o                         
   1  10   3          0.20          0.04         0.79 o                         
   2  10   3         11.18          8.80         2.75 o                         
   3  10   3         52.09         57.65         6.69 o                         
   4  10   3        168.77        161.37        11.38 o                         
   5  10   3        228.83        220.73        13.53 o                         
  -6  11   3         22.81         26.32         4.95 o                         
  -5  11   3         66.10         77.76         8.33 o                         
  -4  11   3         19.44         23.58         3.30 o                         
  -3  11   3          9.68          9.00         2.79 o                         
  -2  11   3         11.07          9.12         3.38 o                         
  -1  11   3        134.81        136.19        10.89 o                         
   0  11   3         23.32         25.70         4.79 o                         
   1  11   3         48.90         43.49         6.03 o                         
   2  11   3        235.20        260.46        15.21 o                         
   3  11   3         59.25         62.79         7.39 o                         
   4  11   3         19.81         18.86         4.23 o                         
  -4  12   3         31.28         41.49         6.49 o                         
  -3  12   3         23.99         32.65         5.84 o                         
  -2  12   3        201.76        201.43        13.85 o                         
  -1  12   3        367.75        377.29        19.37 o                         
   0  12   3         15.89          6.75         2.51 o                         
   1  12   3         10.71          7.70         2.96 o                         
   2  12   3         22.22         25.92         5.05 o                         
  -2 -13   4        121.28        126.48        11.12 o                         
  -1 -13   4         93.82         88.44         9.02 o                         
   0 -13   4        164.04        161.40        12.13 o                         
   1 -13   4         41.88         40.04         6.03 o                         
   2 -13   4         13.20         14.58         3.83 o                         
   3 -13   4        273.02        243.18        14.61 o                         
   4 -13   4         23.18         21.02         4.37 o                         
  -4 -12   4         41.98         45.29         6.52 o                         
  -3 -12   4          6.18          5.67         2.47 o                         
  -2 -12   4          0.05         -1.32         1.32 o                         
  -1 -12   4        109.78        122.06        10.23 o                         
   0 -12   4        214.82        225.21        13.69 o                         
   1 -12   4         59.71         63.46         7.12 o                         
   2 -12   4          0.85          2.27         1.95 o                         
   3 -12   4         23.72         17.64         3.79 o                         
   4 -12   4         11.48         10.98         2.60 o                         
  -5 -11   4         23.66         17.18         3.95 o                         
  -4 -11   4         82.33         92.35         9.08 o                         
  -3 -11   4          5.79         11.54         3.41 o                         
  -2 -11   4          1.58          1.21         1.33 o                         
  -1 -11   4        105.33        101.39         8.79 o                         
   0 -11   4         49.60         55.85         6.38 o                         
   1 -11   4        105.76         96.22         8.25 o                         
   2 -11   4         55.19         55.72         6.20 o                         
   3 -11   4         91.14         91.38         9.72 o                         
   4 -11   4        216.23        236.33        15.62 o                         
  -6 -10   4         18.89         18.30         4.10 o                         
  -5 -10   4        146.51        143.31        11.11 o                         
  -4 -10   4        145.21        143.30        10.76 o                         
  -3 -10   4         72.81         68.23         7.23 o                         
  -2 -10   4          3.76          2.49         1.59 o                         
  -1 -10   4         61.55         61.96         6.50 o                         
   0 -10   4        348.99        329.35        15.27 o                         
   1 -10   4        176.57        190.39        11.10 o                         
   2 -10   4        209.35        217.52        11.66 o                         
   3 -10   4        767.90        767.39        18.30 o                         
   4 -10   4         49.67         64.86         7.23 o                         
   5 -10   4         53.38         56.68         4.52 o                         
  -7  -9   4        170.90        182.77        12.35 o                         
  -6  -9   4        260.19        251.97        10.31 o                         
  -5  -9   4          1.79          4.37         2.14 o                         
  -4  -9   4         99.84         95.00         8.34 o                         
  -3  -9   4        149.70        156.03        10.47 o                         
  -2  -9   4         16.57         13.64         2.98 o                         
  -1  -9   4         12.73         15.92         3.21 o                         
   0  -9   4        295.13        281.28        13.24 o                         
   1  -9   4         96.17        109.65         7.79 o                         
   2  -9   4         32.22         30.72         3.08 o                         
   3  -9   4          0.70          0.78         0.68 o                         
   4  -9   4          8.24         10.42         1.49 o                         
   5  -9   4         26.44         31.39         3.70 o                         
   6  -9   4         54.65         49.46         7.91 o                         
  -7  -8   4        360.35        377.49        17.46 o                         
  -6  -8   4         18.63         19.27         2.64 o                         
  -5  -8   4        506.12        503.27        19.95 o                         
  -4  -8   4        588.54        570.90        20.98 o                         
  -3  -8   4        184.01        175.00        10.65 o                         
  -2  -8   4         50.39         50.84         5.49 o                         
  -1  -8   4         24.05         22.82         2.57 o                         
   0  -8   4         44.64         46.22         1.73 o                         
   1  -8   4        120.50        116.22         6.07 o                         
   2  -8   4        287.68        275.66         6.39 o                         
   3  -8   4        208.39        195.98         5.26 o                         
   4  -8   4         51.08         55.95         3.65 o                         
   5  -8   4         81.62         82.60         4.71 o                         
   6  -8   4         71.30         76.28         9.20 o                         
  -7  -7   4         38.29         39.71         3.88 o                         
  -6  -7   4        135.59        134.88         8.80 o                         
  -5  -7   4         59.39         50.50         5.69 o                         
  -4  -7   4        121.27        133.77         9.09 o                         
  -3  -7   4        102.92         94.40         5.18 o                         
  -2  -7   4         34.55         42.81         3.45 o                         
  -1  -7   4        254.70        270.64         6.16 o                         
   0  -7   4          4.45          6.24         0.65 o                         
   1  -7   4         63.67         65.91         2.55 o                         
   2  -7   4        695.70        668.44         9.12 o                         
   3  -7   4        681.47        672.50        10.09 o                         
   4  -7   4         43.35         47.74         2.52 o                         
   5  -7   4          6.67          7.10         1.05 o                         
   6  -7   4        119.34        118.80        11.09 o                         
  -7  -6   4         39.30         45.48         3.98 o                         
  -6  -6   4        198.55        191.10         7.89 o                         
  -5  -6   4        207.08        201.10         6.16 o                         
  -4  -6   4        535.95        523.16        12.77 o                         
  -3  -6   4        141.85        119.07         5.50 o                         
  -2  -6   4         77.68         76.21         6.01 o                         
  -1  -6   4        447.87        408.55        10.36 o                         
   0  -6   4        477.24        532.90        11.86 o                         
   1  -6   4          0.55          1.98         0.45 o                         
   2  -6   4        188.10        192.34         3.40 o                         
   3  -6   4        225.15        222.21         4.43 o                         
   4  -6   4         35.07         37.65         2.16 o                         
   5  -6   4          8.48          8.49         0.97 o                         
   6  -6   4        317.36        340.28        18.50 o                         
   7  -6   4         45.86         47.80         7.49 o                         
  -8  -5   4         36.62         42.87         6.15 o                         
  -7  -5   4        365.45        358.35        11.26 o                         
  -6  -5   4          1.29          1.64         0.99 o                         
  -5  -5   4        373.53        367.12        10.58 o                         
  -4  -5   4        139.74        136.01         5.73 o                         
  -3  -5   4         94.70         90.17         4.46 o                         
  -2  -5   4         17.65         17.25         1.91 o                         
  -1  -5   4        992.15       1075.41        18.16 o                         
   0  -5   4       1381.95       1526.18        15.63 o                         
   1  -5   4        405.41        435.74         7.98 o                         
   2  -5   4        806.82        800.05        14.08 o                         
   3  -5   4        889.36        897.03        11.13 o                         
   4  -5   4        483.44        478.77        10.74 o                         
   5  -5   4          0.28          2.15         1.00 o                         
   6  -5   4         40.37         44.51         6.31 o                         
   7  -5   4        229.50        232.29        15.87 o                         
  -8  -4   4         86.21         78.33         8.30 o                         
  -7  -4   4        156.36        165.76         7.73 o                         
  -6  -4   4          0.12         -0.52         0.61 o                         
  -5  -4   4         39.32         38.62         2.34 o                         
  -4  -4   4        194.77        178.81         6.20 o                         
  -3  -4   4        214.35        207.23         8.94 o                         
  -2  -4   4        163.37        160.61         7.65 o                         
  -1  -4   4          0.68         14.99         1.56 o                         
   0  -4   4       1699.34       1852.07        15.94 o                         
   1  -4   4       2183.89       2587.46        29.90 o                         
   2  -4   4        169.85        176.62         4.70 o                         
   3  -4   4        277.94        264.52         4.66 o                         
   4  -4   4        155.72        157.68         3.14 o                         
   5  -4   4         64.46         55.78         3.45 o                         
   6  -4   4        226.93        256.13        14.85 o                         
   7  -4   4        151.91        135.74        11.57 o                         
  -8  -3   4         13.93         12.75         3.54 o                         
  -7  -3   4         50.34         53.17         5.58 o                         
  -6  -3   4          3.42          1.64         0.66 o                         
  -5  -3   4        307.68        290.81         6.53 o                         
  -4  -3   4        466.85        448.80        14.72 o                         
  -3  -3   4         27.28         22.60         1.93 o                         
  -2  -3   4        206.67        218.17         6.00 o                         
  -1  -3   4        988.28       1099.34        16.28 o                         
   0  -3   4       4801.95       5233.15        38.77 o                         
   1  -3   4         64.74         72.98         1.69 o                         
   2  -3   4       1016.63        977.17        13.39 o                         
   3  -3   4       1054.83       1087.67        18.55 o                         
   4  -3   4         89.43         90.61         2.57 o                         
   5  -3   4          1.76          1.68         1.34 o                         
   6  -3   4          6.72          9.78         2.98 o                         
   7  -3   4         27.87         28.69         5.32 o                         
  -8  -2   4        193.75        190.09        12.54 o                         
  -7  -2   4        171.83        157.25         6.69 o                         
  -6  -2   4         51.48         52.52         3.19 o                         
  -5  -2   4        119.42        119.06         4.58 o                         
  -4  -2   4        107.67        112.75         4.10 o                         
  -3  -2   4         14.23         34.16         1.69 o                         
  -2  -2   4        291.20        341.74         7.35 o                         
  -1  -2   4       1463.21       1436.56        27.90 o                         
   0  -2   4        409.47        419.08         5.93 o                         
   1  -2   4         26.70         33.01         1.26 o                         
   2  -2   4         60.67         53.24         1.40 o                         
   3  -2   4        413.47        461.68         6.80 o                         
   4  -2   4          4.78         13.18         1.72 o                         
   5  -2   4         74.76         76.01         6.83 o                         
   6  -2   4        315.35        360.87        17.27 o                         
   7  -2   4        302.28        341.39        18.18 o                         
  -8  -1   4         48.73         51.61         6.49 o                         
  -7  -1   4          1.19          3.21         1.11 o                         
  -6  -1   4         43.75         39.33         2.77 o                         
  -5  -1   4        303.52        284.97         7.36 o                         
  -4  -1   4       1927.40       1898.56        30.97 o                         
  -3  -1   4        418.66        440.73         6.83 o                         
  -2  -1   4       1040.61       1100.46        12.45 o                         
  -1  -1   4       1900.09       1879.42        22.95 o                         
   0  -1   4        369.89        337.63         3.51 o                         
   1  -1   4          3.43          3.87         0.41 o                         
   2  -1   4         25.04         12.83         0.75 o                         
   3  -1   4        207.13        182.33         2.99 o                         
   4  -1   4        529.98        540.35        29.80 o                         
   5  -1   4        217.40        236.36        12.21 o                         
   6  -1   4         98.06         91.02         8.24 o                         
   7  -1   4          2.56          0.91         1.94 o                         
  -8   0   4        388.18        373.41        18.14 o                         
  -7   0   4        100.34         98.92         8.11 o                         
  -6   0   4        264.37        271.35         8.53 o                         
  -5   0   4         33.48         33.07         2.39 o                         
  -4   0   4        447.09        426.81         7.17 o                         
  -3   0   4        400.75        446.65         5.82 o                         
  -2   0   4       3117.72       3449.39        33.45 o                         
  -1   0   4        931.97        885.82        15.84 o                         
   0   0   4       1803.39       1753.38        20.72 o                         
   1   0   4         24.89         20.78         0.81 o                         
   2   0   4        183.33        154.77         2.43 o                         
   3   0   4        213.00        256.13         3.71 o                         
   4   0   4          8.57          6.77         1.26 o                         
   5   0   4         80.25         76.72         6.70 o                         
   6   0   4         68.16         55.16         6.38 o                         
   7   0   4        150.05        184.59        12.90 o                         
  -9   1   4          0.05         -0.76         2.63 o                         
  -8   1   4        191.12        179.05        12.41 o                         
  -7   1   4         77.90         75.53         7.25 o                         
  -6   1   4          9.73          7.37         1.25 o                         
  -5   1   4        220.99        208.38         4.48 o                         
  -4   1   4       2720.37       2689.45        36.66 o                         
  -3   1   4        173.59        168.15         3.25 o                         
  -2   1   4       2894.78       3115.46        28.15 o                         
  -1   1   4        946.49        875.87        28.64 o                         
   0   1   4         25.84         21.07         1.83 o                         
   1   1   4        168.54        180.51         3.56 o                         
   2   1   4        187.10        171.26         3.53 o                         
   3   1   4         82.64         71.62         2.13 o                         
   4   1   4         50.07         42.56         2.06 o                         
   5   1   4         65.72         64.11         6.15 o                         
   6   1   4        317.66        336.84        16.22 o                         
   7   1   4         72.22         68.81         7.84 o                         
  -9   2   4          5.67          4.99         2.54 o                         
  -8   2   4        220.99        222.04        13.99 o                         
  -7   2   4        282.42        278.96         8.52 o                         
  -6   2   4         19.00         17.65         1.57 o                         
  -5   2   4         67.93         74.81         3.10 o                         
  -4   2   4        200.45        198.19         4.79 o                         
  -3   2   4         19.39         18.56         1.25 o                         
  -2   2   4        659.11        730.37        10.95 o                         
  -1   2   4        151.84        148.36         3.35 o                         
   0   2   4        506.70        498.22         6.65 o                         
   1   2   4          5.87          9.24         0.86 o                         
   2   2   4        541.23        510.77         6.58 o                         
   3   2   4       1243.11       1298.65        13.18 o                         
   4   2   4          0.50          0.40         0.28 o                         
   5   2   4        359.18        333.15        14.60 o                         
   6   2   4         42.05         42.33         5.57 o                         
   7   2   4          1.61          2.60         2.36 o                         
  -8   3   4         57.90         58.31         7.24 o                         
  -7   3   4        131.09        133.57        12.22 o                         
  -6   3   4          1.29          2.12         0.74 o                         
  -5   3   4          7.85          6.52         0.82 o                         
  -4   3   4        196.48        194.78         4.98 o                         
  -3   3   4        500.98        484.28         7.98 o                         
  -2   3   4        134.67        121.35         2.91 o                         
  -1   3   4       1105.72       1111.55        16.70 o                         
   0   3   4        579.66        634.19         9.72 o                         
   1   3   4        226.91        208.85         4.71 o                         
   2   3   4        135.83        136.53         3.24 o                         
   3   3   4          0.03          1.24         0.60 o                         
   4   3   4       1190.78       1263.01        16.15 o                         
   5   3   4        206.67        212.90         4.85 o                         
   6   3   4        310.73        307.41        15.56 o                         
   7   3   4        117.95        124.85        10.70 o                         
  -8   4   4         19.11         19.40         4.30 o                         
  -7   4   4         21.33         22.27         2.47 o                         
  -6   4   4         13.50         12.74         1.49 o                         
  -5   4   4        445.69        451.79         7.71 o                         
  -4   4   4        495.78        474.58         9.68 o                         
  -3   4   4          2.01          1.49         0.61 o                         
  -2   4   4        162.31        144.84         3.22 o                         
  -1   4   4          2.52          3.47         0.67 o                         
   0   4   4          1.22          7.20         1.32 o                         
   1   4   4         11.08         11.02         2.09 o                         
   2   4   4       1797.85       1866.20        38.11 o                         
   3   4   4       1048.87       1024.10        17.76 o                         
   4   4   4         17.55         17.95         2.41 o                         
   5   4   4        380.76        405.08         7.91 o                         
   6   4   4        128.88        136.14        10.32 o                         
  -8   5   4        101.98        102.51        10.22 o                         
  -7   5   4          1.91          1.36         0.90 o                         
  -6   5   4          3.47          2.18         0.96 o                         
  -5   5   4         25.69         21.87         1.66 o                         
  -4   5   4         76.78         77.55         3.01 o                         
  -3   5   4          0.04          0.14         0.36 o                         
  -2   5   4         55.30         57.24         2.10 o                         
  -1   5   4       1393.91       1337.37        35.05 o                         
   0   5   4         61.66         66.87         2.92 o                         
   1   5   4        129.52        177.99         6.19 o                         
   2   5   4         34.35         36.44         2.77 o                         
   3   5   4          9.13          7.57         1.58 o                         
   4   5   4          0.05         -0.01         0.42 o                         
   5   5   4         75.16         94.54         3.75 o                         
   6   5   4         37.04         40.67         5.81 o                         
  -8   6   4         13.63         14.31         4.33 o                         
  -7   6   4          1.22          0.89         1.04 o                         
  -6   6   4          8.38          7.88         1.60 o                         
  -5   6   4        309.99        299.25        21.66 o                         
  -4   6   4        231.66        236.18         5.56 o                         
  -3   6   4         72.40         69.41         2.32 o                         
  -2   6   4        707.35        676.05        10.18 o                         
  -1   6   4        957.98        956.92        14.80 o                         
   0   6   4          0.06          0.39         0.53 o                         
   1   6   4          7.14          9.45         1.57 o                         
   2   6   4        307.95        345.82        14.57 o                         
   3   6   4       1006.17       1011.79        19.14 o                         
   4   6   4         16.02         18.90         1.88 o                         
   5   6   4        122.49        122.45         4.64 o                         
   6   6   4         40.52         47.45         6.43 o                         
  -8   7   4         66.64         68.29         8.99 o                         
  -7   7   4         32.22         37.42         3.88 o                         
  -6   7   4         25.48         22.77         4.06 o                         
  -5   7   4        516.88        509.97        16.43 o                         
  -4   7   4          9.03          8.88         1.41 o                         
  -3   7   4          3.04          4.96         0.96 o                         
  -2   7   4          0.13          0.53         0.81 o                         
  -1   7   4          9.25         10.86         1.77 o                         
   0   7   4         25.08         37.44         3.17 o                         
   1   7   4        143.19        116.92         7.95 o                         
   2   7   4        291.25        283.17        12.90 o                         
   3   7   4        100.24         97.30         7.36 o                         
   4   7   4          0.25          0.88         0.78 o                         
   5   7   4         48.14         44.80         3.00 o                         
  -7   8   4         40.33         53.65         7.69 o                         
  -6   8   4         42.97         48.11         4.29 o                         
  -5   8   4         91.79         82.20         4.09 o                         
  -4   8   4         16.19         17.22         1.77 o                         
  -3   8   4          3.43          2.86         1.31 o                         
  -2   8   4          0.05          1.02         0.89 o                         
  -1   8   4        777.09        694.01        31.68 o                         
   0   8   4         87.19         97.55         8.97 o                         
   1   8   4          4.98          3.96         1.76 o                         
   2   8   4         21.76         25.38         4.02 o                         
   3   8   4         56.34         60.26         6.10 o                         
   4   8   4          5.79          7.20         1.67 o                         
   5   8   4        103.97        112.95         6.42 o                         
  -7   9   4         31.42         37.62         6.45 o                         
  -6   9   4        114.69        106.46         6.81 o                         
  -5   9   4        301.56        297.77        11.28 o                         
  -4   9   4        435.40        461.96        13.92 o                         
  -3   9   4          2.15          3.85         1.27 o                         
  -2   9   4        133.87        115.82         9.11 o                         
  -1   9   4        160.43        143.03        10.10 o                         
   0   9   4          7.24         10.03         1.77 o                         
   1   9   4         29.53         35.48         5.02 o                         
   2   9   4        405.87        425.63        18.21 o                         
   3   9   4        304.30        333.44        16.06 o                         
   4   9   4        143.77        163.65        11.18 o                         
   5   9   4         37.60         34.35         5.01 o                         
  -6  10   4         18.42         24.34         3.47 o                         
  -5  10   4         10.32          7.85         2.74 o                         
  -4  10   4         94.98        100.86         6.53 o                         
  -3  10   4          0.87         -0.13         0.98 o                         
  -2  10   4        101.16         94.47         8.79 o                         
  -1  10   4        308.36        287.43        15.41 o                         
   0  10   4        198.89        190.02        12.36 o                         
   1  10   4         43.76         33.85         5.20 o                         
   2  10   4         15.05          7.48         2.81 o                         
   3  10   4          3.47          7.33         2.50 o                         
   4  10   4          4.10          4.92         2.49 o                         
  -5  11   4         39.16         39.24         6.27 o                         
  -4  11   4         74.22         79.04         6.22 o                         
  -3  11   4        115.20        109.83         7.21 o                         
  -2  11   4          6.20          7.45         2.82 o                         
  -1  11   4         83.74         76.74         8.26 o                         
   0  11   4          0.02          0.90         1.55 o                         
   1  11   4         36.01         41.26         6.02 o                         
   2  11   4         62.28         78.54         8.33 o                         
   3  11   4         49.50         53.49         6.98 o                         
  -2  12   4        234.62        218.68        15.02 o                         
  -1  12   4          8.97         14.78         4.22 o                         
   0  12   4          0.62         -0.59         1.89 o                         
  -2 -13   5         56.21         70.49         8.27 o                         
  -1 -13   5        378.67        409.67        20.34 o                         
   0 -13   5        219.69        240.54        14.97 o                         
   1 -13   5          2.85          4.14         2.17 o                         
   2 -13   5          4.30          1.94         1.60 o                         
   3 -13   5          2.11          0.96         1.26 o                         
   4 -13   5         25.45         26.26         4.64 o                         
  -4 -12   5        129.31        116.39        10.78 o                         
  -3 -12   5         44.18         45.20         6.43 o                         
  -2 -12   5          1.19          1.05         1.32 o                         
  -1 -12   5         54.61         64.07         7.59 o                         
   0 -12   5          0.19          3.57         2.21 o                         
   1 -12   5         10.70         16.61         3.74 o                         
   2 -12   5         62.34         59.44         6.71 o                         
   3 -12   5        326.68        327.98        16.11 o                         
   4 -12   5        276.93        251.82        13.80 o                         
  -5 -11   5         32.17         34.53         5.61 o                         
  -4 -11   5         17.95         17.20         4.07 o                         
  -3 -11   5         71.35         59.20         7.21 o                         
  -2 -11   5          2.55          5.80         2.56 o                         
  -1 -11   5        145.07        155.91         5.51 o                         
   0 -11   5        338.04        356.51        16.93 o                         
   1 -11   5         10.28         14.18         3.19 o                         
   2 -11   5         40.21         45.32         5.57 o                         
   3 -11   5          9.01          5.13         1.96 o                         
   4 -11   5        117.82        113.31         6.76 o                         
  -6 -10   5         15.59         22.27         4.70 o                         
  -5 -10   5         77.50         75.96         8.18 o                         
  -4 -10   5        278.55        281.39        15.63 o                         
  -3 -10   5         10.40         13.42         3.45 o                         
  -2 -10   5         79.09         84.44         7.91 o                         
  -1 -10   5          8.14          8.80         2.49 o                         
   0 -10   5         16.96         23.16         3.89 o                         
   1 -10   5         23.39         25.47         4.08 o                         
   2 -10   5        140.44        136.67         9.18 o                         
   3 -10   5        374.45        372.56        12.05 o                         
   4 -10   5          0.70         -0.67         0.93 o                         
   5 -10   5         13.21         16.18         4.58 o                         
  -7  -9   5         51.48         58.40         7.07 o                         
  -6  -9   5          1.59          0.68         2.63 o                         
  -5  -9   5         57.78         56.59         6.77 o                         
  -4  -9   5        425.10        407.32        18.37 o                         
  -3  -9   5        239.66        234.96        13.28 o                         
  -2  -9   5          0.31         -0.34         1.11 o                         
  -1  -9   5        849.61        813.78        25.61 o                         
   0  -9   5        198.64        185.01        10.73 o                         
   1  -9   5         80.18         85.30         7.07 o                         
   2  -9   5          6.00          4.81         1.40 o                         
   3  -9   5        413.57        410.09        13.00 o                         
   4  -9   5         63.14         60.32         4.33 o                         
   5  -9   5         15.12         15.94         4.42 o                         
  -7  -8   5         12.40          9.20         2.11 o                         
  -6  -8   5          1.29          3.47         1.35 o                         
  -5  -8   5        202.21        198.83        12.37 o                         
  -4  -8   5        349.38        340.65        16.07 o                         
  -3  -8   5         17.92         18.08         3.46 o                         
  -2  -8   5        258.34        263.92        13.14 o                         
  -1  -8   5       1206.40       1208.23        22.60 o                         
   0  -8   5        152.49        157.50         3.92 o                         
   1  -8   5         22.25         23.88         1.84 o                         
   2  -8   5          7.25          8.14         1.14 o                         
   3  -8   5        469.04        474.65         7.85 o                         
   4  -8   5         51.19         50.61         3.01 o                         
   5  -8   5         45.28         47.48         6.95 o                         
   6  -8   5         17.63         25.24         5.43 o                         
  -7  -7   5        131.29        123.17        14.19 o                         
  -6  -7   5        563.07        563.42        15.02 o                         
  -5  -7   5        215.61        213.08        12.38 o                         
  -4  -7   5        652.05        583.13        21.00 o                         
  -3  -7   5         73.24         76.73         6.78 o                         
  -2  -7   5          5.14          7.00         1.49 o                         
  -1  -7   5         15.62         15.56         1.67 o                         
   0  -7   5        538.58        572.35         8.41 o                         
   1  -7   5          0.23          0.47         0.50 o                         
   2  -7   5        297.27        298.87         6.42 o                         
   3  -7   5          0.67          0.77         0.38 o                         
   4  -7   5         11.95         11.22         1.33 o                         
   5  -7   5          0.37          0.76         0.98 o                         
   6  -7   5         32.35         41.68         6.57 o                         
  -7  -6   5         43.18         45.15         4.09 o                         
  -6  -6   5        143.06        156.30         7.17 o                         
  -5  -6   5        122.97        120.45         8.77 o                         
  -4  -6   5        124.54        121.21         5.86 o                         
  -3  -6   5         65.19         65.13         4.11 o                         
  -2  -6   5         30.24         28.92         2.70 o                         
  -1  -6   5        303.46        281.21         6.91 o                         
   0  -6   5         15.12         11.10         0.99 o                         
   1  -6   5         53.37         63.99         2.85 o                         
   2  -6   5        336.92        313.32         5.16 o                         
   3  -6   5        341.69        382.52         6.97 o                         
   4  -6   5         69.17         68.05         3.25 o                         
   5  -6   5        191.55        185.43         4.40 o                         
   6  -6   5        344.48        363.62        19.59 o                         
  -8  -5   5          3.53          5.59         2.43 o                         
  -7  -5   5          4.57          5.94         2.36 o                         
  -6  -5   5         10.67         11.31         1.90 o                         
  -5  -5   5         64.46         61.25         3.19 o                         
  -4  -5   5        661.25        640.98        14.09 o                         
  -3  -5   5         45.86         47.98         3.42 o                         
  -2  -5   5        318.20        328.22         7.40 o                         
  -1  -5   5        242.34        240.61         7.07 o                         
   0  -5   5        494.25        566.72         7.91 o                         
   1  -5   5          0.38          0.70         0.72 o                         
   2  -5   5       2089.30       2161.27        19.07 o                         
   3  -5   5        620.16        627.02        12.17 o                         
   4  -5   5        293.17        286.65         5.66 o                         
   5  -5   5        241.27        228.15        10.48 o                         
   6  -5   5        101.35        116.11        10.33 o                         
   7  -5   5        127.06        172.79        13.81 o                         
  -8  -4   5        106.87        106.12         9.34 o                         
  -7  -4   5        129.11        130.57         6.52 o                         
  -6  -4   5         12.86         10.87         1.37 o                         
  -5  -4   5        243.29        234.66         5.42 o                         
  -4  -4   5         30.06         27.67         2.00 o                         
  -3  -4   5         80.69         80.53         3.32 o                         
  -2  -4   5         36.66         33.22         3.47 o                         
  -1  -4   5        649.12        611.20        11.59 o                         
   0  -4   5       2861.59       3122.32        26.54 o                         
   1  -4   5        168.12        212.74         3.43 o                         
   2  -4   5        145.63        132.33         5.36 o                         
   3  -4   5        847.40        848.37        10.20 o                         
   4  -4   5         69.12         76.24         2.18 o                         
   5  -4   5         18.45         18.99         3.74 o                         
   6  -4   5        253.95        264.81        15.39 o                         
   7  -4   5         37.21         26.43         5.24 o                         
  -8  -3   5         53.84         67.56         7.30 o                         
  -7  -3   5          6.83          7.78         1.60 o                         
  -6  -3   5          2.04          2.61         0.60 o                         
  -5  -3   5        140.52        129.20         4.24 o                         
  -4  -3   5        201.65        201.88         5.96 o                         
  -3  -3   5         68.30         53.61         4.19 o                         
  -2  -3   5        136.34        125.37         6.40 o                         
  -1  -3   5       1053.80       1073.80        18.75 o                         
   0  -3   5        378.02        411.21         5.20 o                         
   1  -3   5        118.58        161.51         3.04 o                         
   2  -3   5       1933.01       1984.43        18.67 o                         
   3  -3   5        758.95        733.91         8.66 o                         
   4  -3   5          2.98          1.59         0.58 o                         
   5  -3   5        192.13        205.44        11.99 o                         
   6  -3   5        187.66        201.47        13.11 o                         
   7  -3   5         13.04         16.94         4.20 o                         
  -8  -2   5        104.42         96.81         8.76 o                         
  -7  -2   5         51.29         56.87         3.16 o                         
  -6  -2   5          3.26          2.16         0.64 o                         
  -5  -2   5         17.83         11.90         1.36 o                         
  -4  -2   5        252.68        234.93         6.29 o                         
  -3  -2   5          0.10          1.64         0.54 o                         
  -2  -2   5        186.54        209.88         5.78 o                         
  -1  -2   5          9.23         14.99         2.20 o                         
   0  -2   5        268.22        239.95         3.20 o                         
   1  -2   5          6.89         12.20         1.03 o                         
   2  -2   5       2272.84       2265.89        24.55 o                         
   3  -2   5        224.16        218.86         3.22 o                         
   4  -2   5          2.88          2.97         1.13 o                         
   5  -2   5          0.91          3.51         1.43 o                         
   6  -2   5         58.07         44.07         5.91 o                         
   7  -2   5         72.60         67.26         8.16 o                         
  -9  -1   5         65.00         61.39         7.77 o                         
  -8  -1   5        163.52        173.27        11.83 o                         
  -7  -1   5         55.46         56.48         3.83 o                         
  -6  -1   5          2.64          2.45         0.71 o                         
  -5  -1   5          1.36          0.91         0.71 o                         
  -4  -1   5        626.31        599.68        11.09 o                         
  -3  -1   5        413.98        368.52         7.36 o                         
  -2  -1   5       3797.07       4197.67        40.46 o                         
  -1  -1   5       1055.21       1046.26        16.17 o                         
   0  -1   5          7.45          6.42         0.45 o                         
   1  -1   5         67.41         66.20         1.80 o                         
   2  -1   5        203.27        225.74         3.81 o                         
   3  -1   5        551.97        556.71         7.16 o                         
   4  -1   5         96.66         87.95         4.93 o                         
   5  -1   5        202.49        196.96        11.31 o                         
   6  -1   5        361.68        353.25        17.12 o                         
   7  -1   5        162.55        149.89        12.02 o                         
  -9   0   5          0.25          2.97         2.31 o                         
  -8   0   5          2.59          6.89         2.70 o                         
  -7   0   5         44.57         42.39         3.30 o                         
  -6   0   5        656.09        644.32        10.89 o                         
  -5   0   5       1209.82       1197.05        22.28 o                         
  -4   0   5         69.04         64.79         3.07 o                         
  -3   0   5       2797.57       3051.24       112.71 o                         
  -2   0   5          3.74          6.48         1.07 o                         
  -1   0   5       2190.49       2454.29        59.41 o                         
   0   0   5         53.75         48.33         2.73 o                         
   1   0   5         45.95         47.44         1.64 o                         
   2   0   5        714.34        676.29         6.93 o                         
   3   0   5        725.29        667.91        11.87 o                         
   4   0   5        131.64        119.96         8.21 o                         
   5   0   5         23.51         16.53         3.16 o                         
   6   0   5          5.74          5.30         2.17 o                         
   7   0   5         36.59         36.17         5.86 o                         
  -9   1   5        126.86        112.99        10.71 o                         
  -8   1   5        243.08        221.97        13.65 o                         
  -7   1   5        120.15        127.22         5.75 o                         
  -6   1   5          6.09          7.10         1.45 o                         
  -5   1   5        163.50        156.62         3.49 o                         
  -4   1   5         10.13         16.31         1.72 o                         
  -3   1   5          0.49          1.45         0.47 o                         
  -2   1   5       1168.03       1283.69        18.51 o                         
  -1   1   5       3519.64       3435.34        43.02 o                         
   0   1   5        322.94        306.73         6.57 o                         
   1   1   5          5.78          2.23         0.57 o                         
   2   1   5        216.98        210.68         4.87 o                         
   3   1   5         46.09         42.49         1.79 o                         
   4   1   5        146.52        147.63         3.36 o                         
   5   1   5         87.17        100.52         7.84 o                         
   6   1   5        160.15        146.80        10.71 o                         
   7   1   5          7.24          7.27         3.10 o                         
  -9   2   5          2.74          8.37         3.07 o                         
  -8   2   5          5.23          0.74         1.88 o                         
  -7   2   5          5.97          8.32         1.55 o                         
  -6   2   5          4.61          2.77         0.66 o                         
  -5   2   5        698.59        684.33         9.50 o                         
  -4   2   5       1170.01       1133.19        12.75 o                         
  -3   2   5         14.06         11.17         0.86 o                         
  -2   2   5         74.93         97.04         2.15 o                         
  -1   2   5         28.89         28.46         1.32 o                         
   0   2   5         29.47         38.62         1.96 o                         
   1   2   5         26.78         34.91         1.70 o                         
   2   2   5        658.24        645.88         9.34 o                         
   3   2   5       1216.76       1189.80        19.31 o                         
   4   2   5         97.65         97.54         3.56 o                         
   5   2   5        159.28        116.84        31.40 o                         
   6   2   5         97.53        104.19         8.94 o                         
   7   2   5          8.44         11.76         3.40 o                         
  -8   3   5        386.76        392.91        19.21 o                         
  -7   3   5         58.33         68.14         4.36 o                         
  -6   3   5         34.50         34.72         2.38 o                         
  -5   3   5         13.93         10.13         1.03 o                         
  -4   3   5          2.58          2.70         0.55 o                         
  -3   3   5        110.91        124.18         3.18 o                         
  -2   3   5          0.47          0.62         0.50 o                         
  -1   3   5        528.74        500.33         8.15 o                         
   0   3   5         48.92         36.58         2.47 o                         
   1   3   5        494.02        491.49        10.15 o                         
   2   3   5        305.24        260.54         5.58 o                         
   3   3   5       1098.34       1121.87        14.79 o                         
   4   3   5         25.45         25.86         1.72 o                         
   5   3   5         70.31         58.00         3.26 o                         
   6   3   5          0.12          3.32         2.07 o                         
  -8   4   5         56.29         57.55         7.35 o                         
  -7   4   5         33.33         32.98         3.14 o                         
  -6   4   5         62.89         51.98         3.75 o                         
  -5   4   5        144.08        125.79         3.85 o                         
  -4   4   5        868.67        835.86        11.01 o                         
  -3   4   5          0.20          0.70         0.37 o                         
  -2   4   5        307.55        305.78         5.61 o                         
  -1   4   5        267.52        253.02        10.61 o                         
   0   4   5         11.88         18.85         1.56 o                         
   1   4   5        129.54        132.71         4.17 o                         
   2   4   5        112.53        115.46         3.87 o                         
   3   4   5        312.59        305.48         5.84 o                         
   4   4   5          3.53          2.30         0.57 o                         
   5   4   5       1451.93       1452.22        23.31 o                         
   6   4   5         85.58        105.94         9.23 o                         
  -8   5   5         20.66         25.42         5.45 o                         
  -7   5   5         29.12         33.61         3.32 o                         
  -6   5   5          5.35          8.17         1.74 o                         
  -5   5   5        306.99        292.18         7.29 o                         
  -4   5   5        359.08        322.30         5.79 o                         
  -3   5   5        138.84        144.88         3.55 o                         
  -2   5   5         58.80         59.96         2.58 o                         
  -1   5   5          0.30          0.22         0.41 o                         
   0   5   5        160.94        157.20         4.95 o                         
   1   5   5        450.89        470.96         9.17 o                         
   2   5   5        401.94        410.42         8.48 o                         
   3   5   5        163.44        165.68         4.43 o                         
   4   5   5        488.08        466.84         8.11 o                         
   5   5   5         10.69         11.92         1.38 o                         
   6   5   5          4.52          4.38         2.41 o                         
  -8   6   5        159.15        168.16        13.33 o                         
  -7   6   5          2.72          2.77         1.13 o                         
  -6   6   5         48.07         42.90         3.71 o                         
  -5   6   5          5.51          3.89         1.09 o                         
  -4   6   5        121.48        116.07         4.10 o                         
  -3   6   5        218.96        229.55         6.07 o                         
  -2   6   5        937.24        948.86        26.09 o                         
  -1   6   5         75.21         67.05         3.37 o                         
   0   6   5         87.44         91.16         3.86 o                         
   1   6   5         11.45          4.19         1.15 o                         
   2   6   5          8.74          4.40         1.23 o                         
   3   6   5         15.66         14.39         1.91 o                         
   4   6   5          1.88          1.98         0.75 o                         
   5   6   5        252.54        258.54         7.07 o                         
  -7   7   5         29.75         34.90         3.62 o                         
  -6   7   5         62.92         59.27         3.71 o                         
  -5   7   5         79.06         84.38         6.07 o                         
  -4   7   5        110.76        106.48         4.35 o                         
  -3   7   5         83.22         81.99         7.07 o                         
  -2   7   5        211.80        212.64         6.55 o                         
  -1   7   5          9.26         10.93         1.49 o                         
   0   7   5         15.62         23.31         2.74 o                         
   1   7   5          0.65          3.09         1.56 o                         
   2   7   5        337.18        339.98        14.77 o                         
   3   7   5        269.78        289.15        13.56 o                         
   4   7   5          0.17          1.68         0.83 o                         
   5   7   5         78.75         72.53         4.96 o                         
  -7   8   5         48.31         58.78         5.87 o                         
  -6   8   5         84.03         88.03         8.04 o                         
  -5   8   5        111.24        109.24         4.91 o                         
  -4   8   5         77.23         80.29         7.42 o                         
  -3   8   5         47.14         47.25         4.13 o                         
  -2   8   5        167.60        170.90         6.17 o                         
  -1   8   5        446.74        432.83        17.88 o                         
   0   8   5          0.53          1.31         0.92 o                         
   1   8   5         24.83         21.47         2.59 o                         
   2   8   5         66.31         68.42         6.66 o                         
   3   8   5        179.34        168.14        10.70 o                         
   4   8   5         54.00         59.73         3.70 o                         
   5   8   5          2.41          2.81         1.80 o                         
  -6   9   5          4.34          9.09         2.10 o                         
  -5   9   5        281.30        307.44        15.93 o                         
  -4   9   5         30.21         36.28         5.37 o                         
  -3   9   5        181.06        175.15         8.37 o                         
  -2   9   5        103.89         99.66         6.19 o                         
  -1   9   5        132.00        122.01         9.58 o                         
   0   9   5        113.03         85.26         9.75 o                         
   1   9   5         12.85          6.08         2.36 o                         
   2   9   5        186.40        193.61        12.17 o                         
   3   9   5          9.15          7.07         2.10 o                         
   4   9   5         49.55         53.03         3.72 o                         
  -6  10   5         46.65         40.43         5.99 o                         
  -5  10   5         51.55         60.56         7.31 o                         
  -4  10   5        119.67        130.67        10.60 o                         
  -3  10   5         55.14         48.04         4.55 o                         
  -2  10   5         79.01         88.67         6.15 o                         
  -1  10   5        413.71        415.96        19.30 o                         
   0  10   5          0.39          0.27         1.06 o                         
   1  10   5         76.09         67.02         7.44 o                         
   2  10   5        130.32        127.18        10.37 o                         
   3  10   5         17.40         16.78         4.00 o                         
   4  10   5          0.90          0.54         1.14 o                         
  -4  11   5        265.08        278.69        20.82 o                         
  -3  11   5         14.15         19.04         3.04 o                         
  -2  11   5        628.42        633.51        18.29 o                         
  -1  11   5        260.43        255.47        15.78 o                         
   0  11   5          0.95         -0.41         1.68 o                         
   1  11   5          1.05         -1.27         1.65 o                         
   2  11   5          2.82          1.73         1.71 o                         
  -2 -13   6          0.46          1.27         1.92 o                         
  -1 -13   6         34.45         27.60         5.16 o                         
   0 -13   6        241.24        244.27        15.17 o                         
   1 -13   6          0.03          0.18         1.53 o                         
   2 -13   6        549.69        564.69        23.23 o                         
   3 -13   6         25.86         25.94         4.69 o                         
  -4 -12   6         80.71         84.80         9.31 o                         
  -3 -12   6         45.17         50.24         6.96 o                         
  -2 -12   6         25.17         27.18         5.00 o                         
  -1 -12   6        133.63        132.47        10.90 o                         
   0 -12   6         61.48         76.63         8.14 o                         
   1 -12   6        132.45        136.48        10.46 o                         
   2 -12   6         82.34         72.89         7.50 o                         
   3 -12   6         48.53         54.06         6.37 o                         
   4 -12   6          0.99          0.89         1.21 o                         
  -5 -11   6         57.85         58.76         7.65 o                         
  -4 -11   6         35.15         43.55         6.50 o                         
  -3 -11   6         13.51         14.79         3.94 o                         
  -2 -11   6         14.41         15.95         3.75 o                         
  -1 -11   6         53.35         63.04         5.18 o                         
   0 -11   6        360.89        374.35        17.64 o                         
   1 -11   6          2.25          3.65         2.03 o                         
   2 -11   6        133.91        138.57         9.85 o                         
   3 -11   6        462.81        461.56        14.40 o                         
   4 -11   6         25.53         22.05         3.00 o                         
  -6 -10   6         10.38         11.36         3.50 o                         
  -5 -10   6         29.17         16.30         3.99 o                         
  -4 -10   6         68.09         71.13         7.87 o                         
  -3 -10   6          1.72          2.58         1.90 o                         
  -2 -10   6          4.64          3.19         1.90 o                         
  -1 -10   6        235.43        239.51         7.51 o                         
   0 -10   6        567.40        617.83        22.43 o                         
   1 -10   6          0.00          1.14         1.49 o                         
   2 -10   6         11.43         14.18         2.31 o                         
   3 -10   6         93.55         96.10         5.90 o                         
   4 -10   6         20.97         24.18         2.99 o                         
   5 -10   6         89.49         85.84        10.09 o                         
  -7  -9   6          9.29         11.19         3.58 o                         
  -6  -9   6         20.81         21.89         2.96 o                         
  -5  -9   6          1.17          2.63         2.09 o                         
  -4  -9   6        869.64        849.46        28.64 o                         
  -3  -9   6         11.04         14.58         3.44 o                         
  -2  -9   6        182.10        166.55        10.95 o                         
  -1  -9   6        102.80         98.54         4.64 o                         
   0  -9   6         19.12         12.13         2.92 o                         
   1  -9   6         11.48          8.29         2.21 o                         
   2  -9   6        359.01        345.56        11.04 o                         
   3  -9   6        481.27        499.52        17.42 o                         
   4  -9   6        101.66         91.55         5.37 o                         
   5  -9   6          9.65         14.44         4.09 o                         
  -7  -8   6         20.05         20.17         2.95 o                         
  -6  -8   6         98.43         92.76         6.90 o                         
  -5  -8   6          4.88          3.26         2.08 o                         
  -4  -8   6         16.46         20.13         4.10 o                         
  -3  -8   6        254.87        249.04        13.33 o                         
  -2  -8   6        435.21        419.38        17.33 o                         
  -1  -8   6         41.62         41.59         3.55 o                         
   0  -8   6        178.48        180.66         7.55 o                         
   1  -8   6         60.48         58.04         3.39 o                         
   2  -8   6        188.04        164.39         5.74 o                         
   3  -8   6          1.54          2.71         0.64 o                         
   4  -8   6          0.12          0.83         0.63 o                         
   5  -8   6         12.18         14.82         4.48 o                         
   6  -8   6        256.21        257.04        17.52 o                         
  -7  -7   6          1.61          1.11         1.05 o                         
  -6  -7   6        177.93        170.52         7.87 o                         
  -5  -7   6        332.71        322.39        15.87 o                         
  -4  -7   6        687.76        682.18        23.51 o                         
  -3  -7   6        654.87        681.41        22.86 o                         
  -2  -7   6        524.60        499.23        10.57 o                         
  -1  -7   6        312.67        304.91         7.74 o                         
   0  -7   6          2.97          2.13         0.62 o                         
   1  -7   6          0.00          0.31         0.50 o                         
   2  -7   6         48.11         51.68         2.57 o                         
   3  -7   6        598.22        596.16         9.07 o                         
   4  -7   6        263.84        266.45         6.67 o                         
   5  -7   6        162.25        171.14        12.72 o                         
   6  -7   6         26.11         30.15         5.80 o                         
  -8  -6   6        115.75        110.73         9.83 o                         
  -7  -6   6        267.33        265.11        10.13 o                         
  -6  -6   6          0.24          0.37         0.84 o                         
  -5  -6   6        368.95        372.45        16.66 o                         
  -4  -6   6        234.01        243.17        12.62 o                         
  -3  -6   6         52.16         49.13         5.91 o                         
  -2  -6   6        333.49        364.18         8.26 o                         
  -1  -6   6         84.18         74.33         3.42 o                         
   0  -6   6        224.79        258.03         8.08 o                         
   1  -6   6        278.10        353.54         6.74 o                         
   2  -6   6        509.28        530.76         7.38 o                         
   3  -6   6        197.58        194.06         5.39 o                         
   4  -6   6         25.35         22.36         1.71 o                         
   5  -6   6         88.93         85.46         8.56 o                         
   6  -6   6          0.03          1.37         2.27 o                         
  -8  -5   6         82.84         89.58         8.57 o                         
  -7  -5   6          5.07          5.18         1.48 o                         
  -6  -5   6         37.51         37.97         3.42 o                         
  -5  -5   6        392.53        387.90        11.92 o                         
  -4  -5   6        232.13        234.25         6.62 o                         
  -3  -5   6          1.73          0.44         0.65 o                         
  -2  -5   6         14.99         10.07         1.55 o                         
  -1  -5   6        351.51        338.97        10.11 o                         
   0  -5   6         51.22         69.51         2.25 o                         
   1  -5   6         96.19         67.99         2.46 o                         
   2  -5   6        392.39        416.48         6.14 o                         
   3  -5   6          0.03          1.68         0.48 o                         
   4  -5   6        185.64        191.87         6.82 o                         
   5  -5   6         15.97         24.16         1.82 o                         
   6  -5   6        240.55        267.24        16.33 o                         
  -8  -4   6         82.80         90.65         8.45 o                         
  -7  -4   6         66.71         73.63         4.92 o                         
  -6  -4   6         28.60         24.65         1.84 o                         
  -5  -4   6        168.93        158.92         4.47 o                         
  -4  -4   6        403.94        412.00        32.98 o                         
  -3  -4   6          5.64          5.04         1.13 o                         
  -2  -4   6        130.06        122.14         5.03 o                         
  -1  -4   6        295.35        315.25         6.34 o                         
   0  -4   6        241.52        295.92         4.67 o                         
   1  -4   6         44.31         53.81         1.72 o                         
   2  -4   6       1119.91       1129.49        11.48 o                         
   3  -4   6       3511.79       3549.82        32.62 o                         
   4  -4   6         28.56         23.79         1.24 o                         
   5  -4   6        340.10        287.40         8.55 o                         
   6  -4   6          0.62          3.98         2.30 o                         
   7  -4   6         19.47         23.35         5.30 o                         
  -8  -3   6        194.74        185.17        12.12 o                         
  -7  -3   6         20.78         21.64         2.07 o                         
  -6  -3   6         51.03         57.16         2.70 o                         
  -5  -3   6          3.84          3.56         0.78 o                         
  -4  -3   6        159.21        158.90         5.75 o                         
  -3  -3   6         18.98         24.63         2.35 o                         
  -2  -3   6        193.17        190.16         8.42 o                         
  -1  -3   6       1471.67       1484.64        17.45 o                         
   0  -3   6          2.57          8.17         0.73 o                         
   1  -3   6        157.49        149.76         3.07 o                         
   2  -3   6        101.40         92.61         3.09 o                         
   3  -3   6        157.14        167.83         3.57 o                         
   4  -3   6        305.96        318.64         9.64 o                         
   5  -3   6        339.72        364.59        16.84 o                         
   6  -3   6        179.70        167.73        12.20 o                         
   7  -3   6        147.92        128.13        11.73 o                         
  -9  -2   6         29.16         55.49         7.42 o                         
  -8  -2   6          4.64         10.16         3.13 o                         
  -7  -2   6         37.53         35.98         3.43 o                         
  -6  -2   6         20.26         16.97         1.64 o                         
  -5  -2   6        696.82        665.47        15.48 o                         
  -4  -2   6        465.59        437.70         7.85 o                         
  -3  -2   6          6.91          4.56         0.80 o                         
  -2  -2   6         34.43         47.97         3.88 o                         
  -1  -2   6         42.19         49.35         1.86 o                         
   0  -2   6        122.06        124.82         2.48 o                         
   1  -2   6         52.90         53.47         1.67 o                         
   2  -2   6         46.09         34.74         1.71 o                         
   3  -2   6        369.71        349.34         4.68 o                         
   4  -2   6        103.73         82.51         3.04 o                         
   5  -2   6        308.56        335.23        15.84 o                         
   6  -2   6        125.22        128.25        10.41 o                         
   7  -2   6          2.14          4.43         2.65 o                         
  -9  -1   6         86.26         77.05         8.62 o                         
  -8  -1   6        184.61        177.43        11.79 o                         
  -7  -1   6        111.74        113.14         5.62 o                         
  -6  -1   6         29.45         32.00         2.20 o                         
  -5  -1   6        527.13        509.85        11.34 o                         
  -4  -1   6          4.80          3.00         0.61 o                         
  -3  -1   6          0.05          2.03         0.58 o                         
  -2  -1   6        519.21        560.61        11.58 o                         
  -1  -1   6        853.93        762.89        13.51 o                         
   0  -1   6        391.56        375.89         4.88 o                         
   1  -1   6        178.14        152.06         3.05 o                         
   2  -1   6        235.57        213.37         4.86 o                         
   3  -1   6         27.67         32.58         1.28 o                         
   4  -1   6         12.55         13.87         1.24 o                         
   5  -1   6         64.08         62.77         6.52 o                         
   6  -1   6        273.55        295.60        15.92 o                         
   7  -1   6         74.86         79.13         8.94 o                         
  -9   0   6         16.41         21.88         4.97 o                         
  -8   0   6         71.81         79.38         7.87 o                         
  -7   0   6          0.04          0.48         0.78 o                         
  -6   0   6         35.99         36.54         2.37 o                         
  -5   0   6         39.26         44.03         2.53 o                         
  -4   0   6         39.36         30.83         1.80 o                         
  -3   0   6        138.71        198.94        16.02 o                         
  -2   0   6       2066.43       2223.05        42.73 o                         
  -1   0   6       1118.72       1137.18        18.06 o                         
   0   0   6         17.01         23.40         2.20 o                         
   1   0   6         10.46         10.67         0.81 o                         
   2   0   6        174.34        171.04         3.46 o                         
   3   0   6        195.16        197.64         3.79 o                         
   4   0   6          2.74          2.78         0.43 o                         
   5   0   6        202.71        200.80        11.57 o                         
   6   0   6        161.28        189.51        12.39 o                         
   7   0   6         53.32         62.14         7.89 o                         
  -8   1   6        142.00        140.07        10.51 o                         
  -7   1   6         55.92         59.82         4.02 o                         
  -6   1   6        119.94        124.59         4.50 o                         
  -5   1   6       1098.46       1057.77        13.08 o                         
  -4   1   6         92.57         90.35         2.61 o                         
  -3   1   6        614.84        596.22         8.72 o                         
  -2   1   6        444.12        466.74        11.61 o                         
  -1   1   6        101.93         85.63         4.02 o                         
   0   1   6         15.41         13.34         0.85 o                         
   1   1   6        187.96        179.37         3.58 o                         
   2   1   6        725.25        676.90         9.64 o                         
   3   1   6        459.87        431.02         9.06 o                         
   4   1   6         97.15         99.54         2.89 o                         
   5   1   6          0.25          0.69         1.21 o                         
   6   1   6         44.42         43.72         5.99 o                         
   7   1   6         74.28         69.15         8.24 o                         
  -8   2   6        642.13        618.00        24.06 o                         
  -7   2   6         79.02         76.40         4.65 o                         
  -6   2   6          0.36          0.52         0.49 o                         
  -5   2   6        271.83        258.42         5.32 o                         
  -4   2   6         22.74         19.42         1.17 o                         
  -3   2   6         35.44         39.58         1.46 o                         
  -2   2   6        814.14        824.79         8.84 o                         
  -1   2   6       2014.48       2010.84        19.43 o                         
   0   2   6        134.38        136.71         4.89 o                         
   1   2   6          7.47          5.67         0.75 o                         
   2   2   6         27.26         33.84         1.90 o                         
   3   2   6         11.28          9.58         1.32 o                         
   4   2   6          0.03          0.47         0.39 o                         
   5   2   6        380.39        351.88        32.19 o                         
   6   2   6        351.68        362.56        17.59 o                         
  -8   3   6          0.33          4.99         2.66 o                         
  -7   3   6         16.31         14.46         2.07 o                         
  -6   3   6          0.72          2.33         0.80 o                         
  -5   3   6        251.88        265.92         5.60 o                         
  -4   3   6       1353.00       1273.84        15.17 o                         
  -3   3   6        179.24        188.05         3.67 o                         
  -2   3   6         38.64         44.03         2.35 o                         
  -1   3   6         92.15         94.01         5.99 o                         
   0   3   6         58.37         54.20         2.65 o                         
   1   3   6         19.88         15.14         2.36 o                         
   2   3   6        507.13        462.06         8.21 o                         
   3   3   6         19.72         19.58         1.53 o                         
   4   3   6         57.67         62.27         2.78 o                         
   5   3   6        111.43        110.08        12.10 o                         
   6   3   6        168.91        191.66        12.66 o                         
  -8   4   6         72.70         78.98         8.39 o                         
  -7   4   6         62.72         64.60         6.81 o                         
  -6   4   6         79.05         82.24         4.82 o                         
  -5   4   6         17.71         12.47         1.40 o                         
  -4   4   6        558.24        562.06         8.60 o                         
  -3   4   6         54.51         58.40         2.80 o                         
  -2   4   6       2418.91       2360.22        23.36 o                         
  -1   4   6        455.50        449.09         7.33 o                         
   0   4   6         51.14         65.51         2.66 o                         
   1   4   6        133.25        144.61         4.61 o                         
   2   4   6        140.33        131.34         3.71 o                         
   3   4   6        224.39        216.72         4.96 o                         
   4   4   6          4.61          4.34         1.05 o                         
   5   4   6         31.81         28.82         4.46 o                         
   6   4   6         43.53         64.95         7.47 o                         
  -8   5   6          0.19          3.47         2.76 o                         
  -7   5   6          0.50          2.30         1.22 o                         
  -6   5   6         45.25         38.84         3.42 o                         
  -5   5   6          5.42          6.40         1.15 o                         
  -4   5   6        166.70        162.70         4.43 o                         
  -3   5   6        316.05        320.28         7.17 o                         
  -2   5   6       1663.33       1753.03        26.53 o                         
  -1   5   6        700.80        674.98         9.37 o                         
   0   5   6          2.13          1.40         0.61 o                         
   1   5   6        119.82        125.64         4.59 o                         
   2   5   6         97.25         88.95         5.40 o                         
   3   5   6        264.81        256.71         5.82 o                         
   4   5   6         10.52         15.15         1.63 o                         
   5   5   6        268.54        255.04        14.02 o                         
   6   5   6        178.58        182.62        12.82 o                         
  -7   6   6         65.07         59.16         9.30 o                         
  -6   6   6        117.51        111.93         6.15 o                         
  -5   6   6        126.46        132.07         6.17 o                         
  -4   6   6         34.76         31.09         4.34 o                         
  -3   6   6         11.55         13.30         1.72 o                         
  -2   6   6          5.25          6.04         1.04 o                         
  -1   6   6        150.45        134.56         7.29 o                         
   0   6   6         16.81         19.52         1.90 o                         
   1   6   6        282.81        279.98         9.17 o                         
   2   6   6        305.86        326.72        14.37 o                         
   3   6   6         56.59         60.70         3.32 o                         
   4   6   6         39.34         44.42         3.42 o                         
   5   6   6        111.35        105.98         5.82 o                         
  -7   7   6        161.55        157.31         7.86 o                         
  -6   7   6         24.82         22.39         2.34 o                         
  -5   7   6         58.81         63.71         3.69 o                         
  -4   7   6        150.40        153.09         5.40 o                         
  -3   7   6          2.95          1.73         0.82 o                         
  -2   7   6         43.92         44.24         3.01 o                         
  -1   7   6        117.17        120.90         4.95 o                         
   0   7   6         22.75         15.69         1.54 o                         
   1   7   6          1.67          0.96         1.06 o                         
   2   7   6        207.47        222.85         8.61 o                         
   3   7   6         98.49         96.87         4.46 o                         
   4   7   6        153.99        156.91         5.84 o                         
   5   7   6        269.10        286.31        15.73 o                         
  -7   8   6         29.55         26.14         4.57 o                         
  -6   8   6        135.98        129.65         7.36 o                         
  -5   8   6        254.12        251.30         9.28 o                         
  -4   8   6         47.86         37.64         5.47 o                         
  -3   8   6          0.66          2.05         1.88 o                         
  -2   8   6         40.32         38.32         3.73 o                         
  -1   8   6          1.21          1.91         3.05 o                         
   0   8   6         73.98         67.47         3.81 o                         
   1   8   6        101.74         85.79         5.57 o                         
   2   8   6        313.19        303.91        10.76 o                         
   3   8   6        109.54        109.49         7.83 o                         
   4   8   6         34.62         35.71         3.60 o                         
  -6   9   6          1.88          3.42         2.19 o                         
  -5   9   6         20.81         22.26         4.33 o                         
  -4   9   6          9.39         11.84         3.32 o                         
  -3   9   6         13.53         16.08         2.63 o                         
  -2   9   6        251.95        243.60        16.38 o                         
  -1   9   6        298.41        330.66        11.83 o                         
   0   9   6         10.79         24.07         3.16 o                         
   1   9   6         89.55         88.92        11.16 o                         
   2   9   6          6.53          7.47         2.39 o                         
   3   9   6         12.24         20.95         2.97 o                         
   4   9   6          3.05          2.55         1.34 o                         
  -5  10   6        155.14        146.90        11.65 o                         
  -4  10   6         67.74         79.98         8.57 o                         
  -3  10   6         24.47         34.07         4.20 o                         
  -2  10   6         50.08         47.87         4.65 o                         
  -1  10   6        234.18        230.24        10.25 o                         
   0  10   6        132.82        130.34         7.65 o                         
   1  10   6        116.57        125.51         7.50 o                         
   2  10   6        161.21        150.73         8.22 o                         
   3  10   6         68.97         75.62         5.84 o                         
   4  10   6          0.45          0.15         1.58 o                         
  -2  11   6         68.09         70.56         5.95 o                         
  -1  11   6        160.82        147.56        10.86 o                         
   0  11   6          4.36          4.61         1.71 o                         
   1  11   6        467.52        478.79        27.72 o                         
   2  11   6         46.55         42.07         6.52 o                         
  -1 -13   7          7.11          8.82         3.16 o                         
   0 -13   7        130.98        143.27        11.59 o                         
   1 -13   7          5.85          4.84         2.53 o                         
   2 -13   7        310.86        312.69        16.87 o                         
   3 -13   7         23.05         17.29         3.98 o                         
  -3 -12   7         13.43         16.01         3.99 o                         
  -2 -12   7         31.43         39.32         6.57 o                         
  -1 -12   7         16.04         23.53         4.67 o                         
   0 -12   7         31.50         19.58         4.13 o                         
   1 -12   7         58.90         57.56         6.87 o                         
   2 -12   7        128.46        128.90        10.13 o                         
   3 -12   7        402.24        403.57        18.32 o                         
  -5 -11   7         45.31         41.70         6.65 o                         
  -4 -11   7        249.40        267.64        16.49 o                         
  -3 -11   7         59.04         52.38         6.86 o                         
  -2 -11   7         37.81         47.40         6.49 o                         
  -1 -11   7          0.05          2.04         0.80 o                         
   0 -11   7          0.25         -0.20         1.52 o                         
   1 -11   7          0.04         -0.36         1.32 o                         
   2 -11   7        428.05        433.82        18.47 o                         
   3 -11   7        194.44        205.74         9.31 o                         
   4 -11   7         39.55         36.73         3.82 o                         
  -6 -10   7         33.91         35.21         5.97 o                         
  -5 -10   7         22.48         32.56         5.63 o                         
  -4 -10   7          1.33          1.93         1.84 o                         
  -3 -10   7          4.41          3.45         1.97 o                         
  -2 -10   7        298.19        292.96        15.65 o                         
  -1 -10   7        434.82        468.33        11.49 o                         
   0 -10   7         37.47         51.24         6.15 o                         
   1 -10   7          0.66         -0.91         0.91 o                         
   2 -10   7        171.07        174.26         8.18 o                         
   3 -10   7        182.25        184.83         8.35 o                         
   4 -10   7         62.57         65.16         4.85 o                         
  -7  -9   7          7.17          8.15         3.22 o                         
  -6  -9   7        106.59        114.43         6.93 o                         
  -5  -9   7          8.31         11.24         3.44 o                         
  -4  -9   7        156.32        170.52        12.10 o                         
  -3  -9   7         86.07         85.75         8.34 o                         
  -2  -9   7        368.70        361.95        16.88 o                         
  -1  -9   7        575.80        520.11        12.25 o                         
   0  -9   7          8.32         20.55         3.80 o                         
   1  -9   7          7.13         15.79         3.14 o                         
   2  -9   7         17.66         14.21         2.20 o                         
   3  -9   7         38.93         43.77         5.12 o                         
   4  -9   7         60.28         66.96         4.65 o                         
   5  -9   7        107.90        105.51        10.98 o                         
  -7  -8   7         49.34         47.98         4.55 o                         
  -6  -8   7         10.07          8.99         1.92 o                         
  -5  -8   7        115.22        115.43         9.83 o                         
  -4  -8   7         28.33         25.75         4.53 o                         
  -3  -8   7         68.78         56.98         6.44 o                         
  -2  -8   7         37.34         30.50         4.66 o                         
  -1  -8   7          0.67          3.21         0.91 o                         
   0  -8   7         50.37         74.64         4.70 o                         
   1  -8   7        150.69        139.60         6.58 o                         
   2  -8   7        214.71        234.07         8.62 o                         
   3  -8   7        140.59        146.28         4.29 o                         
   4  -8   7         24.80         23.43         2.04 o                         
   5  -8   7         24.51         16.89         4.24 o                         
  -7  -7   7        206.54        208.14         9.23 o                         
  -6  -7   7          0.02         -0.23         0.90 o                         
  -5  -7   7        216.65        231.17        13.72 o                         
  -4  -7   7        167.12        179.95        11.52 o                         
  -3  -7   7         57.54         61.63         6.46 o                         
  -2  -7   7       1217.42       1232.47        22.85 o                         
  -1  -7   7        615.16        596.93        10.91 o                         
   0  -7   7         53.66         80.10         3.82 o                         
   1  -7   7         28.70         23.54         1.77 o                         
   2  -7   7          2.86          2.28         0.85 o                         
   3  -7   7         90.11         81.09         3.09 o                         
   4  -7   7        112.08        106.07         4.05 o                         
   5  -7   7        123.07        115.55        10.59 o                         
   6  -7   7        150.11        169.92        14.09 o                         
  -8  -6   7          1.63          2.24         2.03 o                         
  -7  -6   7          0.59          0.05         0.98 o                         
  -6  -6   7        167.36        159.14         8.76 o                         
  -5  -6   7        589.60        573.66        14.04 o                         
  -4  -6   7        421.30        422.54        17.63 o                         
  -3  -6   7         53.90         50.86         4.06 o                         
  -2  -6   7        100.39        112.47         3.85 o                         
  -1  -6   7         90.35         82.00         2.78 o                         
   0  -6   7        113.60        117.09         3.55 o                         
   1  -6   7         16.02         19.30         1.51 o                         
   2  -6   7        163.43        173.32         4.00 o                         
   3  -6   7        800.65        786.43        10.86 o                         
   4  -6   7         56.24         58.99         3.84 o                         
   5  -6   7        385.03        397.54        19.66 o                         
   6  -6   7          9.03         18.38         4.80 o                         
  -8  -5   7        267.04        270.95        14.93 o                         
  -7  -5   7         20.79         23.84         5.45 o                         
  -6  -5   7         33.49         29.61         2.99 o                         
  -5  -5   7          1.28          2.75         1.48 o                         
  -4  -5   7         98.40         89.75         5.32 o                         
  -3  -5   7          0.23          1.33         0.64 o                         
  -2  -5   7        323.49        338.06        10.11 o                         
  -1  -5   7       2211.36       2372.54        21.34 o                         
   0  -5   7        303.19        328.73         5.47 o                         
   1  -5   7         94.76         89.73         2.45 o                         
   2  -5   7          6.90          9.35         0.91 o                         
   3  -5   7          0.25          1.10         0.76 o                         
   4  -5   7         16.50         17.29         1.77 o                         
   5  -5   7         95.92        113.36         9.84 o                         
   6  -5   7          4.72          5.29         2.52 o                         
  -8  -4   7         54.94         61.07         6.93 o                         
  -7  -4   7          0.11          0.62         2.51 o                         
  -6  -4   7         94.77         89.30         4.87 o                         
  -5  -4   7        416.26        410.50        11.69 o                         
  -4  -4   7       1642.83       1554.30        19.98 o                         
  -3  -4   7         20.57         19.33         2.67 o                         
  -2  -4   7        342.71        339.66         7.05 o                         
  -1  -4   7        347.37        360.17         9.11 o                         
   0  -4   7         50.49         65.11         2.35 o                         
   1  -4   7         48.49         62.37         2.40 o                         
   2  -4   7        354.65        361.10         5.49 o                         
   3  -4   7         53.12         52.57         2.15 o                         
   4  -4   7         51.90         51.02         2.26 o                         
   5  -4   7        598.98        626.36        23.70 o                         
   6  -4   7        302.18        329.24        18.01 o                         
  -8  -3   7         89.46         87.24         8.07 o                         
  -7  -3   7          3.55          3.53         0.98 o                         
  -6  -3   7          1.90          0.26         0.92 o                         
  -5  -3   7         15.63         10.21         2.53 o                         
  -4  -3   7         99.48         95.67         3.47 o                         
  -3  -3   7         78.85         79.28         4.17 o                         
  -2  -3   7          1.23          1.71         0.51 o                         
  -1  -3   7         57.75         44.97         2.05 o                         
   0  -3   7        216.66        196.98         3.91 o                         
   1  -3   7        502.12        505.88         6.53 o                         
   2  -3   7        772.61        719.08         9.34 o                         
   3  -3   7         25.43         29.46         1.35 o                         
   4  -3   7          3.04          3.66         0.39 o                         
   5  -3   7         53.92         49.37         6.13 o                         
   6  -3   7          1.43         -0.10         1.90 o                         
  -8  -2   7        154.23        169.02        11.31 o                         
  -7  -2   7         17.23         22.75         2.63 o                         
  -6  -2   7          9.71          8.46         1.78 o                         
  -5  -2   7         47.27         47.14         2.54 o                         
  -4  -2   7        313.82        296.05         6.57 o                         
  -3  -2   7        197.90        191.97         4.40 o                         
  -2  -2   7       1107.99       1086.55        17.86 o                         
  -1  -2   7        830.11        811.20        10.60 o                         
   0  -2   7         41.13         47.77         1.53 o                         
   1  -2   7         30.78         33.48         1.37 o                         
   2  -2   7         76.11         69.02         2.66 o                         
   3  -2   7        414.49        420.07         6.39 o                         
   4  -2   7         80.97         78.62         1.73 o                         
   5  -2   7        393.22        348.81        16.50 o                         
   6  -2   7        229.38        228.53        14.36 o                         
  -8  -1   7         47.77         43.51         5.84 o                         
  -7  -1   7          3.62          7.58         1.59 o                         
  -6  -1   7        293.48        290.69         7.19 o                         
  -5  -1   7        458.62        449.23         8.60 o                         
  -4  -1   7        339.52        350.65         6.82 o                         
  -3  -1   7        172.63        185.72         4.10 o                         
  -2  -1   7        207.70        214.81         6.82 o                         
  -1  -1   7        386.38        375.58        20.41 o                         
   0  -1   7          8.32          7.31         0.97 o                         
   1  -1   7        148.48        149.26         2.96 o                         
   2  -1   7        912.77        889.59        11.82 o                         
   3  -1   7        480.80        486.32         7.22 o                         
   4  -1   7          2.13          2.66         0.44 o                         
   5  -1   7         42.47         36.18         5.08 o                         
   6  -1   7          1.07         -0.51         1.81 o                         
  -8   0   7        219.56        237.44        13.55 o                         
  -7   0   7        116.99        129.14         7.06 o                         
  -6   0   7        121.82        111.00         4.29 o                         
  -5   0   7          0.00         -0.24         0.55 o                         
  -4   0   7          2.89          5.04         0.79 o                         
  -3   0   7          0.71          2.30         0.49 o                         
  -2   0   7        362.08        439.07        17.12 o                         
  -1   0   7        382.42        358.49         8.86 o                         
   0   0   7         73.48         87.62         2.59 o                         
   1   0   7        241.59        217.71         4.16 o                         
   2   0   7         43.64         41.22         1.73 o                         
   3   0   7          5.68          4.01         0.64 o                         
   4   0   7         60.73         68.34         2.38 o                         
   5   0   7        115.36        118.47         9.04 o                         
   6   0   7        282.93        273.34        15.45 o                         
  -8   1   7          9.38          7.38         2.73 o                         
  -7   1   7         26.81         31.01         7.67 o                         
  -6   1   7         81.79         82.52         4.49 o                         
  -5   1   7        253.00        234.48         5.36 o                         
  -4   1   7         47.92         45.30         2.31 o                         
  -3   1   7         15.00         19.41         1.88 o                         
  -2   1   7        850.39        856.84        13.01 o                         
  -1   1   7        144.91        155.86         5.06 o                         
   0   1   7         57.87         46.53         4.02 o                         
   1   1   7         66.19         68.78         2.51 o                         
   2   1   7       1028.87        956.41        12.86 o                         
   3   1   7        397.99        387.58         7.07 o                         
   4   1   7        193.89        180.87         4.38 o                         
   5   1   7        288.72        283.84        14.43 o                         
   6   1   7         79.61         83.45         8.28 o                         
  -8   2   7        180.48        193.16        12.43 o                         
  -7   2   7         28.86         30.52         2.99 o                         
  -6   2   7        181.84        182.33         7.04 o                         
  -5   2   7        574.14        598.82        15.72 o                         
  -4   2   7         20.42         23.03         1.50 o                         
  -3   2   7         26.49         33.55         1.23 o                         
  -2   2   7       1026.37       1043.35        10.65 o                         
  -1   2   7        319.18        277.71         9.59 o                         
   0   2   7        108.38        122.46         3.08 o                         
   1   2   7        245.59        231.41         5.21 o                         
   2   2   7        937.54        938.84        13.02 o                         
   3   2   7         56.78         49.03         2.40 o                         
   4   2   7         30.85         28.51         1.92 o                         
   5   2   7        185.11        190.59        11.75 o                         
   6   2   7          2.53          3.31         1.78 o                         
  -7   3   7          0.41          0.22         0.89 o                         
  -6   3   7         28.47         23.85         2.56 o                         
  -5   3   7        281.45        247.48         5.99 o                         
  -4   3   7         84.65         71.56         5.19 o                         
  -3   3   7         58.96         52.57         2.13 o                         
  -2   3   7        416.61        419.67         6.64 o                         
  -1   3   7       2954.99       3060.80        32.79 o                         
   0   3   7         15.90         19.21         1.88 o                         
   1   3   7          1.50          1.29         0.47 o                         
   2   3   7         89.90         91.24         3.41 o                         
   3   3   7        138.99        129.82         4.22 o                         
   4   3   7         67.44         61.48         2.90 o                         
   5   3   7         99.93         98.49         8.28 o                         
   6   3   7         56.70         49.24         6.52 o                         
  -7   4   7          6.04          5.81         1.51 o                         
  -6   4   7        185.86        173.14         7.24 o                         
  -5   4   7        313.33        300.55         6.99 o                         
  -4   4   7         44.90         46.80         2.18 o                         
  -3   4   7        261.16        253.41         7.56 o                         
  -2   4   7        692.42        738.44        11.62 o                         
  -1   4   7         57.93         55.45         2.43 o                         
   0   4   7         64.14         61.30         3.15 o                         
   1   4   7        439.92        410.71        14.91 o                         
   2   4   7        284.08        272.93         6.58 o                         
   3   4   7        165.49        156.36         5.00 o                         
   4   4   7        103.44        105.59         4.11 o                         
   5   4   7         10.04          5.69         2.24 o                         
   6   4   7        161.03        191.58        13.21 o                         
  -7   5   7          5.57          6.22         1.55 o                         
  -6   5   7          0.37          0.08         0.69 o                         
  -5   5   7          8.14          6.81         1.06 o                         
  -4   5   7        207.79        188.99         5.57 o                         
  -3   5   7          0.55          0.34         0.53 o                         
  -2   5   7        378.04        390.82        14.86 o                         
  -1   5   7        537.04        518.68        11.83 o                         
   0   5   7          0.74          3.25         1.07 o                         
   1   5   7        585.55        536.07        13.03 o                         
   2   5   7          2.15          2.26         1.02 o                         
   3   5   7          1.77          2.91         1.13 o                         
   4   5   7         62.34         64.62         4.17 o                         
   5   5   7        151.02        163.34        11.28 o                         
  -7   6   7          0.23         -2.03         2.03 o                         
  -6   6   7        256.67        241.43         7.73 o                         
  -5   6   7        177.19        179.48         6.25 o                         
  -4   6   7          1.75          3.47         0.86 o                         
  -3   6   7         44.04         47.21         3.96 o                         
  -2   6   7        194.55        187.36         7.01 o                         
  -1   6   7          6.95          7.01         1.46 o                         
   0   6   7          3.30          1.24         0.72 o                         
   1   6   7          1.27          4.29         1.29 o                         
   2   6   7        182.24        190.36         7.71 o                         
   3   6   7        174.08        172.36         5.84 o                         
   4   6   7         11.69         15.53         2.60 o                         
   5   6   7        350.77        343.11        17.39 o                         
  -7   7   7          0.96          3.77         2.05 o                         
  -6   7   7        123.59        122.39         5.53 o                         
  -5   7   7         70.31         72.87         5.00 o                         
  -4   7   7         32.11         30.35         3.89 o                         
  -3   7   7          0.44          0.29         1.36 o                         
  -2   7   7        308.96        302.03        12.18 o                         
  -1   7   7        256.03        248.53         7.41 o                         
   0   7   7         34.22         38.03         2.95 o                         
   1   7   7         63.04         73.53         5.00 o                         
   2   7   7         97.98        102.27        13.27 o                         
   3   7   7          4.02          2.76         0.98 o                         
   4   7   7         55.20         52.08         3.43 o                         
  -6   8   7         42.98         38.80         5.70 o                         
  -5   8   7        100.37        105.24         8.26 o                         
  -4   8   7          2.11          2.01         1.77 o                         
  -3   8   7         43.25         49.93         6.12 o                         
  -2   8   7        309.78        364.93        17.18 o                         
  -1   8   7          0.10         -0.77         0.96 o                         
   0   8   7          0.37          0.94         1.70 o                         
   1   8   7         46.60         37.74         3.87 o                         
   2   8   7         42.19         38.96         3.88 o                         
   3   8   7         13.71          8.85         1.80 o                         
   4   8   7          6.06          4.68         1.85 o                         
  -5   9   7         65.78         59.12         7.31 o                         
  -4   9   7         22.22         15.03         3.74 o                         
  -3   9   7         16.86         21.38         4.36 o                         
  -2   9   7        135.09        144.91         8.38 o                         
  -1   9   7         29.18         21.92         3.07 o                         
   0   9   7         22.61         24.48         3.36 o                         
   1   9   7         74.97         78.99         5.79 o                         
   2   9   7        197.69        189.72         9.08 o                         
   3   9   7          7.28          8.88         2.78 o                         
   4   9   7         13.20          9.06         2.61 o                         
  -3  10   7         78.31         73.64         8.36 o                         
  -2  10   7        373.53        400.41        14.28 o                         
  -1  10   7        100.12         95.51         6.72 o                         
   0  10   7         17.36         17.46         3.07 o                         
   1  10   7         52.20         52.11         4.98 o                         
   2  10   7         47.14         46.29         4.70 o                         
   3  10   7          0.10          0.05         1.38 o                         
  -1 -13   8         94.45         88.34         9.40 o                         
   0 -13   8         17.22         19.73         4.55 o                         
   1 -13   8          2.74          6.89         2.62 o                         
   2 -13   8        107.54        106.80         9.66 o                         
   3 -13   8        172.40        177.03        12.35 o                         
  -3 -12   8          0.45          2.96         2.61 o                         
  -2 -12   8          3.58          4.09         2.49 o                         
  -1 -12   8        120.01        109.51        10.15 o                         
   0 -12   8         54.37         49.09         6.60 o                         
   1 -12   8          3.61          6.86         2.56 o                         
   2 -12   8         66.51         83.27         8.19 o                         
   3 -12   8         88.41         90.42         8.28 o                         
  -4 -11   8         59.57         60.66         7.89 o                         
  -3 -11   8          2.71          2.11         1.92 o                         
  -2 -11   8         43.68         40.04         3.92 o                         
  -1 -11   8        711.16        710.20        15.20 o                         
   0 -11   8         50.15         53.35         6.62 o                         
   1 -11   8          0.01         -0.32         1.19 o                         
   2 -11   8         31.88         25.37         4.45 o                         
   3 -11   8         18.65         20.25         3.02 o                         
  -5 -10   8         40.33         43.04         6.64 o                         
  -4 -10   8         68.54         70.48         8.17 o                         
  -3 -10   8         44.44         44.21         6.21 o                         
  -2 -10   8          4.60          2.26         2.41 o                         
  -1 -10   8        188.81        170.02         6.71 o                         
   0 -10   8          2.48          3.66         2.27 o                         
   1 -10   8        115.68        141.02        10.03 o                         
   2 -10   8        688.88        683.33        18.94 o                         
   3 -10   8        162.49        171.07        11.87 o                         
   4 -10   8         16.17         21.15         3.02 o                         
  -6  -9   8         16.91         14.07         3.16 o                         
  -5  -9   8         32.05         38.33         6.13 o                         
  -4  -9   8         41.97         40.23         6.16 o                         
  -3  -9   8        320.10        295.05        16.03 o                         
  -2  -9   8        268.46        271.37        14.93 o                         
  -1  -9   8        360.58        358.48        10.22 o                         
   0  -9   8         32.48         57.99         6.32 o                         
   1  -9   8        119.53         98.23         7.94 o                         
   2  -9   8        122.21        122.09         6.50 o                         
   3  -9   8          0.08          0.65         0.81 o                         
   4  -9   8          0.05         -0.33         0.92 o                         
   5  -9   8        100.53         95.31        10.60 o                         
  -7  -8   8          0.02         -1.11         1.11 o                         
  -6  -8   8        146.08        143.90         7.52 o                         
  -5  -8   8        183.14        185.23        12.99 o                         
  -4  -8   8         69.83         72.20         7.90 o                         
  -3  -8   8          0.94          3.32         2.02 o                         
  -2  -8   8          0.04          1.97         1.08 o                         
  -1  -8   8         69.77         61.96         3.36 o                         
   0  -8   8          6.99         16.34         3.24 o                         
   1  -8   8         13.76          7.23         1.58 o                         
   2  -8   8        162.99        179.37         7.61 o                         
   3  -8   8        217.91        223.19         6.44 o                         
   4  -8   8          0.55          0.36         1.35 o                         
   5  -8   8        180.29        185.92        14.19 o                         
  -7  -7   8         16.32         24.49         3.21 o                         
  -6  -7   8        301.19        309.24        10.85 o                         
  -5  -7   8        117.61        120.58        10.01 o                         
  -4  -7   8        162.21        145.01        10.69 o                         
  -3  -7   8          0.77          1.76         1.14 o                         
  -2  -7   8         79.23         86.29         6.26 o                         
  -1  -7   8        102.36         87.41         3.85 o                         
   0  -7   8        117.54        149.48         6.48 o                         
   1  -7   8        281.00        235.99         5.90 o                         
   2  -7   8        305.06        319.97         6.65 o                         
   3  -7   8         89.40         90.73         3.39 o                         
   4  -7   8         11.65         10.68         1.20 o                         
   5  -7   8          1.19          1.42         1.80 o                         
   6  -7   8         83.88        104.34        11.14 o                         
  -8  -6   8         48.73         55.52         6.73 o                         
  -7  -6   8          6.22          6.17         1.73 o                         
  -6  -6   8         20.54         18.23         2.58 o                         
  -5  -6   8          0.06         -0.30         1.48 o                         
  -4  -6   8         75.56         78.99         5.22 o                         
  -3  -6   8         90.44        100.08         5.74 o                         
  -2  -6   8       1571.13       1570.85        21.64 o                         
  -1  -6   8        234.58        227.89         4.91 o                         
   0  -6   8        214.86        255.13         5.85 o                         
   1  -6   8          2.34          2.74         0.95 o                         
   2  -6   8         28.90         31.16         1.71 o                         
   3  -6   8        534.08        537.90         8.76 o                         
   4  -6   8          0.01         -0.23         0.51 o                         
   5  -6   8        364.51        346.87        18.61 o                         
   6  -6   8        105.08        122.67        11.64 o                         
  -8  -5   8         28.84         27.83         6.16 o                         
  -7  -5   8          0.38          1.58         1.00 o                         
  -6  -5   8        190.72        181.39         6.41 o                         
  -5  -5   8        350.06        353.83         8.66 o                         
  -4  -5   8         82.06         84.42         7.39 o                         
  -3  -5   8        481.21        484.07        18.18 o                         
  -2  -5   8         56.86         64.11        11.15 o                         
  -1  -5   8        232.44        226.36         5.13 o                         
   0  -5   8         17.97         25.16         3.53 o                         
   1  -5   8        295.31        311.84         5.04 o                         
   2  -5   8       1408.97       1359.92        13.40 o                         
   3  -5   8        127.97        130.55         4.28 o                         
   4  -5   8        138.41        131.92         3.97 o                         
   5  -5   8          6.21          9.94         3.44 o                         
   6  -5   8         23.41         18.90         4.49 o                         
  -8  -4   8        177.92        175.58        11.73 o                         
  -7  -4   8          4.23          5.64         1.23 o                         
  -6  -4   8         10.92          9.00         1.41 o                         
  -5  -4   8        135.32        126.37         6.23 o                         
  -4  -4   8        243.20        240.02         7.18 o                         
  -3  -4   8          0.26          0.41         0.59 o                         
  -2  -4   8       1847.20       1868.31        22.63 o                         
  -1  -4   8       1140.99       1114.38        14.52 o                         
   0  -4   8         55.38         59.11         2.29 o                         
   1  -4   8         45.64         38.53         1.98 o                         
   2  -4   8        523.15        536.30         6.77 o                         
   3  -4   8         26.54         29.56         1.53 o                         
   4  -4   8        142.55        136.33         3.76 o                         
   5  -4   8        437.01        408.15        19.04 o                         
   6  -4   8        122.96        111.79        10.52 o                         
  -8  -3   8          1.02          1.13         1.36 o                         
  -7  -3   8          9.29         10.41         2.57 o                         
  -6  -3   8         30.52         32.20         2.91 o                         
  -5  -3   8        486.48        482.32        15.14 o                         
  -4  -3   8        577.18        507.46         9.07 o                         
  -3  -3   8        464.59        471.95        11.56 o                         
  -2  -3   8         12.78         13.28         1.07 o                         
  -1  -3   8         28.87         34.13         1.64 o                         
   0  -3   8         26.42         30.83         1.51 o                         
   1  -3   8         12.84         10.77         0.88 o                         
   2  -3   8        164.32        142.64         3.38 o                         
   3  -3   8        141.15        127.71         3.72 o                         
   4  -3   8        118.02        125.43         2.76 o                         
   5  -3   8         99.52         93.69         8.60 o                         
   6  -3   8         49.20         51.50         6.98 o                         
  -8  -2   8        174.06        175.00         8.21 o                         
  -7  -2   8         18.46         14.67         2.15 o                         
  -6  -2   8        283.62        279.64         8.74 o                         
  -5  -2   8        126.29        141.20         5.49 o                         
  -4  -2   8         69.14         52.20         2.45 o                         
  -3  -2   8        458.54        465.58         7.59 o                         
  -2  -2   8        661.96        675.20        11.10 o                         
  -1  -2   8        419.46        361.72         5.45 o                         
   0  -2   8         34.45         34.45         1.36 o                         
   1  -2   8        198.56        194.37         3.72 o                         
   2  -2   8        140.10        129.09         4.03 o                         
   3  -2   8        211.12        204.57         4.77 o                         
   4  -2   8         17.56         16.01         0.85 o                         
   5  -2   8          1.66          3.97         2.15 o                         
   6  -2   8        129.29        144.94        11.69 o                         
  -8  -1   8          0.13          5.72         2.17 o                         
  -7  -1   8         56.03         63.51         4.41 o                         
  -6  -1   8          7.34          9.20         1.50 o                         
  -5  -1   8         52.43         51.59         3.17 o                         
  -4  -1   8        110.34        103.06         4.13 o                         
  -3  -1   8        462.03        449.31        22.61 o                         
  -2  -1   8        179.48        183.65         5.30 o                         
  -1  -1   8        120.48        102.51         3.74 o                         
   0  -1   8          0.96          0.39         0.25 o                         
   1  -1   8          6.55          3.09         0.51 o                         
   2  -1   8        339.13        321.27         8.05 o                         
   3  -1   8        459.11        431.71         6.01 o                         
   4  -1   8        182.92        179.11         6.15 o                         
   5  -1   8        790.85        813.32        27.16 o                         
   6  -1   8         66.07         72.89         8.10 o                         
  -7   0   8         57.71         60.47         4.28 o                         
  -6   0   8        290.90        301.15         8.99 o                         
  -5   0   8        234.22        238.39         7.11 o                         
  -4   0   8         23.49         35.04         1.97 o                         
  -3   0   8        181.42        180.73         6.54 o                         
  -2   0   8          0.77          0.65         0.61 o                         
  -1   0   8        533.77        547.72         9.80 o                         
   0   0   8         27.97         36.29         1.59 o                         
   1   0   8        217.05        220.32         4.14 o                         
   2   0   8        269.51        270.57         5.13 o                         
   3   0   8        426.38        401.64        11.63 o                         
   4   0   8         69.53         73.69         2.72 o                         
   5   0   8          1.73          5.04         2.34 o                         
   6   0   8          0.64          1.64         1.66 o                         
  -7   1   8         37.79         42.20         3.55 o                         
  -6   1   8         10.42          9.65         2.03 o                         
  -5   1   8         15.95         13.15         1.92 o                         
  -4   1   8        202.11        181.83         5.40 o                         
  -3   1   8        104.38        102.63         4.18 o                         
  -2   1   8        440.76        458.16         9.14 o                         
  -1   1   8          0.99          0.21         0.60 o                         
   0   1   8          1.80          1.98         0.39 o                         
   1   1   8         88.13         84.58         2.50 o                         
   2   1   8         12.07         14.81         1.30 o                         
   3   1   8          1.92          4.13         0.75 o                         
   4   1   8         77.68         78.35         2.98 o                         
   5   1   8        652.19        698.15        24.49 o                         
   6   1   8        170.57        165.92        12.30 o                         
  -7   2   8         77.19         78.74         4.96 o                         
  -6   2   8        148.50        152.31         7.26 o                         
  -5   2   8        351.30        346.29         9.19 o                         
  -4   2   8         10.87         13.40         1.90 o                         
  -3   2   8         25.94         26.81         1.28 o                         
  -2   2   8          8.44          9.68         1.12 o                         
  -1   2   8         89.01         98.84         2.53 o                         
   0   2   8          8.74         10.18         0.92 o                         
   1   2   8        270.97        261.58         5.27 o                         
   2   2   8        224.47        215.27         5.44 o                         
   3   2   8         15.34         16.63         2.14 o                         
   4   2   8          8.61         12.04         1.25 o                         
   5   2   8        211.05        203.82        12.33 o                         
   6   2   8          0.11         -0.64         2.06 o                         
  -7   3   8          1.13          1.79         1.62 o                         
  -6   3   8         28.10         34.36         3.04 o                         
  -5   3   8        129.83        111.36         3.79 o                         
  -4   3   8         32.44         28.63         1.77 o                         
  -3   3   8          4.79          4.55         0.70 o                         
  -2   3   8       1876.06       1908.90        22.19 o                         
  -1   3   8       1372.82       1319.72        19.28 o                         
   0   3   8         78.49         83.97         3.16 o                         
   1   3   8        530.91        503.69         9.03 o                         
   2   3   8         86.65         83.61         3.42 o                         
   3   3   8          8.23          7.40         1.06 o                         
   4   3   8         22.87         26.85         2.49 o                         
   5   3   8         86.12         94.65         8.43 o                         
   6   3   8        232.39        233.28        14.79 o                         
  -7   4   8          9.64          6.91         2.30 o                         
  -6   4   8         76.83         60.15         5.61 o                         
  -5   4   8        501.37        506.76        10.58 o                         
  -4   4   8          8.07         12.02         1.29 o                         
  -3   4   8        642.56        623.17        10.38 o                         
  -2   4   8         60.62         52.48         2.94 o                         
  -1   4   8        132.92        150.69         5.44 o                         
   0   4   8       1256.63       1273.80        22.92 o                         
   1   4   8         54.83         66.69         3.60 o                         
   2   4   8        114.36        124.15         4.43 o                         
   3   4   8         61.77         68.67         3.34 o                         
   4   4   8         70.48         67.19         4.15 o                         
   5   4   8         12.10         12.09         3.43 o                         
  -7   5   8         13.07         18.25         3.77 o                         
  -6   5   8        142.20        148.50         5.94 o                         
  -5   5   8         32.27         34.75         2.69 o                         
  -4   5   8         92.61         93.88         4.85 o                         
  -3   5   8         58.12         51.68         2.76 o                         
  -2   5   8          0.71          1.30         1.00 o                         
  -1   5   8       1479.06       1475.08        38.86 o                         
   0   5   8         14.88          9.71         2.48 o                         
   1   5   8        535.76        558.39        19.39 o                         
   2   5   8         49.11         47.42         3.41 o                         
   3   5   8          0.47          0.74         1.67 o                         
   4   5   8          0.07         -0.85         0.85 o                         
   5   5   8          4.30          5.01         2.41 o                         
  -7   6   8        107.30        119.03        22.60 o                         
  -6   6   8          0.78          0.46         1.07 o                         
  -5   6   8        161.79        154.12         7.51 o                         
  -4   6   8         65.20         69.21        11.50 o                         
  -3   6   8         21.33         27.62         2.57 o                         
  -2   6   8        142.49        145.71         6.22 o                         
  -1   6   8         45.42         45.71         3.50 o                         
   0   6   8          4.27          2.98         1.35 o                         
   1   6   8        111.89        121.52         8.74 o                         
   2   6   8         37.44         37.68         4.66 o                         
   3   6   8          3.86          2.06         0.95 o                         
   4   6   8        129.04        134.56         7.09 o                         
   5   6   8        204.73        199.76        13.24 o                         
  -7   7   8         62.83         54.40         6.62 o                         
  -6   7   8        116.21        124.53         7.08 o                         
  -5   7   8        210.63        217.12         9.08 o                         
  -4   7   8          7.33          5.22         2.27 o                         
  -3   7   8          4.08          6.60         2.42 o                         
  -2   7   8         32.16         32.12         5.53 o                         
  -1   7   8         30.11         28.37         3.50 o                         
   0   7   8          3.18          4.04         1.94 o                         
   1   7   8        317.07        308.50        10.90 o                         
   2   7   8        241.05        225.79         7.20 o                         
   3   7   8          1.50          4.91         1.39 o                         
   4   7   8          8.47         15.43         5.26 o                         
  -6   8   8          0.24         -0.60         1.62 o                         
  -5   8   8          9.90          7.52         2.52 o                         
  -4   8   8         38.86         44.69         6.06 o                         
  -3   8   8          2.91          2.24         1.95 o                         
  -2   8   8        413.62        408.98        19.17 o                         
  -1   8   8        274.62        297.51        15.76 o                         
   0   8   8         39.93         38.57         4.02 o                         
   1   8   8         30.56         27.37         3.33 o                         
   2   8   8          0.04          0.88         0.88 o                         
   3   8   8         20.20         20.19         2.33 o                         
  -4   9   8         33.08         35.32         5.85 o                         
  -3   9   8          0.80          0.82         1.52 o                         
  -2   9   8         68.92         85.70         8.73 o                         
  -1   9   8         47.47         59.51         7.26 o                         
   0   9   8          0.01          1.34         1.23 o                         
   1   9   8        158.91        166.06         8.68 o                         
   2   9   8         32.77         40.53         4.37 o                         
   3   9   8          0.31          1.01         0.84 o                         
  -1  10   8          0.22         -0.75         1.12 o                         
   0  10   8        101.71         91.76        14.30 o                         
   1  10   8        203.38        206.54        14.21 o                         
   0 -13   9        107.49        109.87        10.42 o                         
   1 -13   9         44.14         48.22         6.84 o                         
   2 -13   9          9.09         13.50         3.52 o                         
   3 -13   9         20.79         21.58         4.37 o                         
  -2 -12   9         27.31         40.43         6.46 o                         
  -1 -12   9         25.05         22.04         4.76 o                         
   0 -12   9         11.40          8.71         3.04 o                         
   1 -12   9          2.77          2.56         1.57 o                         
   2 -12   9         65.40         71.92         7.65 o                         
   3 -12   9        195.88        193.12        12.33 o                         
  -4 -11   9         11.69          5.37         2.11 o                         
  -3 -11   9          3.30          2.86         2.43 o                         
  -2 -11   9        291.65        304.60        10.53 o                         
  -1 -11   9        226.36        221.49        14.24 o                         
   0 -11   9          1.31          0.97         1.44 o                         
   1 -11   9         53.87         55.43         6.70 o                         
   2 -11   9        374.19        395.09        18.00 o                         
   3 -11   9          6.67          7.00         1.92 o                         
  -5 -10   9        177.18        167.07        13.32 o                         
  -4 -10   9         72.08         70.61         8.34 o                         
  -3 -10   9          0.97          2.80         2.47 o                         
  -2 -10   9         99.18        112.33         6.19 o                         
  -1 -10   9         88.06         83.71         4.85 o                         
   0 -10   9         25.34         17.24         3.64 o                         
   1 -10   9          1.37          1.28         1.29 o                         
   2 -10   9          4.67          1.23         1.38 o                         
   3 -10   9          7.88          8.46         2.01 o                         
   4 -10   9         32.01         26.98         5.75 o                         
  -6  -9   9         52.91         54.08         4.83 o                         
  -5  -9   9        280.97        283.87        17.12 o                         
  -4  -9   9         40.81         43.31         6.38 o                         
  -3  -9   9         10.82         13.37         3.74 o                         
  -2  -9   9         27.27         25.63         5.84 o                         
  -1  -9   9        205.82        194.51         7.61 o                         
   0  -9   9         20.73         32.83         4.86 o                         
   1  -9   9         24.20         19.09         3.56 o                         
   2  -9   9        279.43        282.77        10.34 o                         
   3  -9   9        292.37        303.84        10.79 o                         
   4  -9   9         15.10         14.41         4.04 o                         
  -7  -8   9        129.02        115.34         7.15 o                         
  -6  -8   9         18.31         18.80         2.78 o                         
  -5  -8   9          5.32          7.06         3.06 o                         
  -4  -8   9          1.31          2.75         2.18 o                         
  -3  -8   9         26.12         31.44         5.07 o                         
  -2  -8   9         77.82         89.99         4.53 o                         
  -1  -8   9        379.34        371.18         8.90 o                         
   0  -8   9          0.05          2.32         1.73 o                         
   1  -8   9          0.79          0.24         0.76 o                         
   2  -8   9         70.55         65.52         4.65 o                         
   3  -8   9          0.38          1.57         0.96 o                         
   4  -8   9        101.34        109.82         5.77 o                         
   5  -8   9        134.99        139.72        12.71 o                         
  -7  -7   9         14.74         14.40         2.53 o                         
  -6  -7   9         22.79         19.85         2.86 o                         
  -5  -7   9        186.18        188.46        12.93 o                         
  -4  -7   9         56.14         51.42         5.94 o                         
  -3  -7   9        375.14        349.71        10.17 o                         
  -2  -7   9         25.23         24.50         1.99 o                         
  -1  -7   9        117.06        120.66         4.72 o                         
   0  -7   9          0.02          0.66         0.90 o                         
   1  -7   9          4.07          7.88         1.32 o                         
   2  -7   9        148.17        163.81         7.09 o                         
   3  -7   9        248.02        283.32         9.11 o                         
   4  -7   9         23.96         22.76         2.76 o                         
   5  -7   9         52.63         67.21         8.56 o                         
  -7  -6   9         35.50         44.44         4.25 o                         
  -6  -6   9        118.30        111.92         6.22 o                         
  -5  -6   9         59.35         57.32         3.48 o                         
  -4  -6   9        163.04        170.01         8.02 o                         
  -3  -6   9         10.38         10.16         1.47 o                         
  -2  -6   9        192.94        198.26         5.40 o                         
  -1  -6   9        232.10        237.12         5.73 o                         
   0  -6   9         25.82         37.24         2.67 o                         
   1  -6   9        357.67        329.30         8.65 o                         
   2  -6   9        205.58        204.08         4.68 o                         
   3  -6   9         96.20         86.87         3.33 o                         
   4  -6   9          7.98          9.52         1.54 o                         
   5  -6   9        253.16        253.74        16.03 o                         
  -8  -5   9         43.88         46.93         6.65 o                         
  -7  -5   9          0.76          1.37         0.98 o                         
  -6  -5   9         54.16         54.67         3.48 o                         
  -5  -5   9          4.61          7.03         1.45 o                         
  -4  -5   9         50.90         31.58         5.22 o                         
  -3  -5   9         46.62         36.60         5.10 o                         
  -2  -5   9       1278.12       1346.83        18.68 o                         
  -1  -5   9       1512.31       1549.04        17.64 o                         
   0  -5   9         19.06         17.05         2.40 o                         
   1  -5   9        157.89        170.38         3.98 o                         
   2  -5   9         52.31         49.55         2.00 o                         
   3  -5   9         32.35         26.42         1.80 o                         
   4  -5   9         11.32         14.44         1.37 o                         
   5  -5   9        287.64        295.37        16.84 o                         
   6  -5   9         95.13         81.63         9.47 o                         
  -8  -4   9         25.86         30.67         5.33 o                         
  -7  -4   9          2.60          3.21         0.99 o                         
  -6  -4   9         99.85         97.04         5.28 o                         
  -5  -4   9        807.75        776.05        15.70 o                         
  -4  -4   9         10.80         10.23         2.60 o                         
  -3  -4   9          1.15          0.88         0.64 o                         
  -2  -4   9       2860.15       2883.05        28.26 o                         
  -1  -4   9         79.27         65.65         2.68 o                         
   0  -4   9        182.26        165.48         4.04 o                         
   1  -4   9        402.20        378.00         7.02 o                         
   2  -4   9        226.72        226.48         4.69 o                         
   3  -4   9         15.53         16.78         1.36 o                         
   4  -4   9          6.89          9.60         1.06 o                         
   5  -4   9         13.68         11.93         3.47 o                         
   6  -4   9         47.14         57.02         7.78 o                         
  -8  -3   9         74.19         64.83         7.58 o                         
  -7  -3   9          9.11          9.33         2.59 o                         
  -6  -3   9        119.66        104.93         5.33 o                         
  -5  -3   9         72.88         63.51         3.70 o                         
  -4  -3   9         42.83         36.94         2.90 o                         
  -3  -3   9          0.51          1.60         0.47 o                         
  -2  -3   9       1034.76       1050.08        13.20 o                         
  -1  -3   9       2278.57       2269.52        22.38 o                         
   0  -3   9         85.00         87.93         2.63 o                         
   1  -3   9         83.85         89.14         4.15 o                         
   2  -3   9        249.07        245.09         4.76 o                         
   3  -3   9        113.40        103.08         4.02 o                         
   4  -3   9          4.30          2.82         1.19 o                         
   5  -3   9        114.11        120.94        10.01 o                         
   6  -3   9        115.44        106.70        10.42 o                         
  -7  -2   9          5.41          6.29         1.49 o                         
  -6  -2   9        175.14        174.07         6.73 o                         
  -5  -2   9        245.59        256.66         8.13 o                         
  -4  -2   9        197.92        176.03         8.16 o                         
  -3  -2   9        197.67        202.26         6.61 o                         
  -2  -2   9         30.72         39.94         2.54 o                         
  -1  -2   9        240.49        214.74         7.15 o                         
   0  -2   9         66.32         75.42         2.12 o                         
   1  -2   9        438.98        407.75         5.99 o                         
   2  -2   9        373.77        371.20         5.93 o                         
   3  -2   9         85.01         81.46         2.53 o                         
   4  -2   9         17.47         17.02         1.52 o                         
   5  -2   9         65.62         59.02         6.79 o                         
   6  -2   9         19.27         24.56         4.96 o                         
  -7  -1   9         18.72         22.33         5.95 o                         
  -6  -1   9         56.17         54.76         3.65 o                         
  -5  -1   9          9.84          5.45         1.07 o                         
  -4  -1   9         13.79          6.22         1.69 o                         
  -3  -1   9          5.78          3.71         3.61 o                         
  -2  -1   9        495.09        479.54         9.65 o                         
  -1  -1   9        185.21        187.10         6.84 o                         
   0  -1   9          4.08          2.66         0.50 o                         
   1  -1   9         96.30         85.02         2.43 o                         
   2  -1   9          0.33          0.47         0.36 o                         
   3  -1   9          5.04          3.34         0.57 o                         
   4  -1   9        301.52        298.20         8.52 o                         
   5  -1   9        358.17        371.40        17.71 o                         
   6  -1   9         47.65         65.24         7.94 o                         
  -7   0   9         87.48         78.60         7.41 o                         
  -6   0   9        245.53        254.91         8.13 o                         
  -5   0   9        431.11        477.51        10.66 o                         
  -4   0   9         87.83         66.04        12.09 o                         
  -3   0   9          1.03          6.47         1.58 o                         
  -2   0   9        169.85        162.83         5.69 o                         
  -1   0   9          4.81          5.60         1.25 o                         
   0   0   9         32.87         26.49         1.46 o                         
   1   0   9        176.95        181.92         3.96 o                         
   2   0   9        612.90        612.98         8.87 o                         
   3   0   9         61.63         60.28         2.77 o                         
   4   0   9         64.29         70.81         6.97 o                         
   5   0   9        444.05        408.58        18.61 o                         
   6   0   9        267.44        253.40        15.84 o                         
  -7   1   9          4.31          3.63         1.86 o                         
  -6   1   9        137.84        136.82         8.65 o                         
  -5   1   9        203.06        232.21         6.98 o                         
  -4   1   9          1.49          1.74         0.50 o                         
  -3   1   9         28.87         26.73         2.75 o                         
  -2   1   9        200.55        196.53         7.36 o                         
  -1   1   9        565.13        548.00        12.64 o                         
   0   1   9          2.58          2.49         0.46 o                         
   1   1   9        492.91        476.34        11.23 o                         
   2   1   9        155.78        149.90         4.56 o                         
   3   1   9        173.51        162.62         4.82 o                         
   4   1   9          2.17          1.34         0.68 o                         
   5   1   9         99.96        103.03         8.75 o                         
   6   1   9          3.67          2.55         2.16 o                         
  -7   2   9          3.17          5.06         1.79 o                         
  -6   2   9        141.58        142.40         6.11 o                         
  -5   2   9        131.51        117.21         4.85 o                         
  -4   2   9         82.92         77.24         5.00 o                         
  -3   2   9         50.89         51.67         5.12 o                         
  -2   2   9        546.18        512.75        24.00 o                         
  -1   2   9          4.35          4.51         1.10 o                         
   0   2   9          1.05          1.11         0.94 o                         
   1   2   9         36.34         40.16         2.27 o                         
   2   2   9          5.98          6.00         1.00 o                         
   3   2   9        136.71        130.60         4.43 o                         
   4   2   9         27.75         32.97         2.72 o                         
   5   2   9        103.01         97.42         8.61 o                         
   6   2   9          5.13          4.95         2.22 o                         
  -7   3   9          0.20          1.53         1.11 o                         
  -6   3   9        102.25        108.29         8.51 o                         
  -5   3   9        206.27        199.29        12.88 o                         
  -4   3   9          1.38          1.73         0.52 o                         
  -3   3   9          6.41         10.63         1.83 o                         
  -2   3   9        176.30        157.45         6.34 o                         
  -1   3   9          0.11          0.09         0.36 o                         
   0   3   9         43.78         42.79         2.55 o                         
   1   3   9       1347.36       1328.15        21.24 o                         
   2   3   9        442.56        445.27         8.96 o                         
   3   3   9          1.15          4.62         2.35 o                         
   4   3   9         37.45         36.27         3.02 o                         
   5   3   9         19.04         22.89         4.44 o                         
  -7   4   9         32.53         31.42         4.78 o                         
  -6   4   9          2.79          2.18         1.11 o                         
  -5   4   9          3.28          4.36         1.91 o                         
  -4   4   9         35.18         28.95         3.10 o                         
  -3   4   9        325.03        339.40        15.50 o                         
  -2   4   9         18.50         20.98         1.94 o                         
  -1   4   9        155.24        154.44         5.58 o                         
   0   4   9         52.75         47.72         2.88 o                         
   1   4   9        263.48        267.89         7.86 o                         
   2   4   9         49.25         45.94         3.31 o                         
   3   4   9         45.30         39.05         3.17 o                         
   4   4   9         66.77         69.43         4.40 o                         
   5   4   9        345.34        368.81        17.89 o                         
  -7   5   9        108.71         99.49         6.63 o                         
  -6   5   9        374.73        392.41        13.14 o                         
  -5   5   9        297.02        279.38        12.29 o                         
  -4   5   9        131.59        126.16         6.66 o                         
  -3   5   9        183.43        180.99         6.03 o                         
  -2   5   9          0.12          1.42         0.71 o                         
  -1   5   9         59.69         58.07         3.69 o                         
   0   5   9         17.04         33.85         4.65 o                         
   1   5   9        417.24        411.60        25.72 o                         
   2   5   9        492.38        490.78        12.29 o                         
   3   5   9          2.28          1.61         1.14 o                         
   4   5   9         97.02        103.25         5.60 o                         
   5   5   9         16.35         17.21         3.91 o                         
  -7   6   9         27.35         32.92         6.48 o                         
  -6   6   9         93.76         96.20         7.80 o                         
  -5   6   9         54.98         64.36         4.98 o                         
  -4   6   9         38.64         37.76         3.79 o                         
  -3   6   9        207.14        208.01        12.70 o                         
  -2   6   9        353.46        384.49        17.27 o                         
  -1   6   9        206.62        207.19        12.57 o                         
   0   6   9        137.10        121.50        12.57 o                         
   1   6   9        141.12        140.68         6.17 o                         
   2   6   9        141.33        131.73         9.64 o                         
   3   6   9          5.01          2.43         1.03 o                         
   4   6   9          0.01         -0.62         1.39 o                         
  -6   7   9         35.76         32.27         5.39 o                         
  -5   7   9          3.07          4.21         1.50 o                         
  -4   7   9          1.99          0.27         1.54 o                         
  -3   7   9          1.32          4.20         2.19 o                         
  -2   7   9         56.57         51.36         6.43 o                         
  -1   7   9         77.92         79.26         7.80 o                         
   0   7   9         39.41         36.75         5.48 o                         
   1   7   9         52.97         46.82         6.04 o                         
   2   7   9         98.31        101.50         5.76 o                         
   3   7   9          0.12         -0.88         0.88 o                         
   4   7   9         61.92         53.08         6.48 o                         
  -5   8   9          1.28          0.98         1.31 o                         
  -4   8   9         10.97          9.33         3.02 o                         
  -3   8   9          3.91          0.03         1.22 o                         
  -2   8   9        247.30        276.16        15.78 o                         
  -1   8   9         71.50         82.51         8.42 o                         
   0   8   9        148.09        145.51        10.96 o                         
   1   8   9        315.93        334.91        17.15 o                         
   2   8   9         74.26         65.16         4.88 o                         
   3   8   9          2.00          0.58         1.26 o                         
  -2   9   9         38.66         38.03         6.10 o                         
  -1   9   9         39.93         43.88         6.44 o                         
   0   9   9         42.70         39.05         5.93 o                         
   1   9   9        141.22        153.37        11.99 o                         
   2   9   9          9.25          8.69         2.14 o                         
   1 -13  10        119.64        111.61        10.46 o                         
   2 -13  10         46.86         49.50         6.80 o                         
  -2 -12  10        945.37       1011.39        35.67 o                         
  -1 -12  10        299.06        299.67        17.68 o                         
   0 -12  10         10.03         10.96         3.24 o                         
   1 -12  10         31.99         37.23         5.86 o                         
   2 -12  10          0.95          1.18         1.55 o                         
   3 -12  10         21.89         32.12         5.17 o                         
  -3 -11  10        107.64        108.18        10.14 o                         
  -2 -11  10          0.03          0.95         1.07 o                         
  -1 -11  10        122.23        136.76        11.42 o                         
   0 -11  10          0.00          0.67         1.54 o                         
   1 -11  10        212.54        215.08        13.60 o                         
   2 -11  10        146.97        156.35        11.29 o                         
   3 -11  10          4.23          5.94         1.74 o                         
  -6 -10  10         16.13         24.70         4.63 o                         
  -4 -10  10         24.21         31.28         5.92 o                         
  -3 -10  10          1.31          0.65         1.55 o                         
  -2 -10  10        183.46        187.54        13.78 o                         
  -1 -10  10        329.68        345.33        10.90 o                         
   0 -10  10          4.79         18.57         4.09 o                         
   1 -10  10        156.62        143.56        10.70 o                         
   2 -10  10          1.65          0.05         2.42 o                         
   3 -10  10          2.37          2.14         2.33 o                         
   4 -10  10          6.74          2.40         2.39 o                         
  -6  -9  10        107.04        100.53         8.41 o                         
  -5  -9  10        139.11        130.17        11.81 o                         
  -4  -9  10        278.85        285.72        17.08 o                         
  -3  -9  10         95.28         97.76         9.57 o                         
  -2  -9  10        189.67        179.55         8.08 o                         
  -1  -9  10          1.42          0.86         0.97 o                         
   0  -9  10          2.09          2.76         1.58 o                         
   1  -9  10         47.93         43.80         5.60 o                         
   2  -9  10        298.06        294.23        15.09 o                         
   3  -9  10        104.56        107.13         6.32 o                         
   4  -9  10        121.11        133.54        12.09 o                         
  -6  -8  10        176.59        182.16         8.56 o                         
  -5  -8  10         95.03        106.85        10.34 o                         
  -4  -8  10        107.44        105.81         9.92 o                         
  -3  -8  10          0.77          1.60         2.00 o                         
  -2  -8  10         25.97         27.40         2.48 o                         
  -1  -8  10        137.84        142.89         5.43 o                         
   0  -8  10         54.78         56.19         6.38 o                         
   1  -8  10         62.43         69.51         5.36 o                         
   2  -8  10        111.08         92.19         5.67 o                         
   3  -8  10         82.60         80.41         5.26 o                         
   4  -8  10         24.57         20.00         4.55 o                         
   5  -8  10          0.45          0.84         3.09 o                         
  -7  -7  10         62.39         51.14         7.36 o                         
  -6  -7  10         12.96         18.52         3.47 o                         
  -5  -7  10         62.10         60.62         5.29 o                         
  -4  -7  10         11.80         13.19         1.95 o                         
  -3  -7  10         10.29          7.81         1.60 o                         
  -2  -7  10         57.79         52.41         2.94 o                         
  -1  -7  10        369.22        372.65         7.86 o                         
   0  -7  10          0.14          0.57         0.86 o                         
   1  -7  10         24.50         24.67         2.76 o                         
   2  -7  10        529.76        512.59        13.65 o                         
   3  -7  10         91.71        101.28         5.71 o                         
   4  -7  10         72.56         78.74         8.64 o                         
   5  -7  10        250.37        255.16        17.14 o                         
  -7  -6  10          1.12          2.53         2.00 o                         
  -6  -6  10        178.34        180.89         6.74 o                         
  -5  -6  10        121.82        122.90         5.14 o                         
  -4  -6  10          3.91          3.92         1.12 o                         
  -3  -6  10        144.65        145.46         6.54 o                         
  -2  -6  10         65.00         69.16         3.58 o                         
  -1  -6  10        210.09        199.39         6.02 o                         
   0  -6  10        232.13        226.76         6.60 o                         
   1  -6  10        284.38        286.80         6.51 o                         
   2  -6  10        265.16        286.86         7.74 o                         
   3  -6  10          6.62          5.40         1.00 o                         
   4  -6  10         40.68         29.36         5.43 o                         
   5  -6  10          7.70          7.60         3.33 o                         
  -7  -5  10          0.41          1.66         1.23 o                         
  -6  -5  10          0.13          0.01         0.69 o                         
  -5  -5  10          0.48          1.93         0.98 o                         
  -4  -5  10          2.35          0.99         0.89 o                         
  -3  -5  10         16.42         14.27         3.23 o                         
  -2  -5  10         60.84         61.82         3.15 o                         
  -1  -5  10        275.44        262.36         7.90 o                         
   0  -5  10          0.32          1.24         0.96 o                         
   1  -5  10       1107.29       1066.58        15.63 o                         
   2  -5  10        343.95        321.12         5.53 o                         
   3  -5  10        114.89        108.09         4.23 o                         
   4  -5  10         67.59         84.28         8.45 o                         
   5  -5  10         71.88         75.03         8.66 o                         
  -8  -4  10          5.08         14.47         4.33 o                         
  -7  -4  10          0.45          0.05         1.36 o                         
  -6  -4  10        255.22        237.74         8.35 o                         
  -5  -4  10        401.77        385.25        10.10 o                         
  -4  -4  10          5.46          1.84         1.22 o                         
  -3  -4  10         17.52         17.18         1.64 o                         
  -2  -4  10        147.61        142.89         5.92 o                         
  -1  -4  10         50.49         57.55         2.71 o                         
   0  -4  10        237.68        235.01         5.00 o                         
   1  -4  10        424.76        411.43         6.65 o                         
   2  -4  10        104.32        109.04         3.59 o                         
   3  -4  10         53.41         50.90         2.44 o                         
   4  -4  10         62.98         60.63         3.63 o                         
   5  -4  10         57.47         62.88         7.60 o                         
   6  -4  10         13.58         18.21         4.68 o                         
  -8  -3  10        136.03        140.69        11.74 o                         
  -7  -3  10          3.04          2.90         2.00 o                         
  -6  -3  10        189.33        192.30         7.23 o                         
  -5  -3  10        204.96        189.59         6.42 o                         
  -4  -3  10        193.63        184.01         5.46 o                         
  -3  -3  10        121.08        125.35         2.80 o                         
  -2  -3  10        361.41        310.47        12.68 o                         
  -1  -3  10        754.35        731.18        11.49 o                         
   0  -3  10         87.45         94.45         3.98 o                         
   1  -3  10        643.96        628.14         9.65 o                         
   2  -3  10        335.07        318.32         6.23 o                         
   3  -3  10          0.89          0.19         0.67 o                         
   4  -3  10          8.54          6.95         1.04 o                         
   5  -3  10        335.53        313.86        16.96 o                         
   6  -3  10         44.09         56.44         7.79 o                         
  -7  -2  10         12.21          6.46         2.44 o                         
  -6  -2  10         52.01         55.03         4.06 o                         
  -5  -2  10        399.26        372.41         9.12 o                         
  -4  -2  10          1.43          2.08         0.42 o                         
  -3  -2  10        273.93        283.56         9.73 o                         
  -2  -2  10         30.98         24.50         2.62 o                         
  -1  -2  10        287.72        271.53         7.12 o                         
   0  -2  10         33.94         35.91         1.59 o                         
   1  -2  10         14.45         15.64         1.45 o                         
   2  -2  10        178.34        170.92         4.77 o                         
   3  -2  10         50.03         41.09         2.20 o                         
   4  -2  10         29.07         32.43         2.88 o                         
   5  -2  10        202.66        219.70        13.94 o                         
   6  -2  10        125.00        128.13        11.43 o                         
  -7  -1  10         32.57         28.94         4.72 o                         
  -6  -1  10         57.61         53.70         3.51 o                         
  -5  -1  10        163.96        180.55         7.68 o                         
  -4  -1  10          0.95          0.87         1.05 o                         
  -3  -1  10          9.88          3.85         1.15 o                         
  -2  -1  10        296.94        288.98         9.87 o                         
  -1  -1  10        112.28        111.86         7.49 o                         
   0  -1  10          0.04          0.89         0.35 o                         
   1  -1  10        378.66        379.37         7.66 o                         
   2  -1  10        561.68        551.97         8.63 o                         
   3  -1  10         21.29         21.03         1.78 o                         
   4  -1  10         50.35         56.95         3.76 o                         
   5  -1  10         90.62         87.64         8.60 o                         
   6  -1  10          0.19          1.76         2.14 o                         
  -7   0  10        127.47        137.83        10.31 o                         
  -6   0  10         11.92          9.84         2.66 o                         
  -5   0  10         34.26         33.32         2.25 o                         
  -4   0  10          7.02          3.08         1.31 o                         
  -3   0  10        139.51        168.44         7.25 o                         
  -2   0  10        803.45        801.16        27.71 o                         
  -1   0  10        370.04        362.41        14.32 o                         
   0   0  10         29.86         33.42         1.68 o                         
   1   0  10          0.36          0.02         0.46 o                         
   2   0  10          1.24          1.33         0.95 o                         
   3   0  10         31.37         34.54         2.22 o                         
   4   0  10         37.27         47.13         4.25 o                         
   5   0  10        375.11        411.90        19.05 o                         
   6   0  10         62.31         76.93         8.75 o                         
  -7   1  10         35.51         27.15         4.69 o                         
  -6   1  10        307.31        321.77        15.46 o                         
  -5   1  10        117.74        100.56        15.45 o                         
  -4   1  10          4.14         10.56         3.67 o                         
  -3   1  10          0.10          2.42         1.85 o                         
  -2   1  10        128.85        103.56         7.89 o                         
  -1   1  10          5.40          9.26         2.60 o                         
   0   1  10         60.91         60.38         2.82 o                         
   1   1  10        217.30        216.87         4.98 o                         
   2   1  10        201.14        185.85         5.37 o                         
   3   1  10         14.79         14.41         1.51 o                         
   4   1  10         38.85         42.60         3.25 o                         
   5   1  10         28.03         25.64         4.65 o                         
  -7   2  10         45.36         49.18         6.11 o                         
  -6   2  10         35.65         89.52         8.95 o                         
  -5   2  10         13.81         12.87         2.33 o                         
  -4   2  10          7.71          7.17         1.64 o                         
  -3   2  10        359.89        383.95        11.63 o                         
  -2   2  10        466.19        471.36        17.64 o                         
  -1   2  10        121.80        106.49         7.70 o                         
   0   2  10          8.74         11.81         1.67 o                         
   1   2  10        332.51        330.37         8.51 o                         
   2   2  10          7.17          8.09         1.20 o                         
   3   2  10         13.27         12.82         1.85 o                         
   4   2  10         33.95         33.57         4.27 o                         
   5   2  10        113.57        133.08        10.49 o                         
  -7   3  10          0.14          2.54         1.95 o                         
  -6   3  10        541.79        558.64        16.28 o                         
  -5   3  10        197.30        211.51         9.18 o                         
  -4   3  10          0.03          2.33         1.18 o                         
  -3   3  10        295.19        288.09        10.06 o                         
  -2   3  10        352.00        369.11        15.74 o                         
  -1   3  10        137.44        141.18         3.25 o                         
   0   3  10         28.18         24.81         2.01 o                         
   1   3  10         74.29         82.84         4.10 o                         
   2   3  10         13.92         14.47         2.00 o                         
   3   3  10         72.51         69.14         4.25 o                         
   4   3  10         79.73         88.80         7.71 o                         
   5   3  10        160.19        153.33        11.37 o                         
  -7   4  10         53.78         69.11         5.63 o                         
  -6   4  10         64.59         66.83         6.65 o                         
  -5   4  10        125.05        130.85         7.22 o                         
  -4   4  10          1.10          1.60         1.22 o                         
  -3   4  10          9.01          9.80         1.95 o                         
  -2   4  10        108.39         98.23         5.77 o                         
  -1   4  10        129.11        121.57         4.69 o                         
   0   4  10         42.09         38.34         2.64 o                         
   1   4  10          0.22         -0.64         0.73 o                         
   2   4  10        352.71        337.51         9.82 o                         
   3   4  10          1.87          1.40         0.88 o                         
   4   4  10         14.30         11.67         2.98 o                         
   5   4  10         17.65         23.91         4.67 o                         
  -7   5  10          1.96          1.83         1.39 o                         
  -6   5  10         70.41         71.17         5.60 o                         
  -5   5  10         77.87         81.90         5.81 o                         
  -4   5  10        194.65        206.53         9.00 o                         
  -3   5  10        188.78        191.11        11.91 o                         
  -2   5  10        498.81        491.38        19.80 o                         
  -1   5  10        110.33        112.15         8.87 o                         
   0   5  10         34.85         28.39         4.72 o                         
   1   5  10        105.90         96.46         4.88 o                         
   2   5  10         58.55         54.43         3.87 o                         
   3   5  10        110.24         99.94         5.55 o                         
   4   5  10        175.14        191.50        12.07 o                         
  -6   6  10        113.07        120.12         7.33 o                         
  -5   6  10        204.05        204.38         9.40 o                         
  -4   6  10         29.13         35.00         5.30 o                         
  -3   6  10         54.14         64.95         7.20 o                         
  -2   6  10         13.36         17.95         3.81 o                         
  -1   6  10         36.12         35.74         5.21 o                         
   0   6  10        443.32        431.22        14.89 o                         
   1   6  10        550.07        553.80        13.57 o                         
   2   6  10        133.70        126.30         6.27 o                         
   3   6  10          4.64          3.30         1.30 o                         
   4   6  10         24.27         19.24         4.04 o                         
  -5   7  10         24.81         24.17         4.70 o                         
  -4   7  10         14.90         16.55         4.14 o                         
  -3   7  10        123.65        121.37        10.20 o                         
  -2   7  10        120.70        142.43        11.02 o                         
  -1   7  10        145.46        145.67        10.98 o                         
   0   7  10         41.56         45.94         6.15 o                         
   1   7  10         54.36         45.54         3.75 o                         
   2   7  10         51.06         48.66         4.07 o                         
   3   7  10          0.00          0.53         1.38 o                         
  -3   8  10         89.53         99.28         9.57 o                         
  -2   8  10          9.80          5.76         2.38 o                         
  -1   8  10         67.50         71.58         8.22 o                         
   0   8  10        157.98        148.54        11.47 o                         
   1   8  10        409.80        400.61        19.55 o                         
   2   8  10          1.03          1.77         1.02 o                         
  -1 -12  11         20.15         24.31         5.16 o                         
   0 -12  11         53.69         53.81         7.32 o                         
   1 -12  11        454.69        451.33        21.66 o                         
   2 -12  11        214.26        205.62        13.74 o                         
  -3 -11  11          0.45         -0.20         2.74 o                         
  -2 -11  11        414.15        421.71        18.47 o                         
  -1 -11  11        134.49        137.25        11.63 o                         
   0 -11  11         19.11         29.30         5.44 o                         
   1 -11  11          2.47          1.96         1.89 o                         
   2 -11  11          2.35          1.10         1.50 o                         
   3 -11  11         56.28         61.45         8.77 o                         
  -4 -10  11         44.09         42.84         7.12 o                         
  -3 -10  11        123.42        119.17         7.31 o                         
  -2 -10  11         90.65        108.23        10.67 o                         
  -1 -10  11         12.34         12.62         3.39 o                         
   0 -10  11         11.37         14.39         3.65 o                         
   1 -10  11         59.04         55.23         6.72 o                         
   2 -10  11        108.68        119.00         7.22 o                         
   3 -10  11         22.93         22.58         3.10 o                         
  -5  -9  11         11.09         16.36         4.59 o                         
  -4  -9  11         10.24         13.08         4.09 o                         
  -3  -9  11        171.23        142.85         7.92 o                         
  -2  -9  11        274.73        277.93        10.59 o                         
  -1  -9  11        175.45        190.60        13.00 o                         
   0  -9  11          3.78          6.09         2.30 o                         
   1  -9  11         17.51         19.59         4.09 o                         
   2  -9  11          0.21          0.99         1.44 o                         
   3  -9  11         47.08         49.09         4.34 o                         
   4  -9  11         30.25         28.79         5.78 o                         
  -5  -8  11        200.18        220.78        15.39 o                         
  -4  -8  11          2.54          2.46         1.71 o                         
  -3  -8  11         27.21         24.23         2.72 o                         
  -2  -8  11         37.78         34.61         2.54 o                         
  -1  -8  11          4.87          3.70         2.03 o                         
   0  -8  11          0.67          3.26         1.87 o                         
   1  -8  11        251.40        236.10         9.45 o                         
   2  -8  11        302.59        290.28        10.59 o                         
   3  -8  11         62.70         61.96         6.71 o                         
   4  -8  11          0.73          1.76         1.81 o                         
  -6  -7  11         49.94         50.88         7.36 o                         
  -5  -7  11         13.04         13.21         1.94 o                         
  -4  -7  11          4.99          4.53         2.94 o                         
  -3  -7  11         40.90         39.98         3.00 o                         
  -2  -7  11        452.29        464.04         9.37 o                         
  -1  -7  11        239.91        226.02         6.14 o                         
   0  -7  11          0.01          0.35         0.65 o                         
   1  -7  11         16.76         18.97         3.64 o                         
   2  -7  11        246.04        247.19         9.34 o                         
   3  -7  11         45.72         35.17         3.51 o                         
   4  -7  11         22.00         15.03         4.23 o                         
   5  -7  11        231.84        233.59        16.63 o                         
  -7  -6  11         82.50         74.15        14.20 o                         
  -6  -6  11         73.72         80.60         6.38 o                         
  -5  -6  11        279.55        286.87         8.12 o                         
  -4  -6  11         44.77         44.73         3.86 o                         
  -3  -6  11        111.64        112.68         4.85 o                         
  -2  -6  11         14.65         13.74         3.10 o                         
  -1  -6  11          0.03         -0.08         0.65 o                         
   0  -6  11         28.78         27.21         2.73 o                         
   1  -6  11         32.44         34.96         2.24 o                         
   2  -6  11          0.78          1.96         0.79 o                         
   3  -6  11          0.91          2.89         1.24 o                         
   4  -6  11        117.89        110.69        10.20 o                         
   5  -6  11        199.00        226.68        15.65 o                         
  -7  -5  11         24.01         27.14         3.81 o                         
  -6  -5  11        238.27        268.18        15.89 o                         
  -5  -5  11        100.44        105.00         9.89 o                         
  -4  -5  11         10.53          8.11         1.34 o                         
  -3  -5  11          5.45          9.81         1.35 o                         
  -2  -5  11          0.07          0.63         0.51 o                         
  -1  -5  11        794.73        795.57        13.13 o                         
   0  -5  11         13.75         13.00         2.11 o                         
   1  -5  11        764.61        767.49        21.68 o                         
   2  -5  11         13.78         12.75         1.64 o                         
   3  -5  11         44.60         42.69         2.94 o                         
   4  -5  11         27.22         32.28         5.36 o                         
   5  -5  11          6.88          1.73         1.82 o                         
  -7  -4  11         53.90         35.06         5.71 o                         
  -6  -4  11         49.74         49.58         6.83 o                         
  -5  -4  11          6.81         10.15         1.47 o                         
  -4  -4  11         30.99         31.00         2.66 o                         
  -3  -4  11       1182.46       1140.17        15.35 o                         
  -2  -4  11        343.31        331.57         7.06 o                         
  -1  -4  11        118.64        111.23         3.84 o                         
   0  -4  11         99.00        109.21         3.69 o                         
   1  -4  11          1.28          2.60         0.84 o                         
   2  -4  11         63.19         61.79         2.79 o                         
   3  -4  11          0.56          0.11         0.47 o                         
   4  -4  11         50.48         46.77         6.13 o                         
   5  -4  11        212.39        215.25        14.78 o                         
  -7  -3  11          0.84          7.70         3.00 o                         
  -6  -3  11        245.47        251.91        14.80 o                         
  -5  -3  11        148.50        157.85         5.54 o                         
  -4  -3  11          4.62          3.85         0.80 o                         
  -3  -3  11        388.71        381.47        12.06 o                         
  -2  -3  11        176.70        175.38         7.57 o                         
  -1  -3  11         59.31         54.75         2.35 o                         
   0  -3  11         46.60         46.53         2.15 o                         
   1  -3  11        670.81        677.96        22.71 o                         
   2  -3  11        479.23        463.20        11.95 o                         
   3  -3  11         27.34         28.78         1.89 o                         
   4  -3  11         20.79         22.31         2.57 o                         
   5  -3  11          6.05          0.45         1.98 o                         
  -7  -2  11          5.75          7.38         2.89 o                         
  -6  -2  11          6.87         10.42         3.27 o                         
  -5  -2  11          0.02         -1.32         1.82 o                         
  -4  -2  11          0.12          0.50         0.92 o                         
  -3  -2  11          2.80          5.38         1.60 o                         
  -2  -2  11       1013.07        963.38        20.06 o                         
  -1  -2  11        246.40        211.40        11.34 o                         
   0  -2  11        203.67        193.40         5.97 o                         
   1  -2  11         33.27         32.15         2.61 o                         
   2  -2  11         11.46          9.43         1.00 o                         
   3  -2  11        128.88        120.98         5.80 o                         
   4  -2  11         48.09         64.18         6.93 o                         
   5  -2  11        263.36        254.28        15.39 o                         
  -7  -1  11          7.19          1.96         1.82 o                         
  -6  -1  11        182.02        175.21        11.79 o                         
  -5  -1  11        348.64        366.50        16.87 o                         
  -4  -1  11          0.73          0.87         0.97 o                         
  -3  -1  11         24.70         27.74         3.04 o                         
  -2  -1  11          9.51          4.32         2.20 o                         
  -1  -1  11         35.20         37.64         4.67 o                         
   0  -1  11        386.94        373.59         8.46 o                         
   1  -1  11        250.35        250.47         6.34 o                         
   2  -1  11        221.08        216.27         5.28 o                         
   3  -1  11         40.35         38.20         2.54 o                         
   4  -1  11        189.04        199.78        12.02 o                         
   5  -1  11         51.68         55.07         6.99 o                         
  -7   0  11         92.23         99.69         9.12 o                         
  -6   0  11         78.98         86.45         8.24 o                         
  -5   0  11         11.80         13.22         2.43 o                         
  -4   0  11          2.57          2.30         1.94 o                         
  -3   0  11          1.49          1.02         0.90 o                         
  -2   0  11        616.58        581.26        19.56 o                         
  -1   0  11        625.38        595.19        20.16 o                         
   0   0  11        146.89        156.19         4.87 o                         
   1   0  11        602.31        588.50        12.30 o                         
   2   0  11         51.32         51.81         3.07 o                         
   3   0  11         38.33         42.68         3.31 o                         
   4   0  11          0.12         -0.88         1.52 o                         
   5   0  11          1.12          2.45         1.72 o                         
  -7   1  11          3.19          4.53         2.33 o                         
  -6   1  11          6.54         12.00         3.07 o                         
  -5   1  11         74.84         86.57         5.97 o                         
  -4   1  11          0.11          1.60         0.99 o                         
  -3   1  11        227.81        263.81        24.87 o                         
  -2   1  11        301.98        309.19        10.39 o                         
  -1   1  11        150.49        153.74         9.65 o                         
   0   1  11         85.33         82.77         3.43 o                         
   1   1  11         80.56         83.10         4.08 o                         
   2   1  11        105.73        111.31         5.15 o                         
   3   1  11          1.65          0.70         0.79 o                         
   4   1  11        212.30        217.85        12.66 o                         
   5   1  11         13.22         12.49         3.33 o                         
  -7   2  11         54.22         58.81         7.07 o                         
  -6   2  11        396.58        427.05        17.15 o                         
  -5   2  11        173.18        177.40         8.60 o                         
  -4   2  11         13.63         18.86         4.11 o                         
  -3   2  11         29.00         25.05         3.74 o                         
  -2   2  11          0.05          4.58         2.04 o                         
  -1   2  11         91.95         86.77         7.40 o                         
   0   2  11        403.38        404.47        13.86 o                         
   1   2  11        404.07        402.78        10.89 o                         
   2   2  11         85.68         81.12         4.46 o                         
   3   2  11         33.27         29.79         2.80 o                         
   4   2  11          3.02          6.72         1.98 o                         
   5   2  11         28.58         23.87         4.88 o                         
  -7   3  11         75.50         72.41         7.91 o                         
  -6   3  11        126.00        129.15         8.19 o                         
  -5   3  11          1.28          0.99         1.31 o                         
  -4   3  11         52.25         46.46         4.28 o                         
  -3   3  11        136.44        144.56         8.80 o                         
  -2   3  11         76.26         81.61         7.55 o                         
  -1   3  11          6.14          4.43         0.67 o                         
   0   3  11        173.46        161.05         5.44 o                         
   1   3  11          4.11          3.78         0.99 o                         
   2   3  11         91.55         92.24         4.87 o                         
   3   3  11         10.34          6.09         1.40 o                         
   4   3  11         95.70        110.42         8.87 o                         
   5   3  11        157.26        153.52        11.58 o                         
  -6   4  11        218.44        218.35        11.37 o                         
  -5   4  11        852.42        922.90        21.98 o                         
  -4   4  11          0.02          0.34         0.94 o                         
  -3   4  11         29.40         31.19         4.93 o                         
  -2   4  11          0.04          2.82         1.88 o                         
  -1   4  11          1.01          0.33         0.45 o                         
   0   4  11        138.30        124.36         4.96 o                         
   1   4  11        189.57        194.64         6.99 o                         
   2   4  11        110.50        107.44         6.44 o                         
   3   4  11         44.98         50.85         5.44 o                         
   4   4  11         42.66         44.18         5.71 o                         
  -6   5  11         51.90         52.40         5.01 o                         
  -5   5  11         25.01         26.39         3.50 o                         
  -4   5  11         94.02         92.58         8.79 o                         
  -3   5  11         24.53         27.96         4.75 o                         
  -2   5  11        167.93        167.21        11.42 o                         
  -1   5  11          2.79          1.69         1.60 o                         
   0   5  11        214.67        211.99        12.34 o                         
   1   5  11        131.73        126.07         8.94 o                         
   2   5  11         47.98         43.58         3.61 o                         
   3   5  11          7.54          4.10         1.25 o                         
   4   5  11          4.01          8.21         2.83 o                         
  -6   6  11         12.37          8.46         3.47 o                         
  -5   6  11         35.18         43.14         4.45 o                         
  -4   6  11          0.43          0.06         1.44 o                         
  -3   6  11        206.58        197.95        13.16 o                         
  -2   6  11         50.27         51.42         6.57 o                         
  -1   6  11         41.32         34.69         5.43 o                         
   0   6  11         35.96         43.43         5.82 o                         
   1   6  11         40.46         48.86         6.22 o                         
   2   6  11         26.25         20.75         2.61 o                         
   3   6  11         87.47         87.58         5.55 o                         
  -3   7  11         37.60         34.64         5.46 o                         
  -2   7  11          1.03          2.41         1.58 o                         
  -1   7  11         31.02         28.43         5.03 o                         
   0   7  11         46.56         47.26         6.39 o                         
   1   7  11        719.24        755.08        27.54 o                         
   2   7  11        151.50        135.86        10.79 o                         
   0 -12  12        210.08        209.62        14.94 o                         
   1 -12  12         91.85         94.04         9.66 o                         
   2 -12  12         29.65         27.94         5.17 o                         
  -4 -11  12          0.12          2.51         1.94 o                         
  -2 -11  12         32.86         37.14         6.47 o                         
  -1 -11  12         48.21         31.91         5.77 o                         
   0 -11  12          0.14          1.24         1.18 o                         
   1 -11  12        308.54        316.75        17.64 o                         
   2 -11  12         28.27         35.73         5.58 o                         
  -4 -10  12         30.92         25.91         5.23 o                         
  -3 -10  12        131.11        119.45         7.60 o                         
  -2 -10  12        374.19        378.98        13.05 o                         
  -1 -10  12        118.91        116.25        10.84 o                         
   0 -10  12          2.18          3.45         2.13 o                         
   1 -10  12        200.92        212.51        13.78 o                         
   2 -10  12         82.23         74.26         5.83 o                         
   3 -10  12          0.38         -0.16         1.83 o                         
  -4  -9  12          0.03          2.69         1.50 o                         
  -3  -9  12          0.64          8.07         3.38 o                         
  -2  -9  12        417.24        418.24        13.65 o                         
  -1  -9  12          6.01          7.40         2.52 o                         
   0  -9  12        127.51        139.22        11.10 o                         
   1  -9  12         87.87         90.45         8.64 o                         
   2  -9  12         94.31         96.07         7.17 o                         
   3  -9  12          3.23          0.08         1.75 o                         
   4  -9  12          0.85         -1.70         2.29 o                         
  -5  -8  12         29.63         29.49         5.94 o                         
  -4  -8  12         12.66         14.30         2.28 o                         
  -3  -8  12          0.41          0.77         1.50 o                         
  -2  -8  12        246.00        237.27         8.35 o                         
  -1  -8  12        242.54        242.73        15.46 o                         
   0  -8  12          0.40          1.07         1.16 o                         
   1  -8  12         23.56         22.65         3.99 o                         
   2  -8  12         60.57         61.13         7.16 o                         
   3  -8  12         21.26         16.21         2.54 o                         
   4  -8  12         33.94         36.44         6.28 o                         
  -6  -7  12         63.45         59.54         7.88 o                         
  -5  -7  12        116.35        121.37         7.94 o                         
  -4  -7  12          0.25          0.84         1.29 o                         
  -3  -7  12          6.52          5.30         2.21 o                         
  -2  -7  12         45.18         48.79         2.91 o                         
  -1  -7  12         15.36         13.44         3.46 o                         
   0  -7  12         20.49         18.03         3.64 o                         
   1  -7  12        778.96        760.88        22.15 o                         
   2  -7  12        418.88        388.93        12.25 o                         
   3  -7  12         51.52         52.28         4.33 o                         
   4  -7  12         18.47         18.08         4.33 o                         
  -6  -6  12         28.15         32.14         4.18 o                         
  -5  -6  12          0.05         -1.12         2.10 o                         
  -4  -6  12          7.18          9.82         2.21 o                         
  -3  -6  12        119.16        127.81         7.33 o                         
  -2  -6  12        574.28        567.32        23.50 o                         
  -1  -6  12         66.14         60.11         4.78 o                         
   0  -6  12          0.79          2.73         1.48 o                         
   1  -6  12          3.49          1.76         0.66 o                         
   2  -6  12          0.81          1.52         0.70 o                         
   3  -6  12          0.08         -0.28         0.86 o                         
   4  -6  12         30.69         31.85         5.72 o                         
   5  -6  12         24.80         28.52         5.77 o                         
  -7  -5  12        122.44         89.30         9.80 o                         
  -6  -5  12        580.37        547.43        24.57 o                         
  -5  -5  12        164.58        169.57        12.69 o                         
  -4  -5  12        103.42         98.35         3.90 o                         
  -3  -5  12         49.54         55.08         3.00 o                         
  -2  -5  12        174.68        186.04         6.27 o                         
  -1  -5  12         56.37         54.65         4.22 o                         
   0  -5  12          1.41          2.93         0.87 o                         
   1  -5  12        174.25        176.27         5.60 o                         
   2  -5  12        512.80        513.55        11.20 o                         
   3  -5  12         17.63         16.06         1.85 o                         
   4  -5  12         85.47         92.95         9.22 o                         
   5  -5  12          0.17          6.03         3.31 o                         
  -7  -4  12        195.06        167.92        13.28 o                         
  -6  -4  12         75.29         68.37         8.15 o                         
  -5  -4  12        100.54        124.95        10.44 o                         
  -4  -4  12         29.95         28.04         3.51 o                         
  -3  -4  12         74.88         60.56         4.54 o                         
  -2  -4  12          0.06          0.29         0.40 o                         
  -1  -4  12          4.63          4.12         2.71 o                         
   0  -4  12         82.68         76.55         3.11 o                         
   1  -4  12        210.77        202.52         5.72 o                         
   2  -4  12         14.36         14.79         1.66 o                         
   3  -4  12          7.78          8.14         1.26 o                         
   4  -4  12         33.85         37.70         5.75 o                         
   5  -4  12         68.16         74.34         8.73 o                         
  -7  -3  12          3.58          2.01         2.21 o                         
  -6  -3  12        400.73        373.59        19.00 o                         
  -5  -3  12        186.98        226.42        14.26 o                         
  -4  -3  12         72.72         80.82         5.89 o                         
  -3  -3  12         48.04         55.53         4.62 o                         
  -2  -3  12        167.19        159.69         7.60 o                         
  -1  -3  12         45.57         42.91         1.81 o                         
   0  -3  12        172.23        174.50         4.38 o                         
   1  -3  12         44.83         40.82         2.83 o                         
   2  -3  12          7.56          8.45         1.19 o                         
   3  -3  12         29.65         30.67         3.47 o                         
   4  -3  12        226.39        221.80        13.68 o                         
   5  -3  12        158.89        158.08        12.58 o                         
  -7  -2  12         40.73         40.92         6.30 o                         
  -6  -2  12         61.13         49.76         6.64 o                         
  -5  -2  12        262.53        273.97        11.37 o                         
  -4  -2  12          0.67          0.39         1.37 o                         
  -3  -2  12          4.09          4.52         1.44 o                         
  -2  -2  12         90.34         88.82         5.54 o                         
  -1  -2  12          6.55          8.05         2.35 o                         
   0  -2  12        114.19        117.66         4.56 o                         
   1  -2  12        706.78        680.59        14.43 o                         
   2  -2  12        403.35        394.15        11.02 o                         
   3  -2  12         24.53         27.09         2.85 o                         
   4  -2  12         31.74         27.41         4.66 o                         
   5  -2  12          6.62          4.51         2.13 o                         
  -7  -1  12         14.55         12.03         3.30 o                         
  -6  -1  12          0.69         -2.30         2.35 o                         
  -5  -1  12          0.23          1.57         2.37 o                         
  -4  -1  12         36.62         27.03         3.36 o                         
  -3  -1  12        218.87        229.56         9.42 o                         
  -2  -1  12        162.24        167.64         7.75 o                         
  -1  -1  12        446.45        446.68        17.83 o                         
   0  -1  12         23.46         17.27         1.59 o                         
   1  -1  12         71.69         70.80         3.98 o                         
   2  -1  12         40.86         45.27         3.43 o                         
   3  -1  12         17.70         17.59         3.93 o                         
   4  -1  12        172.25        188.40        12.08 o                         
   5  -1  12         86.05         95.62         9.39 o                         
  -7   0  12         12.05         11.88         3.46 o                         
  -6   0  12        139.22        159.51         8.85 o                         
  -5   0  12         29.38         21.76         5.58 o                         
  -4   0  12          1.07          1.35         1.05 o                         
  -3   0  12         32.36         34.48         3.58 o                         
  -2   0  12         25.62         28.06         4.37 o                         
  -1   0  12        116.72        107.96         8.26 o                         
   0   0  12        407.48        427.17         9.01 o                         
   1   0  12       1084.54       1086.14        19.06 o                         
   2   0  12         45.67         42.72         3.27 o                         
   3   0  12          4.42          6.55         1.43 o                         
   4   0  12         68.08         59.10         6.70 o                         
   5   0  12          0.11         -1.13         1.50 o                         
  -7   1  12         32.50         39.13         5.83 o                         
  -6   1  12          1.07         -0.05         1.31 o                         
  -5   1  12         17.13         15.79         2.91 o                         
  -4   1  12         53.76         48.01         4.43 o                         
  -3   1  12        256.42        234.32        13.38 o                         
  -2   1  12         11.10         14.48         3.17 o                         
  -1   1  12         56.13         56.71         6.04 o                         
   0   1  12          3.87          1.75         1.06 o                         
   1   1  12        415.90        389.36         9.99 o                         
   2   1  12        135.22        129.02         5.80 o                         
   3   1  12         25.20         21.32         2.53 o                         
   4   1  12         40.49         37.41         5.39 o                         
   5   1  12        191.28        218.42        14.18 o                         
  -7   2  12         35.97         32.15         5.45 o                         
  -6   2  12         51.55         58.10         9.31 o                         
  -5   2  12         69.90         76.67         5.87 o                         
  -4   2  12         14.23         14.17         2.48 o                         
  -3   2  12        630.68        678.15        20.73 o                         
  -2   2  12         13.41         12.55         3.01 o                         
  -1   2  12          2.21          7.88         2.65 o                         
   0   2  12          2.27          3.75         1.04 o                         
   1   2  12         36.79         41.98         3.02 o                         
   2   2  12        143.26        137.98         6.14 o                         
   3   2  12         70.17         72.51         4.66 o                         
   4   2  12        158.98        154.57        10.94 o                         
  -6   3  12        208.64        232.50        10.83 o                         
  -5   3  12         21.75         20.13         3.13 o                         
  -4   3  12        156.09        192.06         9.14 o                         
  -3   3  12         91.13        113.48         9.39 o                         
  -2   3  12        113.88        113.02         9.17 o                         
  -1   3  12         10.79          7.33         2.46 o                         
   0   3  12         29.07         36.76         5.09 o                         
   1   3  12         20.22         20.13         3.23 o                         
   2   3  12          1.36          1.41         1.04 o                         
   3   3  12          6.64          2.77         1.18 o                         
   4   3  12         23.73         20.99         4.03 o                         
  -5   4  12         38.00         51.96         4.87 o                         
  -4   4  12        104.52        106.97         6.94 o                         
  -3   4  12        430.45        483.78        20.81 o                         
  -2   4  12        291.21        282.46        15.21 o                         
  -1   4  12          0.14          0.76         1.48 o                         
   0   4  12         81.29         74.64         7.50 o                         
   1   4  12         19.14         20.68         4.50 o                         
   2   4  12         14.86         16.69         3.53 o                         
   3   4  12         23.69         18.92         3.54 o                         
  -5   5  12          9.09          8.56         2.89 o                         
  -4   5  12          0.00          3.90         2.36 o                         
  -3   5  12          9.32          6.38         2.66 o                         
  -2   5  12          0.00          3.75         2.07 o                         
  -1   5  12          1.62          4.03         2.19 o                         
   0   5  12         57.18         69.29         7.41 o                         
   1   5  12        164.44        161.40        11.36 o                         
   2   5  12         13.83         12.80         3.30 o                         
   3   5  12         80.44         80.25         7.68 o                         
  -3   6  12        215.83        220.54        14.40 o                         
  -2   6  12        107.07        122.98        10.52 o                         
  -1   6  12         20.93         28.62         5.16 o                         
   0   6  12         96.40         97.21         9.15 o                         
   1   6  12          2.63          3.95         2.29 o                         
   2   6  12         72.02         52.64         6.58 o                         
   0 -11  13         50.99         49.95         7.22 o                         
   1 -11  13        103.74        113.82        10.58 o                         
   2 -11  13          7.51          8.34         2.88 o                         
  -4 -10  13         61.94         48.77         7.04 o                         
  -3 -10  13        100.74         87.07         8.75 o                         
  -2 -10  13        127.81        134.30         7.76 o                         
  -1 -10  13         17.93         12.26         3.71 o                         
   0 -10  13         20.91         25.02         5.13 o                         
   1 -10  13        112.45        111.92        10.19 o                         
   2 -10  13         30.40         34.43         5.44 o                         
   3 -10  13          0.14          1.32         2.89 o                         
  -5  -9  13         64.36         59.16         8.31 o                         
  -4  -9  13         16.23         20.36         4.70 o                         
  -3  -9  13          0.17         -0.07         1.31 o                         
  -2  -9  13          0.00          1.75         1.49 o                         
  -1  -9  13         74.41         67.51         8.23 o                         
   0  -9  13         96.33         93.01         9.45 o                         
   1  -9  13        171.58        180.96        12.81 o                         
   2  -9  13        213.22        243.67        10.47 o                         
   3  -9  13          3.11          0.21         1.64 o                         
  -4  -8  13          7.29          4.01         1.54 o                         
  -3  -8  13         18.85         15.14         2.38 o                         
  -2  -8  13        391.13        395.52        13.36 o                         
  -1  -8  13        289.11        284.39        11.81 o                         
   0  -8  13         97.42        111.28         7.07 o                         
   1  -8  13        254.07        228.13        14.05 o                         
   2  -8  13        138.64        135.26        12.44 o                         
   3  -8  13         21.12         14.26         4.11 o                         
   4  -8  13         36.94         35.59         6.27 o                         
  -5  -7  13         54.04         54.61         5.59 o                         
  -4  -7  13         38.40         36.56         6.09 o                         
  -3  -7  13          8.31         10.06         1.95 o                         
  -2  -7  13          1.61          2.30         1.89 o                         
  -1  -7  13         39.87         42.05         4.28 o                         
   0  -7  13         89.57         93.07        14.39 o                         
   1  -7  13         45.44         42.10         3.32 o                         
   2  -7  13          0.84          0.42         1.35 o                         
   3  -7  13          4.94         -0.51         1.65 o                         
   4  -7  13        208.50        221.39        15.42 o                         
  -5  -6  13        127.54        105.93         7.65 o                         
  -4  -6  13          4.21          3.60         1.48 o                         
  -3  -6  13         19.82         16.92         4.58 o                         
  -2  -6  13        103.58        109.53         6.73 o                         
  -1  -6  13          9.82         11.98         3.06 o                         
   0  -6  13         43.16         34.58         5.34 o                         
   1  -6  13        176.50        170.60         6.42 o                         
   2  -6  13        162.65        155.61         7.93 o                         
   3  -6  13         11.16          9.92         3.11 o                         
   4  -6  13          5.93          5.31         2.76 o                         
  -6  -5  13         14.49         17.39         4.46 o                         
  -5  -5  13         65.01         76.41         6.40 o                         
  -4  -5  13        313.94        338.26        13.02 o                         
  -3  -5  13        863.63        888.75        21.71 o                         
  -2  -5  13        239.58        225.99         9.74 o                         
  -1  -5  13        140.92        131.67        10.73 o                         
   0  -5  13         64.69         63.39         3.75 o                         
   1  -5  13         41.58         49.42         3.99 o                         
   2  -5  13        231.51        224.69         9.15 o                         
   3  -5  13         53.60         51.37         5.87 o                         
   4  -5  13         92.10        101.99         9.85 o                         
  -6  -4  13        248.38        269.13        16.90 o                         
  -5  -4  13        302.59        310.40        21.07 o                         
  -4  -4  13          7.31          9.80         2.27 o                         
  -3  -4  13        158.53        163.54         8.43 o                         
  -2  -4  13         34.60         35.31         3.80 o                         
  -1  -4  13          2.99          3.16         0.69 o                         
   0  -4  13         51.65         50.45         3.06 o                         
   1  -4  13          2.36          3.69         0.78 o                         
   2  -4  13         76.52         68.78         4.76 o                         
   3  -4  13         47.98         49.22         4.23 o                         
   4  -4  13         28.91         30.27         5.26 o                         
   5  -4  13          0.16         -1.08         1.61 o                         
  -6  -3  13         70.89         64.77         8.06 o                         
  -5  -3  13          1.05          1.39         2.61 o                         
  -4  -3  13         26.10         27.66         3.62 o                         
  -3  -3  13        212.42        228.34        12.78 o                         
  -2  -3  13        121.46        125.71         7.03 o                         
  -1  -3  13          1.21          1.08         1.45 o                         
   0  -3  13          3.64          3.02         0.97 o                         
   1  -3  13         42.50         38.23         3.17 o                         
   2  -3  13          1.87          4.05         1.15 o                         
   3  -3  13         10.93         12.90         3.80 o                         
   4  -3  13         73.30         75.46         8.01 o                         
   5  -3  13         80.51         73.65         8.85 o                         
  -6  -2  13        276.43        293.03        16.91 o                         
  -5  -2  13        183.05        201.16        12.01 o                         
  -4  -2  13         14.23         19.06         2.91 o                         
  -3  -2  13        170.70        180.38         8.68 o                         
  -2  -2  13         52.84         49.79         4.35 o                         
  -1  -2  13         99.86         94.08         8.22 o                         
   0  -2  13         45.93         47.12         4.38 o                         
   1  -2  13        504.10        485.43        21.77 o                         
   2  -2  13         24.25         23.50         4.25 o                         
   3  -2  13        318.48        314.76        10.56 o                         
   4  -2  13         87.90         80.44         8.19 o                         
   5  -2  13        152.80        143.14        12.02 o                         
  -6  -1  13         56.17         67.40         8.01 o                         
  -5  -1  13          1.84          5.47         1.79 o                         
  -4  -1  13          0.03          1.13         1.05 o                         
  -3  -1  13        126.75        143.39         7.68 o                         
  -2  -1  13         87.67         88.85         8.04 o                         
  -1  -1  13         39.10         37.50         5.23 o                         
   0  -1  13         29.69         34.77         4.85 o                         
   1  -1  13        287.12        297.16         8.79 o                         
   2  -1  13        359.44        352.33        10.48 o                         
   3  -1  13         15.43         15.84         2.39 o                         
   4  -1  13         22.42         27.22         4.80 o                         
  -6   0  13         97.24        118.70        10.45 o                         
  -5   0  13         58.69         53.84         5.03 o                         
  -4   0  13          5.13          2.46         1.56 o                         
  -3   0  13        397.07        371.28        12.81 o                         
  -2   0  13        362.30        384.22        17.46 o                         
  -1   0  13          3.03          2.95         1.97 o                         
   0   0  13         48.71         61.73         6.53 o                         
   1   0  13        218.52        208.75        12.96 o                         
   2   0  13          7.94          9.20         1.64 o                         
   3   0  13        297.09        308.27        10.16 o                         
   4   0  13        178.72        183.37        12.21 o                         
  -6   1  13        127.60        133.17        11.14 o                         
  -5   1  13         86.88         92.75         6.68 o                         
  -4   1  13          3.28          7.11         4.17 o                         
  -3   1  13          9.58          9.20         2.05 o                         
  -2   1  13          0.69          3.07         1.64 o                         
  -1   1  13          1.04          0.37         1.64 o                         
   0   1  13        223.56        237.25        13.17 o                         
   1   1  13        216.69        216.71        12.33 o                         
   2   1  13        145.09        140.45         9.70 o                         
   3   1  13         10.12         25.82         4.01 o                         
  -5   2  13         67.21         63.43         5.51 o                         
  -4   2  13         48.58         51.66         4.86 o                         
  -3   2  13        137.97        131.90        10.42 o                         
  -2   2  13         64.71         63.08         6.98 o                         
  -1   2  13         26.04         22.69         4.11 o                         
   0   2  13         75.32         70.34         7.13 o                         
   1   2  13         79.00         89.99         7.92 o                         
   2   2  13          0.70          2.17         1.52 o                         
   3   2  13         58.23         55.91         6.04 o                         
  -5   3  13          3.75          6.14         2.09 o                         
  -4   3  13          5.45          9.90         2.38 o                         
  -3   3  13         71.69         91.44         8.76 o                         
  -2   3  13         54.93         57.25         6.80 o                         
  -1   3  13          0.60          0.10         1.17 o                         
   0   3  13        111.90        117.30         9.56 o                         
   1   3  13        391.61        405.50        18.18 o                         
   2   3  13         56.81         57.76         6.50 o                         
  -5   4  13         21.74         22.82         4.92 o                         
  -4   4  13         30.01         34.93         5.73 o                         
  -3   4  13        335.97        363.05        18.36 o                         
  -2   4  13         68.51         80.56         8.23 o                         
  -1   4  13          1.05          4.63         2.40 o                         
   0   4  13         84.66        101.20         8.98 o                         
   1   4  13        188.99        200.00        12.71 o                         
   2   4  13          0.47         -0.40         1.57 o                         
  -2   5  13         93.29        110.58        10.01 o                         
  -1   5  13          0.03          2.24         2.01 o                         
   0   5  13         29.11         30.75         5.15 o                         
   1   5  13        130.99        135.31        10.77 o                         
   2   5  13          1.49         -0.82         1.86 o                         
   1 -11  14          0.12          1.50         2.27 o                         
  -4 -10  14          6.76         10.85         3.31 o                         
  -3 -10  14          9.72          6.58         2.60 o                         
  -1 -10  14         58.87         59.97         8.06 o                         
   0 -10  14         82.07        104.19        10.50 o                         
   1 -10  14        263.22        247.68        15.84 o                         
   2 -10  14          8.31          9.57         3.25 o                         
  -4  -9  14          0.58         -0.14         1.41 o                         
  -3  -9  14        151.94        157.86        12.23 o                         
  -2  -9  14         11.79          9.72         2.28 o                         
  -1  -9  14          3.69          4.73         2.57 o                         
   0  -9  14        129.79        124.43        11.33 o                         
   1  -9  14          5.36          5.85         2.62 o                         
   2  -9  14        155.40        155.47         8.40 o                         
   3  -9  14         39.52         43.08         6.92 o                         
  -4  -8  14          8.21         11.60         3.71 o                         
  -3  -8  14          2.41          1.60         0.96 o                         
  -2  -8  14         10.88         12.01         2.41 o                         
  -1  -8  14         34.89         28.81         8.51 o                         
   0  -8  14        131.19        140.51         8.25 o                         
   1  -8  14        724.83        738.62        27.61 o                         
   2  -8  14         33.92         25.42         3.37 o                         
   3  -8  14         92.94         89.00         9.72 o                         
  -4  -7  14          2.74          5.40         1.69 o                         
  -3  -7  14        193.08        195.86         8.28 o                         
  -2  -7  14        221.32        226.90        10.42 o                         
  -1  -7  14         30.90         34.98         4.08 o                         
   0  -7  14          0.38          0.78         1.09 o                         
   1  -7  14         31.46         31.01         3.01 o                         
   2  -7  14          0.60          2.44         1.24 o                         
   3  -7  14         18.60         19.46         4.58 o                         
  -4  -6  14          2.84          1.12         1.24 o                         
  -3  -6  14        221.08        219.45        10.51 o                         
  -2  -6  14         22.95         19.90         4.09 o                         
  -1  -6  14          4.23          5.64         2.60 o                         
   0  -6  14        203.80        180.75        13.23 o                         
   1  -6  14        195.26        201.24         7.23 o                         
   2  -6  14         87.58         86.62         4.80 o                         
   3  -6  14         10.54         15.34         3.86 o                         
   4  -6  14         19.31         18.30         4.64 o                         
  -5  -5  14          5.73          8.75         2.53 o                         
  -4  -5  14        181.38        178.15         9.75 o                         
  -3  -5  14          6.03          4.10         1.66 o                         
  -2  -5  14         23.90         22.58         3.30 o                         
  -1  -5  14         12.19          9.08         3.51 o                         
   0  -5  14        439.78        440.78        20.36 o                         
   1  -5  14         84.47         83.59         5.23 o                         
   2  -5  14         33.26         28.53         3.24 o                         
   3  -5  14         21.11         18.90         3.14 o                         
   4  -5  14         79.82         88.34         9.69 o                         
  -5  -4  14        172.83        186.91        10.13 o                         
  -4  -4  14         17.13         18.28         3.15 o                         
  -3  -4  14        412.90        475.14        15.51 o                         
  -2  -4  14         92.89         88.58         6.17 o                         
  -1  -4  14          0.52          1.94         1.31 o                         
   0  -4  14          0.47          0.94         1.68 o                         
   1  -4  14        111.07        112.23         9.62 o                         
   2  -4  14        182.35        198.22         8.47 o                         
   3  -4  14         30.77         31.85         3.49 o                         
   4  -4  14        142.18        126.57        10.85 o                         
  -5  -3  14         42.94         38.60         4.50 o                         
  -4  -3  14         89.90         91.65         7.26 o                         
  -3  -3  14        174.55        185.20         9.30 o                         
  -2  -3  14         11.36         14.66         3.70 o                         
  -1  -3  14         73.69         67.09         7.40 o                         
   0  -3  14         97.18        103.11         8.93 o                         
   1  -3  14        234.48        230.96        13.62 o                         
   2  -3  14         12.58          5.32         2.28 o                         
   3  -3  14          0.54         -1.33         1.44 o                         
  -5  -2  14          7.76          6.57         2.08 o                         
  -4  -2  14          5.45          6.82         2.03 o                         
  -3  -2  14        290.97        315.32        12.25 o                         
  -2  -2  14        271.13        268.23        15.12 o                         
  -1  -2  14         14.30         12.54         3.15 o                         
   0  -2  14          5.10          2.99         1.76 o                         
   1  -2  14         24.75         29.25         4.57 o                         
   2  -2  14          0.37         -0.61         1.54 o                         
   3  -2  14          3.21          2.35         1.50 o                         
  -5  -1  14        148.31        169.49        10.81 o                         
  -4  -1  14          0.73          0.84         2.65 o                         
  -3  -1  14          0.46         -0.65         1.85 o                         
  -2  -1  14         33.81         30.33         5.01 o                         
  -1  -1  14         26.14         29.87         4.87 o                         
   0  -1  14          0.32         -0.41         1.93 o                         
   1  -1  14        290.06        316.82        15.81 o                         
   2  -1  14        101.81        105.28         8.73 o                         
  -5   0  14          0.71         -1.57         1.57 o                         
  -4   0  14        146.82        151.62         8.55 o                         
  -3   0  14        174.62        159.35        12.15 o                         
  -2   0  14         90.34         94.97         8.79 o                         
  -1   0  14         82.44         88.84         8.24 o                         
   0   0  14        566.77        535.67        21.50 o                         
   1   0  14         10.81          7.99         2.68 o                         
   2   0  14         27.92         27.43         4.47 o                         
  -5   1  14         93.58        108.68        10.09 o                         
  -4   1  14         39.82         41.78         4.51 o                         
  -3   1  14         68.73         66.79         7.55 o                         
  -2   1  14          6.67          5.73         2.48 o                         
  -1   1  14         53.08         55.74         6.71 o                         
   0   1  14         39.51         42.69         5.75 o                         
   1   1  14         12.03         15.39         3.56 o                         
   2   1  14        106.61        122.33         9.45 o                         
  -4   2  14         20.76         20.68         3.22 o                         
  -3   2  14         35.03         30.93         5.19 o                         
  -2   2  14        166.76        183.42        12.56 o                         
  -1   2  14          0.01          3.36         2.22 o                         
   0   2  14         23.15         29.09         4.85 o                         
   1   2  14         98.18         98.22         8.77 o                         
   2   2  14          9.88          6.57         2.41 o                         
  -3   3  14        100.15         82.73         8.63 o                         
  -2   3  14         16.18         21.07         4.40 o                         
  -1   3  14          0.17          4.08         2.17 o                         
   0   3  14         42.24         42.20         6.01 o                         
   1   3  14         11.89         22.56         4.34 o                         
   2   3  14          2.20         -0.78         1.72 o                         
  -2   4  14         11.41         10.48         3.35 o                         
  -1   4  14          4.48          4.95         2.67 o                         
   0   4  14        131.92        132.98        10.82 o                         
   1   4  14        195.75        202.44        13.48 o                         
   2   4  14         48.72         38.79         5.64 o                         
  -3 -10  15         11.29         15.10         4.20 o                         
   1 -10  15        143.17        153.84        12.68 o                         
  -3  -9  15         94.12         93.76         9.80 o                         
  -1  -9  15          0.04          1.26         1.92 o                         
   0  -9  15          8.39         10.31         3.17 o                         
   1  -9  15        184.34        179.12        13.51 o                         
  -3  -8  15         90.68        108.96        10.52 o                         
  -2  -8  15        139.60        123.05        11.86 o                         
  -1  -8  15         35.64         41.71        10.22 o                         
   0  -8  15          6.20         12.37         8.05 o                         
   1  -8  15        190.93        198.43        13.91 o                         
  -4  -7  15         70.89         68.46         8.83 o                         
  -3  -7  15        193.42        185.48        13.70 o                         
  -2  -7  15          0.67         -1.63         2.16 o                         
  -1  -7  15         10.75         10.90         4.18 o                         
   0  -7  15         64.30         70.06         5.98 o                         
   1  -7  15        164.03        157.29        12.13 o                         
   2  -7  15        153.03        146.06         8.21 o                         
  -4  -6  15          3.61          4.07         2.61 o                         
  -3  -6  15        185.84        175.17         9.62 o                         
  -2  -6  15        131.62        131.04        11.57 o                         
  -1  -6  15          4.23          8.36         3.32 o                         
   0  -6  15         51.70         53.25         7.30 o                         
   1  -6  15          0.55          0.62         2.00 o                         
   2  -6  15          0.06          0.23         1.25 o                         
  -4  -5  15         56.17         64.65         7.78 o                         
  -3  -5  15          4.32          5.56         2.20 o                         
  -2  -5  15         14.55          9.58         3.56 o                         
  -1  -5  15         11.57          6.35         3.21 o                         
   0  -5  15         17.35         23.20         4.93 o                         
   1  -5  15        143.94        145.82        11.56 o                         
   2  -5  15          2.37          2.66         2.14 o                         
  -4  -4  15         19.96         19.19         3.25 o                         
  -3  -4  15        150.01        155.78         9.02 o                         
  -2  -4  15         45.50         42.73         6.44 o                         
  -1  -4  15          0.10          1.81         2.10 o                         
   0  -4  15          3.09          2.87         2.02 o                         
   1  -4  15         22.66         19.98         4.58 o                         
   2  -4  15         32.48         30.87         5.21 o                         
  -4  -3  15         37.76         39.42         8.39 o                         
  -3  -3  15        239.33        267.39        11.67 o                         
  -2  -3  15         47.64         48.00         6.68 o                         
  -1  -3  15         49.07         42.57         6.55 o                         
   0  -3  15        181.87        187.81        12.88 o                         
   1  -3  15        114.96        119.20        10.39 o                         
   2  -3  15         90.06         84.44         8.54 o                         
  -4  -2  15         43.54         39.52         4.73 o                         
  -3  -2  15        265.85        283.83        12.02 o                         
  -2  -2  15         54.81         60.25         7.32 o                         
  -1  -2  15         15.11         25.39         4.94 o                         
   0  -2  15        143.67        150.56        11.44 o                         
   1  -2  15         47.15         54.44         6.88 o                         
   2  -2  15         17.30         22.38         4.50 o                         
  -4  -1  15        122.10        126.87         8.15 o                         
  -3  -1  15        333.89        333.38        18.06 o                         
  -2  -1  15         75.59         73.48         8.05 o                         
  -1  -1  15          7.23          7.67         2.70 o                         
   0  -1  15          1.72          1.36         1.54 o                         
   1  -1  15         11.61         10.38         3.12 o                         
   2  -1  15         22.04         28.47         4.88 o                         
  -3   0  15          4.02          3.45         2.36 o                         
  -2   0  15          4.30          1.93         1.76 o                         
  -1   0  15         93.26         89.51         8.85 o                         
   0   0  15        160.63        147.53        11.16 o                         
   1   0  15          1.85          2.43         1.43 o                         
   2   0  15         12.25         18.35         3.98 o                         
  -3   1  15        356.50        377.52        19.32 o                         
  -2   1  15         65.61         70.71         7.99 o                         
  -1   1  15         38.23         46.00         6.46 o                         
   0   1  15         17.66         19.92         4.30 o                         
   1   1  15         20.19         25.31         4.56 o                         
   2   1  15          0.14         -1.23         2.06 o                         
  -2   2  15         16.84         12.66         3.64 o                         
  -1   2  15         19.51         22.91         4.60 o                         
   0   2  15        209.45        227.35        14.27 o                         
   1   2  15        207.37        200.46        13.39 o                         
   2   2  15         12.91         10.21         3.18 o                         
   0   3  15         79.31         80.85         8.65 o                         
   1   3  15          7.14          2.28         1.62 o                         
   0  -8  16         44.58         44.69         7.09 o                         
   1  -8  16          0.01         -2.92         2.92 o                         
  -1  -7  16         69.39         65.89         8.62 o                         
   0  -7  16         75.72         76.85         6.42 o                         
   1  -7  16         62.12         64.54         5.76 o                         
  -3  -6  16        109.62        110.15        11.08 o                         
  -1  -6  16         98.76        106.82        11.32 o                         
   0  -6  16         78.84         78.92         9.24 o                         
   1  -6  16         26.69         22.42         4.72 o                         
   2  -6  16         28.51         27.08         5.10 o                         
  -3  -5  16          6.79          4.56         2.20 o                         
  -2  -5  16         35.44         24.26         5.45 o                         
  -1  -5  16         21.43         30.38         5.70 o                         
   0  -5  16         35.30         33.59         6.41 o                         
   1  -5  16        148.80        146.24        12.10 o                         
   2  -5  16          3.23          1.62         1.49 o                         
  -2  -4  16         96.57        133.76        11.85 o                         
  -1  -4  16          1.75          1.61         1.63 o                         
   0  -4  16        163.95        196.96        14.20 o                         
   1  -4  16        163.90        140.73        11.95 o                         
   2  -4  16         26.39         22.17         4.72 o                         
  -2  -3  16          0.06         -1.46         1.94 o                         
  -1  -3  16          4.98          4.30         2.64 o                         
   0  -3  16         16.96          6.01         2.44 o                         
   1  -3  16          0.70          0.76         1.92 o                         
   2  -3  16          7.32          2.91         2.04 o                         
  -2  -2  16         90.89         86.54         9.19 o                         
  -1  -2  16         17.20         19.95         4.46 o                         
   0  -2  16        362.80        396.50        20.12 o                         
   1  -2  16         93.81         98.25         9.52 o                         
   2  -2  16          1.94          3.38         2.10 o                         
  -2  -1  16         21.62         18.44         4.34 o                         
  -1  -1  16         97.89        115.73        10.51 o                         
   0  -1  16        201.02        218.61        14.43 o                         
   1  -1  16         43.16         33.21         5.71 o                         
   2  -1  16         28.07         23.54         4.90 o                         
  -1   0  16          0.27         -1.82         1.98 o                         
   0   0  16          0.69          0.51         1.92 o                         
   1   0  16         66.19         69.21         7.91 o                         
   0   1  16         39.90         39.96         6.23 o                         
   1   1  16         84.88         81.95         8.66 o                         
   1  -4  17        115.39         99.85        10.38 o                         
   1  -3  17         15.07         11.06         3.68 o                         
                                                                                
